# Supplementary material for: Transcriptional Profiling of Biofilm Regulators Identified by an Overexpression Screen in Saccharomyces cerevisiae
Source: G3 (Bethesda). 2017 Jul 3;7(8):2845–54. doi: 10.1534/g3.117.042440 (PMC5555487; doi:10.1534/g3.117.042440)
Supplement: Supplementary file 3 [file 2845TableS1.txt]

#Supplental Table 1. Change in gene expression and significance of change, relative to F45, for all overexpression strains. P-values are uncorrected for multiple hypotheses. Also shown is average gene expression across all libraries.													
#Gene	Average log2-counts per million, all libraries	DIG1	DIG1	SAN1	SAN1	TOS8	TOS8	ROF1	ROF1	SFL1	SFL1	HEK2	HEK2
#		logFC	PValue	logFC	PValue	logFC	PValue	logFC	PValue	logFC	PValue	logFC	PValue
YAL001C	5.331E+00	5.258E-02	4.586E-01	2.760E-02	6.968E-01	-8.241E-02	2.232E-01	2.763E-01	5.388E-05	2.381E-01	3.128E-04	2.628E-01	7.099E-05
YAL002W	5.264E+00	-4.911E-04	9.942E-01	2.291E-02	7.340E-01	-5.383E-02	4.010E-01	7.270E-02	2.701E-01	1.415E-01	2.452E-02	4.697E-02	4.581E-01
YAL003W	9.409E+00	-3.827E-02	6.182E-01	-3.259E-01	2.286E-05	1.586E-01	3.839E-02	-5.317E-01	5.345E-12	-2.764E-01	3.122E-04	-3.077E-01	6.115E-05
YAL004W	-1.911E+00	2.141E+00	6.398E-03	2.602E+00	2.592E-04	3.053E-01	7.260E-01	2.207E-01	8.320E-01	1.785E+00	1.419E-02	2.111E+00	2.425E-03
YAL005C	1.049E+01	-3.226E-01	6.923E-03	-8.007E-01	2.662E-11	2.395E-01	4.476E-02	-7.562E-01	2.979E-10	-5.312E-01	8.981E-06	-4.000E-01	8.142E-04
YAL007C	6.512E+00	1.886E-02	7.910E-01	2.659E-01	1.631E-04	-9.675E-02	1.655E-01	2.794E-01	6.688E-05	2.079E-01	2.583E-03	2.235E-01	1.248E-03
YAL008W	6.527E+00	-2.007E-01	1.077E-02	-1.767E-01	2.451E-02	-1.367E-01	7.626E-02	-9.990E-04	9.897E-01	-1.404E-02	8.547E-01	-3.760E-02	6.255E-01
YAL009W	4.759E+00	1.454E-01	5.783E-02	2.676E-01	3.766E-04	1.741E-02	8.089E-01	2.559E-01	5.351E-04	1.704E-01	1.600E-02	1.839E-01	9.284E-03
YAL010C	4.614E+00	-7.506E-03	9.150E-01	-4.838E-02	4.878E-01	-8.868E-02	1.668E-01	6.032E-02	3.677E-01	1.468E-01	1.878E-02	-1.349E-01	3.399E-02
YAL011W	4.285E+00	-3.041E-01	2.929E-03	-4.122E-01	5.632E-05	-9.566E-02	3.185E-01	-2.897E-01	3.809E-03	-2.850E-01	3.025E-03	-4.751E-01	1.063E-06
YAL012W	7.809E+00	-4.242E-01	6.687E-05	-4.165E-01	9.012E-05	-2.073E-01	4.998E-02	-7.180E-01	1.833E-11	-3.531E-01	8.444E-04	-6.799E-02	5.199E-01
YAL013W	4.450E+00	-7.306E-01	2.948E-17	-8.834E-01	4.575E-24	-1.621E-01	3.602E-02	-7.046E-01	4.961E-17	-7.046E-01	7.216E-19	-5.165E-01	4.732E-11
YAL014C	5.306E+00	-3.722E-01	9.662E-11	-3.155E-01	2.283E-08	-9.551E-02	6.132E-02	-3.508E-01	2.115E-10	-2.343E-01	4.840E-06	-1.501E-01	3.062E-03
YAL015C	5.848E+00	-5.232E-01	1.332E-15	-2.754E-01	1.767E-05	-2.966E-01	1.572E-06	-1.322E-01	3.515E-02	-5.600E-01	2.080E-19	-5.923E-01	3.096E-21
YAL016C-A	-6.330E-01	-1.153E+00	9.191E-03	2.502E-02	9.428E-01	-1.464E-01	6.353E-01	2.067E-02	9.504E-01	-3.926E-01	2.188E-01	1.456E-01	6.100E-01
YAL016C-B	-3.036E+00	0.000E+00	1.000E+00	2.020E+00	1.305E-01	0.000E+00	1.000E+00	1.831E+00	1.516E-01	1.447E+00	2.071E-01	2.038E+00	8.755E-02
YAL016W	7.985E+00	2.072E-01	1.165E-03	7.815E-02	2.213E-01	7.682E-02	2.251E-01	1.114E-01	8.013E-02	1.904E-01	2.562E-03	1.035E-01	1.024E-01
YAL017W	7.055E+00	5.025E-01	2.245E-11	4.501E-01	2.106E-09	-1.410E-02	8.503E-01	5.804E-01	7.951E-15	6.035E-01	3.416E-16	7.528E-01	3.326E-24
YAL018C	2.652E+00	-8.421E-01	2.891E-05	-1.871E-01	3.263E-01	-3.373E-01	6.811E-02	-2.804E-01	1.370E-01	-4.706E-01	1.092E-02	-1.044E+00	4.569E-08
YAL019W	4.896E+00	3.569E-01	2.300E-05	3.955E-02	6.446E-01	1.791E-01	2.751E-02	5.099E-02	5.466E-01	1.401E-01	8.369E-02	-1.836E-02	8.227E-01
YAL019W-A	-2.297E+00	3.860E-01	6.382E-01	2.659E-01	7.461E-01	-1.824E-01	8.080E-01	-1.951E+00	7.522E-02	-5.852E-02	9.374E-01	5.890E-01	3.735E-01
YAL020C	4.558E+00	-1.862E-01	4.279E-02	1.932E-02	8.298E-01	-1.890E-02	8.258E-01	-3.160E-01	4.984E-04	-3.742E-01	1.774E-05	2.300E-02	7.880E-01
YAL021C	6.536E+00	2.797E-01	1.138E-03	3.520E-01	4.042E-05	1.384E-01	1.030E-01	3.785E-01	9.138E-06	4.164E-01	7.972E-07	4.572E-01	6.642E-08
YAL022C	5.939E+00	2.442E-01	1.503E-03	5.049E-01	3.034E-11	5.206E-03	9.449E-01	4.291E-01	1.360E-08	3.003E-01	5.085E-05	5.571E-01	5.473E-14
YAL023C	7.635E+00	-3.728E-02	6.703E-01	2.655E-01	2.353E-03	-1.101E-01	2.057E-01	2.234E-01	1.039E-02	2.023E-01	1.961E-02	4.829E-01	2.685E-08
YAL024C	4.083E+00	-1.979E-01	1.045E-02	9.128E-02	2.056E-01	-6.440E-03	9.209E-01	2.906E-01	1.662E-05	1.331E-01	3.563E-02	1.113E-01	7.458E-02
YAL025C	6.403E+00	1.655E-01	2.150E-01	-3.342E-01	1.280E-02	2.659E-01	4.536E-02	-2.714E-01	4.264E-02	-4.584E-01	5.945E-04	-7.152E-01	1.019E-07
YAL026C	5.558E+00	4.560E-01	1.459E-08	5.595E-01	2.556E-12	-1.742E-01	2.896E-02	4.894E-01	7.148E-10	6.536E-01	2.086E-17	7.913E-01	1.095E-24
YAL026C-A	6.602E-01	-4.655E-02	8.760E-01	2.818E-01	3.201E-01	-4.338E-02	8.710E-01	1.067E-01	7.039E-01	4.854E-01	5.538E-02	6.093E-01	1.377E-02
YAL027W	4.919E+00	-2.278E-01	8.620E-03	-1.444E-01	9.347E-02	-9.088E-02	2.680E-01	-2.281E-03	9.784E-01	-2.929E-01	3.782E-04	-3.453E-01	3.191E-05
YAL028W	3.475E+00	-4.152E-01	1.203E-04	-6.770E-01	9.107E-10	-5.582E-01	1.893E-08	-4.530E-01	1.462E-05	7.253E-03	9.385E-01	6.796E-02	4.653E-01
YAL029C	5.766E+00	5.982E-02	4.994E-01	1.161E-01	1.883E-01	-7.562E-02	3.828E-01	1.975E-01	2.399E-02	2.795E-01	1.096E-03	2.458E-01	4.338E-03
YAL030W	5.802E+00	-4.391E-01	2.340E-12	-4.177E-01	1.802E-11	7.637E-04	9.895E-01	-3.343E-01	3.831E-08	-3.726E-01	2.076E-10	-1.886E-01	1.212E-03
YAL031C	5.145E+00	2.274E-02	7.865E-01	1.774E-01	3.208E-02	1.189E-01	1.356E-01	3.417E-01	2.362E-05	1.993E-01	1.150E-02	3.685E-01	2.962E-06
YAL031W-A	-4.956E-01	-3.982E-01	3.469E-01	-1.859E-01	6.469E-01	-1.569E-01	6.667E-01	1.212E-01	7.506E-01	-3.448E-01	3.516E-01	9.598E-02	7.811E-01
YAL032C	5.011E+00	2.738E-02	6.960E-01	-2.897E-02	6.777E-01	1.527E-01	1.836E-02	5.871E-02	3.875E-01	-6.356E-02	3.297E-01	-5.396E-02	4.074E-01
YAL033W	4.417E+00	1.983E-02	8.079E-01	-1.100E-02	8.924E-01	4.744E-02	5.293E-01	3.282E-02	6.783E-01	-1.252E-01	9.922E-02	-8.568E-02	2.563E-01
YAL034C	7.032E+00	-2.983E-01	4.261E-03	-3.460E-01	9.217E-04	5.038E-01	1.033E-06	-2.847E-01	6.183E-03	-1.888E-01	6.746E-02	-1.931E-01	6.202E-02
YAL034C-B	-2.398E+00	-3.638E+00	1.889E-02	-7.981E-01	4.181E-01	8.433E-01	1.932E-01	8.196E-01	2.528E-01	-9.930E-01	2.431E-01	-3.058E-01	6.818E-01
YAL034W-A	3.517E+00	7.469E-02	4.361E-01	7.097E-02	4.522E-01	1.369E-02	8.738E-01	1.310E-01	1.493E-01	1.323E-02	8.771E-01	-1.105E-01	1.973E-01
YAL035W	7.696E+00	3.658E-01	1.678E-06	1.517E-01	4.747E-02	2.894E-02	7.035E-01	7.045E-02	3.568E-01	3.169E-01	2.887E-05	1.897E-01	1.258E-02
YAL036C	6.579E+00	3.915E-01	2.447E-05	-6.371E-03	9.456E-01	2.360E-01	1.040E-02	-2.014E-01	3.110E-02	-7.735E-02	4.014E-01	-2.255E-01	1.496E-02
YAL037C-A	-1.873E+00	-2.867E-01	6.710E-01	2.492E-01	6.761E-01	-1.148E-01	8.347E-01	-1.106E-01	8.549E-01	-5.010E-01	3.871E-01	-2.102E-01	6.962E-01
YAL037C-B	-8.813E-01	5.425E-01	3.746E-01	1.745E+00	1.045E-03	2.467E-01	6.617E-01	-1.232E+00	9.734E-02	1.034E+00	5.190E-02	1.348E+00	9.391E-03
YAL037W	2.349E+00	-9.428E-02	5.316E-01	2.621E-01	6.333E-02	2.942E-02	8.227E-01	2.141E-01	1.207E-01	6.760E-02	6.024E-01	1.425E-01	2.638E-01
YAL038W	1.113E+01	-1.478E-01	1.224E-01	-3.271E-01	6.360E-04	1.094E-02	9.089E-01	-4.081E-01	2.046E-05	1.153E-01	2.276E-01	1.377E-01	1.497E-01
YAL039C	6.422E+00	1.211E-01	2.332E-01	7.577E-03	9.406E-01	5.175E-03	9.590E-01	-3.459E-01	7.116E-04	-2.222E-01	2.752E-02	4.077E-02	6.859E-01
YAL040C	7.701E+00	4.731E-01	1.254E-04	7.751E-02	5.297E-01	6.396E-01	2.092E-07	1.467E-01	2.336E-01	1.407E-01	2.521E-01	1.199E-01	3.293E-01
YAL041W	5.483E+00	-1.317E-01	1.016E-01	1.171E-01	1.379E-01	2.027E-02	7.912E-01	3.283E-01	2.184E-05	1.289E-01	8.941E-02	6.173E-02	4.194E-01
YAL042C-A	-1.094E+00	1.900E-01	7.022E-01	-3.081E-02	9.501E-01	1.082E-01	8.030E-01	-6.678E-01	2.051E-01	-1.970E-01	6.589E-01	1.359E-01	7.495E-01
YAL042W	7.337E+00	1.781E-01	1.489E-02	2.775E-01	1.438E-04	-4.229E-02	5.598E-01	2.231E-01	2.191E-03	1.636E-01	2.342E-02	3.829E-01	1.164E-07
YAL043C	6.244E+00	7.420E-02	2.631E-01	1.249E-01	5.839E-02	1.353E-01	3.500E-02	-1.863E-02	7.771E-01	1.325E-01	3.795E-02	1.458E-01	2.289E-02
YAL044C	8.193E+00	4.519E-01	2.773E-11	2.769E-01	4.589E-05	1.481E-02	8.266E-01	4.664E-02	4.923E-01	1.169E-01	8.303E-02	2.361E-01	4.747E-04
YAL044W-A	6.227E+00	-2.809E-01	1.172E-04	-2.703E-02	7.072E-01	-7.283E-03	9.175E-01	-6.734E-02	3.459E-01	-2.506E-01	3.750E-04	-2.564E-01	2.907E-04
YAL045C	-1.534E+00	1.510E+00	5.366E-03	1.272E+00	2.075E-02	7.133E-01	1.760E-01	-4.757E-01	5.036E-01	1.426E+00	2.375E-03	7.781E-01	1.221E-01
YAL046C	5.977E+00	-1.198E-01	1.005E-01	5.063E-03	9.442E-01	-9.696E-03	8.907E-01	-1.425E-01	4.833E-02	-3.322E-01	2.832E-06	-3.065E-01	1.674E-05
YAL047C	3.764E+00	-3.942E-03	9.608E-01	-8.469E-02	2.871E-01	-6.131E-02	3.821E-01	6.401E-02	3.920E-01	-5.732E-02	4.110E-01	-2.415E-01	5.543E-04
YAL047W-A	-1.327E+00	-6.793E-01	2.606E-01	-6.098E-02	9.072E-01	4.166E-02	9.284E-01	-2.181E-01	6.727E-01	1.683E-01	7.095E-01	7.070E-01	8.195E-02
YAL048C	5.025E+00	4.323E-01	7.195E-11	2.792E-01	2.903E-05	7.963E-02	2.072E-01	4.385E-01	9.181E-12	4.371E-01	7.240E-13	4.230E-01	3.673E-12
YAL049C	6.780E+00	-5.509E-02	4.618E-01	-7.825E-02	2.961E-01	-1.321E-02	8.577E-01	-1.774E-02	8.113E-01	-2.247E-01	2.298E-03	-1.140E-01	1.223E-01
YAL051W	5.117E+00	-3.851E-02	6.286E-01	-7.033E-02	3.754E-01	-2.047E-01	7.629E-03	-4.760E-02	5.426E-01	-6.000E-02	4.277E-01	-7.606E-02	3.161E-01
YAL053W	8.022E+00	3.935E-01	1.874E-03	8.442E-02	5.045E-01	4.450E-01	4.294E-04	2.502E-02	8.431E-01	-1.532E-01	2.250E-01	-1.891E-01	1.346E-01
YAL054C	1.013E+01	-1.157E-01	3.334E-01	1.295E-01	2.790E-01	2.574E-01	3.143E-02	-1.140E-01	3.407E-01	-6.478E-01	6.880E-08	-3.288E-01	6.015E-03
YAL055W	3.987E+00	-1.786E-01	5.010E-02	-2.625E-01	4.057E-03	1.449E-01	7.467E-02	-1.829E-01	3.781E-02	-3.490E-01	3.326E-05	-2.921E-01	4.560E-04
YAL056C-A	-1.508E+00	-9.222E-02	8.676E-01	1.717E-01	7.364E-01	-1.631E-01	7.234E-01	1.549E-01	7.495E-01	3.667E-01	3.815E-01	4.637E-02	9.133E-01
YAL056W	5.876E+00	-4.059E-02	6.030E-01	-8.609E-02	2.710E-01	9.981E-02	1.861E-01	1.342E-01	7.987E-02	7.714E-02	3.047E-01	1.650E-01	2.845E-02
YAL058W	4.733E+00	2.001E-01	3.294E-03	2.656E-01	7.071E-05	-5.262E-02	4.076E-01	2.158E-01	9.829E-04	-8.639E-02	1.722E-01	1.518E-01	1.382E-02
YAL059C-A	-1.402E+00	7.118E-01	1.292E-01	-4.190E-01	4.500E-01	2.835E-01	5.071E-01	-4.936E-01	3.559E-01	-6.235E-02	8.890E-01	-3.869E-02	9.280E-01
YAL059W	5.357E+00	1.531E-01	6.178E-02	-1.706E-01	4.020E-02	1.170E-01	1.424E-01	-2.951E-01	3.722E-04	-3.622E-01	7.260E-06	-5.011E-01	7.863E-10
YAL060W	1.117E+01	3.202E-01	3.824E-05	3.376E-01	1.419E-05	-1.329E-01	8.715E-02	1.166E-01	1.333E-01	8.943E-02	2.494E-01	3.135E-01	5.488E-05
YAL061W	6.407E+00	8.171E-01	7.735E-10	1.089E-01	4.131E-01	7.541E-01	1.192E-08	-3.650E-02	7.836E-01	6.730E-02	6.103E-01	2.524E-01	5.598E-02
YAL062W	1.073E+01	8.140E-01	6.740E-19	7.238E-01	2.685E-15	5.266E-01	8.083E-09	2.221E-01	1.485E-02	5.174E-01	1.443E-08	7.118E-01	7.305E-15
YAL063C	1.951E+00	8.859E-02	5.714E-01	2.459E-01	9.933E-02	-3.699E-01	9.804E-03	2.170E-01	1.304E-01	4.971E-01	8.161E-05	4.249E-01	6.837E-04
YAL063C-A	-3.159E+00	0.000E+00	1.000E+00	0.000E+00	1.000E+00	0.000E+00	1.000E+00	0.000E+00	1.000E+00	0.000E+00	1.000E+00	0.000E+00	1.000E+00
YAL064C-A	-3.159E+00	0.000E+00	1.000E+00	0.000E+00	1.000E+00	0.000E+00	1.000E+00	0.000E+00	1.000E+00	0.000E+00	1.000E+00	0.000E+00	1.000E+00
YAL064W	-3.159E+00	0.000E+00	1.000E+00	0.000E+00	1.000E+00	0.000E+00	1.000E+00	0.000E+00	1.000E+00	0.000E+00	1.000E+00	0.000E+00	1.000E+00
YAL064W-B	5.635E-01	-4.218E-01	9.182E-02	-3.111E-01	1.941E-01	-2.529E-01	2.255E-01	-3.167E-01	1.708E-01	-1.269E-01	5.333E-01	-2.765E-01	1.740E-01
YAL065C	1.734E+00	-3.225E-01	8.849E-02	1.172E-01	5.047E-01	9.335E-04	9.953E-01	-5.362E-03	9.753E-01	-2.097E-01	2.012E-01	-1.785E-02	9.109E-01
YAL066W	3.163E+00	8.442E-03	9.547E-01	2.354E-01	1.053E-01	5.519E-02	6.927E-01	2.684E-01	5.898E-02	4.167E-01	2.195E-03	-1.757E-01	2.110E-01
YAL067C	6.151E+00	7.883E-01	4.101E-26	7.359E-01	5.478E-23	3.960E-01	7.166E-08	4.485E-01	1.848E-09	9.058E-01	1.015E-35	3.606E-02	6.272E-01
YAL067W-A	-2.700E+00	-6.049E-01	6.285E-01	9.552E-02	9.290E-01	-5.471E-02	9.532E-01	-8.914E-01	4.535E-01	7.901E-01	3.327E-01	9.718E-02	9.114E-01
YAL068C	-5.005E-01	-1.048E+00	2.627E-02	-1.740E-01	6.704E-01	-4.710E-02	8.971E-01	1.924E-01	6.116E-01	-1.878E-01	6.094E-01	8.318E-02	8.131E-01
YAL068W-A	-3.159E+00	0.000E+00	1.000E+00	0.000E+00	1.000E+00	0.000E+00	1.000E+00	0.000E+00	1.000E+00	0.000E+00	1.000E+00	0.000E+00	1.000E+00
YAL069W	-2.860E+00	-1.275E+00	4.035E-01	1.534E+00	2.257E-01	2.054E-01	8.691E-01	1.870E+00	1.111E-01	8.887E-01	4.535E-01	1.546E+00	1.529E-01
YAR002C-A	7.880E+00	7.558E-04	9.902E-01	2.429E-01	7.864E-05	-7.146E-02	2.424E-01	2.223E-01	2.881E-04	-2.116E-02	7.285E-01	1.218E-01	4.603E-02
YAR002W	5.857E+00	-4.151E-02	5.493E-01	-5.775E-02	4.031E-01	5.767E-02	3.853E-01	1.203E-02	8.597E-01	8.891E-02	1.782E-01	-6.004E-02	3.684E-01
YAR003W	5.896E+00	1.451E-01	3.739E-02	2.826E-01	4.295E-05	-9.318E-02	1.694E-01	3.161E-01	3.613E-06	2.680E-01	5.570E-05	3.554E-01	9.606E-08
YAR007C	6.385E+00	1.415E-01	2.910E-02	2.295E-01	3.657E-04	2.425E-01	1.133E-04	2.086E-01	1.096E-03	1.479E-01	1.822E-02	-7.167E-03	9.098E-01
YAR008W	4.718E+00	2.523E-02	7.661E-01	3.044E-01	2.178E-04	3.760E-01	1.492E-06	1.597E-01	5.113E-02	-5.038E-02	5.260E-01	-1.327E-01	9.786E-02
YAR014C	5.891E+00	-2.173E-01	2.666E-03	-2.385E-02	7.387E-01	-1.642E-01	1.862E-02	6.919E-02	3.267E-01	-3.081E-01	1.009E-05	-2.883E-01	3.845E-05
YAR015W	8.414E+00	3.696E-01	1.378E-05	1.862E-01	2.859E-02	-5.404E-02	5.240E-01	-2.177E-01	1.064E-02	1.805E-02	8.313E-01	1.227E-01	1.480E-01
YAR018C	4.174E+00	-7.059E-01	2.185E-10	-4.180E-01	1.163E-04	-4.007E-01	1.006E-04	-5.020E-01	2.965E-06	-3.748E-01	2.474E-04	-2.905E-01	4.498E-03
YAR019C	4.739E+00	1.131E-01	2.094E-01	-8.933E-02	3.252E-01	1.628E-01	5.783E-02	-3.289E-02	7.124E-01	1.006E-01	2.384E-01	3.128E-02	7.154E-01
YAR019W-A	8.992E-01	-7.165E-02	7.332E-01	-1.412E-01	4.958E-01	-1.903E-01	2.963E-01	-1.454E-01	4.641E-01	-1.152E-01	5.200E-01	-2.244E-01	2.057E-01
YAR020C	2.628E+00	-8.132E-01	4.650E-08	-4.369E-01	1.856E-03	-5.460E-01	2.367E-05	-1.389E-01	2.913E-01	-8.073E-02	5.118E-01	-2.615E-01	3.582E-02
YAR023C	4.672E+00	3.919E-01	1.113E-07	2.979E-02	6.950E-01	-9.944E-02	1.636E-01	-2.186E-03	9.766E-01	1.790E-01	9.951E-03	3.081E-01	6.907E-06
YAR027W	5.234E+00	-6.839E-01	2.184E-13	-3.498E-01	1.247E-04	-4.211E-01	2.098E-06	-2.398E-01	7.604E-03	-5.301E-01	2.253E-09	-4.271E-01	1.486E-06
YAR028W	4.198E+00	1.760E-01	3.888E-02	1.954E-01	2.047E-02	-3.219E-01	8.299E-05	-1.857E-03	9.824E-01	2.577E-01	8.878E-04	2.436E-01	1.625E-03
YAR029W	6.698E+00	-9.045E-02	1.815E-01	-4.591E-02	4.968E-01	-4.144E-02	5.313E-01	6.985E-02	2.956E-01	-1.849E-02	7.790E-01	-3.993E-02	5.463E-01
YAR030C	3.556E+00	-1.582E-01	1.445E-01	-7.808E-02	4.620E-01	-1.035E-01	2.942E-01	3.890E-02	7.035E-01	-1.017E-01	2.989E-01	-3.588E-02	7.116E-01
YAR031W	4.218E+00	-2.924E-01	4.392E-03	-1.057E-01	2.935E-01	-4.298E-01	1.091E-05	-2.924E-01	3.610E-03	-1.980E-01	3.843E-02	-3.344E-02	7.258E-01
YAR033W	3.719E+00	1.906E-01	5.084E-02	2.330E-01	1.497E-02	-3.352E-02	7.104E-01	2.612E-01	4.803E-03	4.179E-01	1.188E-06	4.679E-01	3.757E-08
YAR035C-A	-3.132E+00	0.000E+00	1.000E+00	0.000E+00	1.000E+00	0.000E+00	1.000E+00	1.854E+00	1.498E-01	0.000E+00	1.000E+00	0.000E+00	1.000E+00
YAR035W	6.973E+00	-2.454E-01	4.308E-02	1.419E-02	9.066E-01	2.709E-01	2.444E-02	-5.021E-01	3.629E-05	-5.287E-01	1.236E-05	-4.600E-04	9.970E-01
YAR042W	5.718E+00	-3.260E-02	6.585E-01	-2.754E-01	2.211E-04	-2.311E-02	7.457E-01	-1.978E-01	7.103E-03	-7.373E-02	2.987E-01	-3.575E-04	9.960E-01
YAR047C	-3.159E+00	0.000E+00	1.000E+00	0.000E+00	1.000E+00	0.000E+00	1.000E+00	0.000E+00	1.000E+00	0.000E+00	1.000E+00	0.000E+00	1.000E+00
YAR050W	2.794E+00	1.932E-01	1.560E-01	3.725E-01	4.480E-03	-5.978E-02	6.320E-01	5.117E-01	4.052E-05	5.844E-01	4.605E-07	8.129E-01	6.461E-13
YAR053W	-3.159E+00	0.000E+00	1.000E+00	0.000E+00	1.000E+00	0.000E+00	1.000E+00	0.000E+00	1.000E+00	0.000E+00	1.000E+00	0.000E+00	1.000E+00
YAR060C	-3.159E+00	0.000E+00	1.000E+00	0.000E+00	1.000E+00	0.000E+00	1.000E+00	0.000E+00	1.000E+00	0.000E+00	1.000E+00	0.000E+00	1.000E+00
YAR064W	-2.540E+00	-1.619E+00	1.566E-01	2.858E-01	7.264E-01	-1.539E-01	8.339E-01	-6.037E-01	4.961E-01	-4.480E-01	5.620E-01	-2.397E+00	1.488E-02
YAR066W	4.549E-01	1.165E+00	2.884E-06	-8.362E-01	9.834E-03	1.140E+00	6.993E-07	-7.898E-01	1.078E-02	-1.786E+00	2.772E-08	-2.884E-01	2.658E-01
YAR068W	3.112E+00	4.229E-01	4.248E-03	-3.823E-01	1.505E-02	2.173E-01	1.289E-01	-4.676E-01	2.495E-03	-1.147E-01	4.264E-01	2.836E-01	4.529E-02
YAR069C	-3.159E+00	0.000E+00	1.000E+00	0.000E+00	1.000E+00	0.000E+00	1.000E+00	0.000E+00	1.000E+00	0.000E+00	1.000E+00	0.000E+00	1.000E+00
YAR070C	-3.159E+00	0.000E+00	1.000E+00	0.000E+00	1.000E+00	0.000E+00	1.000E+00	0.000E+00	1.000E+00	0.000E+00	1.000E+00	0.000E+00	1.000E+00
YAR071W	4.067E+00	-8.467E-02	2.966E-01	2.806E-01	2.103E-04	-6.874E-02	3.345E-01	2.357E-01	1.371E-03	1.805E-01	8.717E-03	8.903E-02	1.944E-01
YAR073W	1.941E+00	3.343E-02	8.803E-01	2.518E-01	2.463E-01	6.481E-02	7.537E-01	6.933E-02	7.497E-01	6.749E-01	6.819E-04	4.969E-01	1.335E-02
YAR075W	1.257E+00	-2.570E-01	2.623E-01	2.877E-01	1.629E-01	3.411E-01	6.202E-02	3.374E-01	8.909E-02	7.255E-01	3.328E-05	2.750E-01	1.278E-01
YBL001C	7.851E+00	-1.016E-01	3.082E-01	-3.360E-02	7.360E-01	-9.610E-02	3.332E-01	3.953E-02	6.910E-01	-2.417E-01	1.496E-02	-1.318E-01	1.844E-01
YBL002W	8.921E+00	2.473E-01	1.089E-02	4.579E-01	2.449E-06	4.278E-01	1.022E-05	6.543E-01	1.705E-11	5.283E-01	5.096E-08	4.567E-01	2.500E-06
YBL003C	8.683E+00	1.445E-01	6.674E-02	2.608E-01	9.302E-04	6.852E-02	3.829E-01	2.684E-01	6.495E-04	4.008E-01	3.253E-07	4.498E-01	1.028E-08
YBL004W	6.236E+00	3.771E-01	2.587E-06	3.869E-02	6.324E-01	-2.330E-02	7.696E-01	-1.841E-02	8.194E-01	9.554E-02	2.268E-01	-1.424E-01	7.403E-02
YBL005W	5.201E+00	2.686E-01	1.499E-03	-6.634E-02	4.397E-01	3.501E-01	1.707E-05	-8.174E-02	3.362E-01	-1.723E-02	8.337E-01	5.418E-03	9.476E-01
YBL006C	5.654E+00	-1.793E-01	2.863E-02	-2.462E-01	2.652E-03	7.100E-02	3.690E-01	-2.208E-01	6.514E-03	-5.385E-01	1.934E-11	-2.861E-01	3.342E-04
YBL006W-A	3.440E-01	-7.780E-02	7.791E-01	4.757E-02	8.582E-01	4.514E-01	4.488E-02	-1.487E-01	5.703E-01	-5.714E-01	2.454E-02	2.331E-02	9.197E-01
YBL007C	7.024E+00	6.472E-02	3.232E-01	1.208E-01	6.461E-02	4.933E-02	4.437E-01	1.379E-01	3.381E-02	9.375E-02	1.434E-01	2.362E-01	2.312E-04
YBL008W	4.695E+00	1.138E-01	1.202E-01	1.257E-01	8.214E-02	5.011E-02	4.581E-01	1.846E-01	8.634E-03	2.350E-01	3.764E-04	1.883E-01	4.435E-03
YBL008W-A	-2.561E+00	4.629E-01	6.349E-01	-1.001E+00	4.059E-01	1.233E+00	8.963E-02	-3.895E-01	7.061E-01	-3.696E-01	6.860E-01	8.653E-02	9.149E-01
YBL009W	5.082E+00	-1.279E-01	9.129E-02	1.757E-01	1.654E-02	4.341E-02	5.367E-01	1.459E-01	4.377E-02	1.045E-01	1.333E-01	1.145E-01	1.003E-01
YBL010C	4.035E+00	-3.637E-01	1.748E-04	8.077E-03	9.303E-01	2.464E-02	7.748E-01	2.250E-01	1.110E-02	-2.311E-01	8.001E-03	-3.915E-01	9.260E-06
YBL011W	7.114E+00	3.254E-01	3.808E-06	2.563E-01	2.780E-04	1.480E-02	8.321E-01	2.689E-01	1.275E-04	4.399E-01	2.067E-10	5.235E-01	4.574E-14
YBL012C	-2.881E+00	0.000E+00	1.000E+00	2.810E+00	3.548E-02	0.000E+00	1.000E+00	1.878E+00	1.494E-01	2.999E+00	1.373E-02	3.104E+00	9.120E-03
YBL013W	3.404E+00	3.892E-01	5.453E-04	2.579E-01	2.237E-02	6.009E-02	5.738E-01	7.758E-02	4.910E-01	1.712E-01	1.026E-01	4.746E-01	3.380E-06
YBL014C	4.660E+00	1.320E-01	8.147E-02	9.082E-02	2.286E-01	4.324E-02	5.401E-01	1.483E-01	4.330E-02	1.795E-01	9.615E-03	1.683E-01	1.499E-02
YBL015W	1.059E+01	6.624E-02	4.673E-01	1.086E-01	2.333E-01	3.162E-01	5.210E-04	-2.947E-02	7.464E-01	-8.922E-02	3.272E-01	8.561E-02	3.472E-01
YBL016W	4.648E+00	-5.709E-01	3.085E-04	-3.254E-02	8.337E-01	4.427E-01	3.635E-03	-1.413E-01	3.598E-01	-6.872E-01	9.071E-06	-6.838E-01	1.087E-05
YBL017C	6.667E+00	-6.550E-02	2.982E-01	1.528E-01	1.420E-02	-1.246E-01	4.228E-02	2.651E-01	1.669E-05	1.066E-01	7.874E-02	3.107E-01	3.020E-07
YBL018C	4.542E+00	-2.894E-03	9.744E-01	2.548E-01	3.688E-03	1.365E-01	1.045E-01	-6.787E-02	4.425E-01	-1.262E-01	1.368E-01	-1.288E-01	1.297E-01
YBL019W	4.855E+00	-1.844E-02	7.912E-01	-2.065E-02	7.646E-01	-1.676E-02	7.938E-01	1.048E-01	1.149E-01	-2.518E-02	6.928E-01	-9.688E-02	1.289E-01
YBL020W	6.993E+00	4.539E-01	2.904E-13	5.461E-01	1.248E-18	7.406E-02	2.282E-01	4.826E-01	5.270E-15	4.191E-01	5.509E-12	4.857E-01	1.714E-15
YBL021C	5.398E+00	-2.759E-01	1.064E-03	-1.751E-01	3.634E-02	-3.676E-02	6.486E-01	-2.665E-01	1.362E-03	-3.885E-01	1.767E-06	-4.298E-01	1.516E-07
YBL022C	7.353E+00	1.761E-01	7.203E-03	2.793E-01	1.915E-05	3.557E-02	5.827E-01	2.876E-01	9.805E-06	2.634E-01	4.269E-05	2.241E-01	5.275E-04
YBL023C	5.201E+00	-2.363E-01	9.924E-04	-1.007E-01	1.536E-01	-1.026E-01	1.257E-01	-1.088E-01	1.176E-01	-5.389E-02	4.163E-01	-2.027E-01	2.502E-03
YBL024W	6.512E+00	4.640E-01	2.328E-12	2.339E-01	4.431E-04	6.190E-02	3.441E-01	1.955E-01	3.169E-03	3.916E-01	1.374E-09	1.642E-01	1.171E-02
YBL025W	3.806E+00	-2.641E-01	2.663E-03	-2.871E-01	9.649E-04	-7.478E-03	9.222E-01	-1.494E-01	7.068E-02	-3.178E-01	5.097E-05	-4.013E-01	3.005E-07
YBL026W	6.355E+00	-2.925E-01	1.050E-03	-2.058E-01	2.087E-02	-4.695E-02	5.916E-01	-1.503E-01	8.922E-02	-2.947E-01	7.721E-04	-3.405E-01	1.088E-04
YBL027W	9.682E+00	1.218E-01	1.415E-01	-4.122E-02	6.190E-01	-1.250E-01	1.311E-01	-1.830E-01	2.730E-02	-1.443E-02	8.615E-01	-2.123E-02	7.976E-01
YBL028C	5.642E+00	-1.305E-01	2.539E-01	-5.050E-01	1.257E-05	1.779E-01	1.141E-01	-3.870E-01	7.392E-04	-6.222E-01	4.691E-08	-7.767E-01	1.351E-11
YBL029C-A	6.069E+00	-6.542E-01	1.685E-10	-4.557E-01	7.207E-06	2.429E-01	1.421E-02	-2.933E-01	3.523E-03	-6.583E-01	5.465E-11	-6.144E-01	1.018E-09
YBL029W	5.046E+00	-4.502E-01	1.296E-05	-2.769E-02	7.830E-01	-5.648E-02	5.625E-01	2.370E-01	1.599E-02	2.283E-01	1.774E-02	4.816E-02	6.209E-01
YBL030C	1.035E+01	7.332E-03	9.200E-01	1.213E-01	9.626E-02	8.237E-02	2.583E-01	3.685E-02	6.133E-01	-1.041E-01	1.529E-01	1.058E-01	1.466E-01
YBL031W	3.499E+00	-3.566E-01	2.887E-03	-1.862E-02	8.707E-01	-2.975E-03	9.777E-01	1.590E-01	1.485E-01	6.261E-02	5.520E-01	8.118E-02	4.389E-01
YBL032W	6.793E+00	-7.227E-02	3.068E-01	-7.439E-02	2.922E-01	5.993E-02	3.830E-01	6.040E-02	3.865E-01	6.208E-02	3.643E-01	1.634E+00	2.461E-126
YBL033C	7.249E+00	2.786E-02	8.361E-01	-3.092E-01	2.196E-02	1.752E-01	1.919E-01	-4.143E-01	2.150E-03	-3.801E-01	4.719E-03	-1.733E-01	1.972E-01
YBL034C	4.072E+00	-3.803E-01	2.242E-06	4.455E-02	5.491E-01	-2.541E-01	2.587E-04	5.509E-02	4.434E-01	-8.540E-02	2.081E-01	-2.402E-01	4.153E-04
YBL035C	4.685E+00	1.027E-01	2.245E-01	1.414E-01	9.128E-02	1.929E-01	1.491E-02	1.540E-02	8.531E-01	3.557E-02	6.543E-01	-2.987E-02	7.080E-01
YBL036C	5.885E+00	1.773E-01	6.032E-03	4.932E-02	4.473E-01	1.638E-02	7.931E-01	9.915E-02	1.210E-01	1.181E-01	5.629E-02	2.319E-02	7.103E-01
YBL037W	5.494E+00	-1.772E-01	4.771E-03	-1.246E-01	4.478E-02	-1.220E-01	3.699E-02	-6.800E-02	2.620E-01	-2.623E-02	6.501E-01	-4.949E-03	9.318E-01
YBL038W	7.407E+00	3.599E-02	6.021E-01	2.343E-02	7.344E-01	4.669E-02	4.937E-01	8.387E-02	2.220E-01	-7.950E-02	2.436E-01	-8.019E-02	2.412E-01
YBL039C	7.114E+00	4.531E-01	1.570E-04	-2.418E-02	8.403E-01	2.844E-01	1.726E-02	-2.073E-01	8.438E-02	-1.003E-01	4.012E-01	-3.668E-01	2.239E-03
YBL039C-A	-3.159E+00	0.000E+00	1.000E+00	0.000E+00	1.000E+00	0.000E+00	1.000E+00	0.000E+00	1.000E+00	0.000E+00	1.000E+00	0.000E+00	1.000E+00
YBL039W-B	4.670E+00	-5.585E-01	1.377E-10	-2.929E-01	5.305E-04	-1.446E-01	6.866E-02	-1.866E-01	2.333E-02	-4.782E-01	2.877E-09	-2.921E-01	2.429E-04
YBL040C	6.539E+00	-2.291E-01	4.284E-04	2.650E-03	9.671E-01	-2.123E-01	7.827E-04	-5.830E-02	3.621E-01	-7.965E-02	2.037E-01	-5.918E-02	3.467E-01
YBL041W	7.553E+00	-3.150E-01	5.534E-06	-4.115E-02	5.501E-01	-2.591E-02	7.039E-01	-2.804E-02	6.826E-01	-1.963E-01	3.993E-03	-1.201E-01	7.855E-02
YBL042C	7.503E+00	5.283E-01	4.564E-04	7.882E-02	6.006E-01	4.303E-01	4.225E-03	-1.203E-01	4.242E-01	1.528E-02	9.190E-01	-4.662E-01	1.998E-03
YBL043W	8.797E+00	2.124E-01	4.642E-01	-4.693E-01	1.065E-01	6.756E-01	2.037E-02	-3.887E-01	1.809E-01	-6.143E-01	3.485E-02	-1.141E+00	1.026E-04
YBL044W	-2.173E+00	-7.080E-01	3.367E-01	-8.392E-01	2.498E-01	-3.103E-01	5.818E-01	1.917E-01	7.393E-01	-1.278E+00	5.101E-02	-1.436E+00	2.647E-02
YBL045C	1.030E+01	3.618E-01	3.120E-05	3.569E-01	3.977E-05	2.575E-01	2.989E-03	4.433E-01	3.360E-07	2.341E-01	6.945E-03	1.846E-01	3.332E-02
YBL046W	4.273E+00	-1.176E-02	9.150E-01	1.119E-01	3.047E-01	-8.402E-02	4.265E-01	2.601E-03	9.809E-01	-9.231E-02	3.797E-01	3.026E-04	9.977E-01
YBL047C	7.880E+00	2.750E-01	3.924E-05	3.266E-01	1.023E-06	-5.586E-02	4.009E-01	4.072E-01	9.658E-10	4.314E-01	6.682E-11	6.293E-01	2.081E-21
YBL048W	5.512E+00	5.472E-03	9.544E-01	1.692E-01	7.508E-02	-5.732E-03	9.511E-01	1.059E-01	2.620E-01	-1.004E-01	2.815E-01	9.710E-02	2.971E-01
YBL049W	7.812E+00	4.317E-01	6.781E-07	4.030E-01	3.531E-06	2.875E-02	7.398E-01	2.495E-01	4.031E-03	2.130E-01	1.365E-02	4.365E-01	4.473E-07
YBL050W	7.385E+00	-1.661E-01	9.220E-03	-1.471E-01	2.102E-02	-1.483E-01	1.828E-02	-1.436E-01	2.358E-02	-1.953E-01	1.853E-03	-1.126E-01	7.312E-02
YBL051C	5.638E+00	-9.259E-02	3.762E-01	-4.886E-02	6.397E-01	6.052E-02	5.530E-01	1.237E-01	2.309E-01	3.906E-01	1.142E-04	2.393E-01	1.877E-02
YBL052C	4.658E+00	3.413E-02	6.880E-01	1.898E-01	2.305E-02	2.981E-02	7.078E-01	3.231E-01	6.681E-05	2.357E-01	2.519E-03	2.519E-01	1.238E-03
YBL053W	-9.032E-01	-8.287E-01	4.213E-02	-8.738E-01	2.787E-02	-8.428E-01	1.170E-02	-1.671E+00	1.164E-04	-1.373E-01	6.418E-01	-1.489E-01	6.031E-01
YBL054W	6.041E+00	7.803E-02	3.596E-01	-1.849E-01	3.092E-02	2.682E-01	1.304E-03	-1.046E-01	2.186E-01	-4.597E-01	5.343E-08	-6.597E-01	1.187E-14
YBL055C	5.458E+00	-2.643E-02	7.380E-01	-2.334E-01	3.384E-03	2.987E-02	6.960E-01	-3.796E-01	1.795E-06	-8.174E-01	3.526E-25	-5.978E-01	2.229E-14
YBL056W	7.671E+00	1.883E-01	1.757E-03	1.750E-01	3.645E-03	-1.089E-01	6.809E-02	2.032E-01	6.966E-04	2.784E-01	2.600E-06	2.699E-01	5.508E-06
YBL057C	5.695E+00	-2.705E-01	1.742E-04	-1.006E-01	1.577E-01	-2.032E-01	3.289E-03	-1.870E-01	8.207E-03	-5.265E-01	4.219E-14	-2.516E-01	2.759E-04
YBL058W	7.618E+00	-4.670E-02	4.330E-01	5.594E-02	3.463E-01	-2.230E-02	7.040E-01	1.409E-01	1.695E-02	1.417E-02	8.085E-01	1.266E-01	3.071E-02
YBL059C-A	6.674E+00	-1.363E-01	9.080E-02	-3.548E-02	6.589E-01	-1.037E-01	1.910E-01	1.823E-02	8.195E-01	-1.612E-01	4.177E-02	-1.855E-01	1.969E-02
YBL059W	5.074E+00	-3.541E-01	7.539E-04	-1.514E-01	1.456E-01	-8.748E-02	3.874E-01	-1.486E-01	1.493E-01	-5.461E-01	9.508E-08	-4.436E-01	1.485E-05
YBL060W	4.711E+00	-2.296E-01	1.402E-03	-8.214E-02	2.397E-01	4.891E-02	4.438E-01	1.006E-01	1.320E-01	-1.043E-01	1.046E-01	-1.884E-01	3.416E-03
YBL061C	5.407E+00	-1.349E-01	5.916E-02	-1.235E-01	8.262E-02	1.373E-03	9.838E-01	-8.674E-02	2.155E-01	-2.732E-01	6.210E-05	-3.723E-01	6.188E-08
YBL062W	-2.572E+00	-2.668E-01	8.391E-01	4.160E-01	7.110E-01	2.920E-01	7.697E-01	1.099E+00	2.575E-01	9.180E-01	3.146E-01	1.630E+00	4.183E-02
YBL063W	4.057E+00	-1.424E-01	1.081E-01	5.686E-02	5.042E-01	1.280E-01	9.817E-02	3.302E-01	3.906E-05	3.185E-01	2.538E-05	1.063E-01	1.642E-01
YBL064C	9.130E+00	-1.250E-01	1.736E-01	-8.158E-03	9.292E-01	1.639E-01	7.355E-02	6.344E-02	4.890E-01	-1.545E-01	9.182E-02	-9.136E-02	3.188E-01
YBL065W	1.649E-01	-4.251E-01	1.654E-01	2.414E-02	9.308E-01	-3.436E-01	1.816E-01	-1.990E-01	4.712E-01	1.634E-01	4.956E-01	2.532E-01	2.739E-01
YBL066C	6.539E+00	2.406E-01	1.705E-02	2.953E-01	3.352E-03	2.517E-01	1.164E-02	3.776E-01	1.649E-04	3.652E-01	2.402E-04	2.978E-01	2.845E-03
YBL067C	5.790E+00	1.817E-01	3.158E-03	2.000E-01	1.090E-03	3.957E-02	5.022E-01	1.973E-01	1.061E-03	3.078E-01	1.004E-07	1.221E-01	3.690E-02
YBL068W	6.027E+00	4.209E-02	5.520E-01	-1.450E-01	4.185E-02	6.096E-02	3.761E-01	-3.992E-01	2.399E-08	-1.919E-01	5.452E-03	-3.867E-01	3.034E-08
YBL068W-A	-3.159E+00	0.000E+00	1.000E+00	0.000E+00	1.000E+00	0.000E+00	1.000E+00	0.000E+00	1.000E+00	0.000E+00	1.000E+00	0.000E+00	1.000E+00
YBL069W	3.629E+00	3.381E-01	2.802E-04	2.685E-03	9.776E-01	1.137E-01	1.841E-01	-3.658E-02	6.945E-01	2.640E-01	1.623E-03	3.426E-01	3.187E-05
YBL070C	-8.084E-01	4.581E-01	2.762E-01	8.414E-01	2.906E-02	-7.826E-03	9.836E-01	-3.996E-02	9.253E-01	4.988E-01	1.584E-01	6.075E-01	7.517E-02
YBL071C	-1.632E+00	4.703E-01	4.158E-01	7.950E-01	1.320E-01	2.399E-01	6.317E-01	2.299E-01	6.791E-01	3.698E-01	4.483E-01	3.283E-01	4.902E-01
YBL071C-B	-2.061E+00	-2.020E-02	9.791E-01	9.828E-02	8.885E-01	-6.742E-02	9.138E-01	-6.518E-01	3.931E-01	3.927E-01	4.923E-01	4.138E-01	4.556E-01
YBL071W-A	4.973E+00	-1.311E-02	9.180E-01	-3.661E-01	4.442E-03	2.970E-01	1.726E-02	-6.448E-01	5.996E-07	-5.301E-01	2.770E-05	-6.796E-01	9.819E-08
YBL072C	9.791E+00	2.063E-01	6.982E-03	2.456E-02	7.481E-01	-1.226E-01	1.086E-01	-1.618E-01	3.450E-02	1.461E-01	5.560E-02	4.299E-02	5.735E-01
YBL073W	-2.703E+00	-1.121E+00	3.484E-01	-1.232E+00	2.939E-01	-5.723E-01	5.207E-01	-1.232E-01	8.950E-01	-6.009E-01	4.984E-01	-4.006E-01	6.294E-01
YBL074C	2.660E+00	-8.149E-03	9.492E-01	-1.782E-01	1.667E-01	-2.022E-01	8.244E-02	-1.814E-01	1.454E-01	-8.779E-02	4.427E-01	-2.294E-02	8.386E-01
YBL075C	9.324E+00	-2.127E-01	8.873E-02	-4.486E-02	7.195E-01	5.640E-01	6.511E-06	-1.380E-01	2.692E-01	2.020E-01	1.054E-01	-2.511E-01	4.434E-02
YBL076C	8.124E+00	5.821E-01	8.989E-15	3.697E-01	8.557E-07	-1.096E-01	1.435E-01	1.842E-01	1.412E-02	6.137E-01	1.987E-16	6.378E-01	1.474E-17
YBL077W	-2.258E+00	6.092E-01	4.994E-01	9.816E-01	2.295E-01	5.247E-01	4.982E-01	-1.378E-01	8.854E-01	6.782E-01	3.693E-01	1.287E+00	5.544E-02
YBL078C	7.438E+00	2.296E-01	1.643E-02	-1.064E-01	2.680E-01	2.591E-02	7.858E-01	-7.881E-02	4.106E-01	-7.515E-02	4.302E-01	-6.695E-02	4.827E-01
YBL079W	5.725E+00	1.495E-01	3.735E-02	1.483E-01	3.833E-02	-7.487E-02	2.830E-01	2.301E-01	1.103E-03	2.534E-01	2.190E-04	1.463E-01	3.436E-02
YBL080C	4.842E+00	9.369E-02	2.745E-01	2.166E-01	1.042E-02	-4.481E-02	5.832E-01	2.543E-01	2.153E-03	3.189E-01	6.238E-05	2.795E-01	4.884E-04
YBL081W	5.564E+00	3.818E-01	2.452E-03	7.441E-02	5.566E-01	5.565E-01	7.786E-06	1.787E-01	1.553E-01	2.427E-01	5.096E-02	3.760E-02	7.639E-01
YBL082C	5.599E+00	4.395E-02	5.599E-01	1.983E-01	7.730E-03	-5.175E-02	4.777E-01	-1.203E-01	1.092E-01	-3.780E-02	6.014E-01	3.151E-01	1.126E-05
YBL083C	-7.404E-01	-8.274E-02	8.583E-01	6.238E-01	1.217E-01	3.714E-01	3.133E-01	-3.363E-01	4.563E-01	4.345E-01	2.338E-01	9.278E-01	5.994E-03
YBL084C	5.829E+00	2.752E-01	8.601E-03	2.913E-02	7.818E-01	2.718E-01	8.526E-03	4.360E-02	6.768E-01	1.578E-01	1.260E-01	1.625E-01	1.160E-01
YBL085W	5.664E+00	4.274E-02	5.792E-01	1.884E-01	1.350E-02	9.897E-02	1.804E-01	4.072E-01	4.976E-08	2.538E-01	5.217E-04	2.731E-01	2.009E-04
YBL086C	6.342E+00	2.511E-01	3.835E-04	-2.209E-01	2.168E-03	1.477E-01	3.341E-02	-4.457E-02	5.290E-01	-2.507E-03	9.712E-01	1.106E-01	1.111E-01
YBL087C	8.304E+00	2.189E-01	5.409E-03	9.253E-02	2.400E-01	-1.046E-01	1.828E-01	-2.369E-01	2.690E-03	9.442E-02	2.280E-01	1.015E-01	1.958E-01
YBL088C	5.206E+00	-1.193E-01	7.923E-02	-2.221E-01	1.111E-03	-2.032E-01	1.517E-03	4.893E-02	4.543E-01	-1.684E-01	8.097E-03	-2.567E-01	6.134E-05
YBL089W	5.544E+00	1.885E-01	4.829E-03	4.710E-01	4.686E-13	4.722E-03	9.411E-01	4.498E-01	2.560E-12	2.859E-01	4.646E-06	4.603E-01	1.262E-13
YBL090W	6.891E+00	-1.024E-01	2.173E-01	-1.282E-01	1.229E-01	-1.434E-01	8.060E-02	-2.498E-01	2.604E-03	-2.578E-01	1.693E-03	-3.371E-01	4.388E-05
YBL091C	6.678E+00	-2.218E-01	8.898E-04	-3.017E-01	6.610E-06	-6.432E-02	3.225E-01	-3.136E-01	2.411E-06	-1.458E-01	2.456E-02	-3.834E-02	5.555E-01
YBL091C-A	4.505E+00	-3.631E-01	4.686E-07	-4.017E-01	1.899E-08	-1.676E-01	8.777E-03	-3.652E-01	1.251E-07	-4.580E-01	2.058E-12	-2.422E-01	1.330E-04
YBL092W	9.696E+00	1.313E-01	1.057E-01	-4.171E-02	6.074E-01	-1.097E-01	1.761E-01	-1.580E-01	5.166E-02	8.561E-02	2.906E-01	-2.504E-02	7.574E-01
YBL093C	6.610E+00	-1.175E-01	4.278E-01	-4.642E-01	1.808E-03	1.668E-01	2.577E-01	-4.300E-01	3.773E-03	-3.831E-01	9.548E-03	-6.204E-01	2.946E-05
YBL094C	3.105E-01	1.584E-01	5.918E-01	2.215E-02	9.396E-01	4.500E-01	7.287E-02	-5.644E-02	8.434E-01	2.270E-01	3.757E-01	8.889E-03	9.725E-01
YBL095W	6.297E+00	-1.984E-03	9.865E-01	-1.030E-01	3.793E-01	2.017E-01	8.213E-02	-9.053E-02	4.381E-01	-5.017E-01	1.725E-05	-5.160E-01	1.034E-05
YBL096C	-1.608E-01	-2.787E-01	3.914E-01	-4.855E-01	1.382E-01	9.263E-02	7.314E-01	-5.232E-01	9.754E-02	-5.125E-01	7.351E-02	-6.665E-01	2.041E-02
YBL097W	1.179E+00	3.649E-02	8.718E-01	1.147E-01	6.038E-01	1.116E-01	5.778E-01	8.565E-02	6.896E-01	2.661E-01	1.759E-01	9.587E-02	6.261E-01
YBL098W	7.315E+00	2.672E-01	2.244E-04	2.415E-01	8.583E-04	-1.313E-01	6.836E-02	1.001E-01	1.666E-01	3.585E-01	5.239E-07	3.291E-01	4.430E-06
YBL099W	1.166E+01	1.751E-01	1.727E-02	3.398E-01	3.879E-06	2.056E-02	7.797E-01	3.508E-01	1.863E-06	8.300E-02	2.587E-01	2.570E-01	4.737E-04
YBL100C	-1.717E+00	-1.171E+00	2.301E-01	1.816E+00	2.733E-03	-1.628E-01	8.159E-01	-9.856E-01	2.605E-01	1.317E+00	2.655E-02	1.257E+00	3.499E-02
YBL100W-C	1.857E+00	-4.165E-01	1.020E-02	-5.704E-02	7.031E-01	-2.489E-01	6.805E-02	-2.925E-01	4.963E-02	-1.065E-01	4.234E-01	-1.913E-01	1.465E-01
YBL101C	5.729E+00	8.440E-02	2.965E-01	-1.133E-01	1.646E-01	2.734E-01	4.806E-04	-1.559E-01	5.371E-02	-1.009E-01	2.001E-01	8.023E-02	3.072E-01
YBL102W	7.106E+00	2.743E-01	1.749E-05	2.903E-01	5.357E-06	1.184E-01	6.024E-02	2.529E-01	6.819E-05	1.203E-01	5.518E-02	2.721E-01	1.484E-05
YBL103C	5.695E+00	2.099E-01	4.905E-04	9.705E-02	1.081E-01	2.867E-01	4.216E-07	2.179E-01	2.115E-04	1.548E-01	6.384E-03	8.766E-02	1.237E-01
YBL104C	4.566E+00	7.379E-02	3.415E-01	2.208E-01	3.411E-03	5.625E-02	4.288E-01	2.301E-01	1.777E-03	3.234E-01	2.890E-06	1.660E-01	1.745E-02
YBL105C	5.948E+00	-4.247E-02	4.923E-01	-4.478E-02	4.677E-01	-1.061E-02	8.572E-01	1.796E-02	7.670E-01	3.000E-02	6.083E-01	5.121E-02	3.836E-01
YBL106C	3.706E+00	-1.097E-01	2.503E-01	3.128E-01	4.112E-04	-1.635E-01	5.323E-02	3.007E-01	4.722E-04	4.109E-01	2.082E-07	2.560E-01	1.292E-03
YBL107C	6.135E+00	-1.884E-01	2.294E-02	-9.365E-02	2.566E-01	-1.689E-01	3.733E-02	-1.232E-01	1.336E-01	-2.150E-01	7.891E-03	-2.406E-01	3.093E-03
YBL107W-A	-1.673E+00	-7.676E-01	1.727E-01	2.481E-01	5.808E-01	-2.521E-01	5.470E-01	-7.873E-01	1.264E-01	-2.106E+00	2.119E-04	-6.369E-01	1.360E-01
YBL108C-A	-1.822E-02	-4.170E-01	2.668E-01	2.916E-01	3.854E-01	9.132E-02	7.716E-01	1.266E-01	7.036E-01	-3.144E-01	3.271E-01	2.020E-01	5.062E-01
YBL108W	-1.741E+00	1.343E+00	3.427E-02	1.071E+00	9.817E-02	4.619E-01	4.569E-01	3.407E-01	6.257E-01	1.483E+00	4.936E-03	1.136E+00	3.656E-02
YBL109W	1.461E+00	-1.005E+00	8.502E-07	-3.852E-01	3.169E-02	-1.455E-01	3.369E-01	1.450E-01	3.608E-01	-1.533E-01	3.090E-01	5.720E-03	9.686E-01
YBL111C	2.469E+00	2.570E-01	7.402E-02	2.093E-01	1.421E-01	-9.867E-02	4.618E-01	9.821E-02	4.848E-01	3.232E-01	1.140E-02	4.265E-01	6.709E-04
YBL112C	-4.424E-01	1.200E-01	7.507E-01	6.169E-01	6.650E-02	1.732E-01	5.818E-01	3.065E-01	3.666E-01	3.848E-01	2.026E-01	5.200E-01	7.137E-02
YBL113C	4.520E+00	-2.327E-01	2.899E-02	1.481E-01	1.534E-01	-2.004E-01	4.819E-02	1.669E-02	8.716E-01	-2.658E-02	7.904E-01	2.898E-01	3.529E-03
YBL113W-A	-1.419E+00	-2.143E-01	7.156E-01	-3.637E-01	5.351E-01	2.523E-01	5.940E-01	-1.482E-01	7.850E-01	-1.247E-01	7.999E-01	6.874E-01	1.158E-01
YBR001C	5.955E+00	-3.775E-02	6.564E-01	7.082E-02	4.019E-01	9.736E-02	2.384E-01	1.735E-01	3.768E-02	1.311E-01	1.106E-01	2.358E-01	4.188E-03
YBR002C	4.861E+00	-2.433E-01	1.238E-02	-3.908E-01	6.528E-05	-7.114E-02	4.449E-01	-3.747E-01	1.073E-04	-2.463E-01	8.248E-03	-2.428E-01	9.408E-03
YBR003W	6.837E+00	2.649E-01	2.054E-03	2.346E-01	6.359E-03	-1.637E-01	5.537E-02	3.023E-01	4.087E-04	5.295E-01	3.978E-10	4.202E-01	7.536E-07
YBR004C	6.507E+00	-5.189E-01	8.132E-06	-4.401E-01	1.476E-04	-3.862E-01	7.921E-04	-5.418E-01	2.967E-06	-5.339E-01	3.568E-06	-5.788E-01	5.477E-07
YBR005W	6.028E+00	-9.973E-01	5.155E-10	-9.059E-01	1.462E-08	-1.419E-01	3.665E-01	-9.656E-01	1.510E-09	-1.111E+00	3.480E-12	-1.155E+00	5.429E-13
YBR006W	6.394E+00	1.246E-01	1.625E-01	1.468E-02	8.696E-01	3.901E-01	8.625E-06	2.086E-01	1.837E-02	4.060E-02	6.436E-01	-7.564E-02	3.913E-01
YBR007C	3.970E+00	-1.503E-01	1.088E-01	-2.629E-01	5.012E-03	-7.615E-02	3.727E-01	-1.054E-01	2.427E-01	-6.756E-02	4.259E-01	-8.856E-02	2.968E-01
YBR008C	4.910E+00	-1.977E-01	4.973E-03	4.101E-02	5.457E-01	-9.342E-02	1.436E-01	-6.951E-02	3.004E-01	1.331E-01	3.254E-02	2.653E-01	1.693E-05
YBR009C	9.437E+00	-2.519E-02	7.319E-01	1.214E-01	9.850E-02	3.197E-01	1.288E-05	3.260E-01	8.938E-06	2.155E-01	3.249E-03	2.025E-01	5.707E-03
YBR010W	9.830E+00	-1.370E-01	7.440E-02	-6.756E-02	3.788E-01	1.480E-01	5.340E-02	-8.200E-02	2.852E-01	-3.309E-02	6.657E-01	-1.774E-02	8.169E-01
YBR011C	8.805E+00	-9.605E-02	2.284E-01	-1.339E-01	9.322E-02	-1.205E-01	1.293E-01	-8.938E-02	2.618E-01	5.831E-02	4.625E-01	9.993E-02	2.084E-01
YBR012C	3.506E+00	-2.314E-01	3.348E-02	1.021E-01	3.240E-01	-2.349E-01	1.708E-02	1.191E-01	2.357E-01	2.086E-02	8.270E-01	1.881E-01	4.465E-02
YBR013C	3.515E+00	-2.049E-02	8.591E-01	2.028E-01	6.971E-02	4.293E-02	6.866E-01	1.017E-01	3.562E-01	-3.106E-02	7.695E-01	4.875E-02	6.415E-01
YBR014C	6.661E+00	-1.461E-01	7.991E-02	5.147E-02	5.355E-01	1.726E-02	8.335E-01	8.666E-02	2.943E-01	-4.586E-01	2.837E-08	-1.581E-01	5.494E-02
YBR015C	7.295E+00	-1.472E-01	2.169E-02	-2.045E-01	1.434E-03	9.585E-02	1.274E-01	-2.988E-01	3.078E-06	-2.208E-01	4.577E-04	-6.948E-02	2.704E-01
YBR016W	6.883E+00	-4.108E-01	3.007E-05	-5.098E-01	2.305E-07	-4.974E-02	6.087E-01	-3.226E-01	9.817E-04	-5.812E-01	2.677E-09	-4.776E-01	1.026E-06
YBR017C	6.241E+00	2.799E-01	2.706E-05	1.702E-01	1.092E-02	1.858E-02	7.763E-01	1.151E-01	8.355E-02	2.553E-01	7.807E-05	1.919E-01	3.156E-03
YBR018C	8.425E-01	-7.915E-01	1.858E-03	9.491E-02	6.538E-01	4.773E-02	7.975E-01	9.275E-02	6.467E-01	1.752E-01	3.353E-01	2.822E-01	1.063E-01
YBR019C	1.057E+00	-3.552E-01	1.319E-01	6.646E-02	7.584E-01	7.531E-02	6.993E-01	2.686E-01	1.874E-01	-4.202E-02	8.306E-01	-3.132E-02	8.716E-01
YBR020W	3.081E+00	-1.537E-01	3.379E-01	4.333E-02	7.825E-01	-5.294E-02	7.250E-01	1.078E-01	4.849E-01	2.927E-01	4.623E-02	5.151E-01	4.034E-04
YBR021W	6.461E+00	7.734E-01	2.999E-04	2.947E-01	1.667E-01	4.833E-01	2.325E-02	7.546E-02	7.232E-01	-2.910E-01	1.720E-01	-4.784E-01	2.511E-02
YBR022W	5.137E+00	1.313E-02	8.756E-01	3.691E-02	6.585E-01	-1.128E-01	1.633E-01	5.767E-03	9.443E-01	-7.283E-02	3.649E-01	-5.406E-02	5.026E-01
YBR023C	6.696E+00	-1.544E-01	1.567E-02	1.657E-01	8.528E-03	-1.096E-01	7.835E-02	1.503E-01	1.644E-02	-1.041E-01	9.290E-02	-8.569E-02	1.684E-01
YBR024W	6.091E+00	3.924E-02	5.373E-01	-5.881E-02	3.572E-01	-2.251E-01	2.852E-04	-4.413E-02	4.839E-01	5.361E-02	3.798E-01	5.061E-02	4.089E-01
YBR025C	8.290E+00	8.883E-02	2.259E-01	-7.705E-02	2.942E-01	-5.998E-05	9.993E-01	-1.990E-01	6.738E-03	7.589E-02	2.978E-01	-1.168E-02	8.730E-01
YBR026C	8.501E+00	-4.293E-01	2.017E-03	-3.645E-01	8.695E-03	-2.855E-02	8.366E-01	-2.349E-01	9.034E-02	-4.470E-01	1.279E-03	-5.554E-01	6.475E-05
YBR027C	-1.685E-01	-1.756E-01	6.030E-01	2.661E-01	3.839E-01	-2.724E-02	9.225E-01	1.581E-01	5.959E-01	4.290E-02	8.763E-01	1.136E-01	6.693E-01
YBR028C	6.188E+00	1.310E-01	2.543E-02	2.186E-01	1.677E-04	1.841E-01	1.023E-03	2.695E-01	2.486E-06	4.581E-02	4.140E-01	5.618E-02	3.179E-01
YBR029C	7.738E+00	3.614E-02	6.496E-01	8.410E-02	2.899E-01	2.433E-01	2.049E-03	1.768E-01	2.561E-02	-2.307E-01	3.532E-03	-1.801E-01	2.301E-02
YBR030W	5.027E+00	-4.383E-03	9.574E-01	-1.809E-01	2.856E-02	1.605E-01	4.006E-02	-2.430E-01	3.050E-03	-4.029E-01	4.377E-07	-5.127E-01	1.790E-10
YBR031W	1.048E+01	2.039E-01	2.741E-02	8.191E-02	3.754E-01	-5.343E-02	5.629E-01	-1.796E-01	5.208E-02	-8.203E-02	3.743E-01	1.569E-01	8.938E-02
YBR032W	-4.808E-02	-2.214E-01	4.678E-01	-6.675E-03	9.813E-01	1.846E-03	9.946E-01	-4.274E-01	1.461E-01	-3.696E-01	1.586E-01	-5.736E-02	8.142E-01
YBR033W	5.338E+00	-8.265E-03	9.104E-01	1.537E-01	3.346E-02	-6.421E-02	3.578E-01	3.366E-01	1.703E-06	2.588E-01	1.507E-04	2.926E-02	6.727E-01
YBR034C	7.733E+00	3.389E-01	1.732E-02	-2.211E-01	1.210E-01	3.297E-01	2.042E-02	-3.655E-01	1.041E-02	-6.121E-02	6.666E-01	-5.758E-01	5.547E-05
YBR035C	7.092E+00	-5.181E-02	4.458E-01	-1.837E-01	7.073E-03	-5.909E-02	3.777E-01	-1.766E-01	9.226E-03	-1.153E-01	8.450E-02	3.735E-02	5.765E-01
YBR036C	9.001E+00	4.679E-01	6.449E-11	4.269E-01	2.494E-09	8.088E-02	2.572E-01	3.379E-01	2.312E-06	3.056E-01	1.823E-05	4.385E-01	8.169E-10
YBR037C	6.993E+00	5.343E-01	5.141E-10	3.863E-01	7.230E-06	6.235E-02	4.657E-01	1.908E-01	2.653E-02	4.882E-01	9.500E-09	6.456E-01	3.782E-14
YBR038W	6.065E+00	-5.242E-01	7.350E-10	-1.794E-01	3.229E-02	-4.680E-01	1.536E-08	-1.476E-01	7.592E-02	1.727E-02	8.318E-01	1.843E-01	2.367E-02
YBR039W	9.970E+00	2.006E-02	7.854E-01	1.065E-01	1.482E-01	1.128E-01	1.252E-01	1.859E-01	1.157E-02	-5.234E-02	4.766E-01	-1.202E-01	1.025E-01
YBR040W	4.943E-01	-1.447E+00	3.462E-07	-1.260E-01	5.710E-01	-3.437E-01	8.946E-02	-4.959E-01	2.883E-02	-9.144E-01	2.600E-05	-6.206E-01	2.374E-03
YBR041W	6.472E+00	2.298E-01	3.496E-04	3.355E-01	1.521E-07	1.710E-02	7.856E-01	3.848E-01	1.184E-09	3.462E-01	2.321E-08	4.771E-01	1.558E-14
YBR042C	5.333E+00	1.472E-01	5.702E-02	3.265E-01	1.776E-05	-1.401E-01	6.134E-02	1.748E-01	2.144E-02	3.892E-01	8.602E-08	3.898E-01	8.832E-08
YBR043C	6.463E+00	2.515E-01	1.861E-05	3.334E-01	1.128E-08	1.273E-01	2.558E-02	2.452E-01	2.352E-05	2.865E-01	3.816E-07	3.958E-01	2.464E-12
YBR044C	6.650E+00	1.969E-01	1.175E-02	3.212E-01	3.757E-05	1.405E-03	9.855E-01	2.895E-01	1.879E-04	2.150E-01	5.045E-03	1.231E-01	1.105E-01
YBR045C	3.348E+00	-4.670E-01	2.244E-04	-8.256E-02	4.966E-01	-2.769E-01	1.673E-02	-5.449E-02	6.461E-01	-3.426E-01	2.968E-03	-4.867E-01	2.942E-05
YBR046C	7.520E+00	4.343E-02	6.556E-01	-4.777E-02	6.239E-01	4.783E-01	7.895E-07	-9.126E-02	3.482E-01	-4.101E-01	2.448E-05	-2.605E-01	7.315E-03
YBR047W	5.653E+00	4.544E-02	7.028E-01	-1.109E-01	3.526E-01	2.618E-01	2.573E-02	-1.389E-01	2.427E-01	-5.209E-01	1.129E-05	-2.872E-01	1.524E-02
YBR048W	8.465E+00	-4.951E-02	5.693E-01	-1.337E-01	1.244E-01	-1.846E-01	3.343E-02	-4.032E-01	3.833E-06	3.786E-04	9.965E-01	7.516E-02	3.860E-01
YBR049C	5.980E+00	1.186E-02	8.490E-01	8.554E-02	1.656E-01	9.003E-02	1.280E-01	2.501E-01	3.285E-05	2.407E-01	3.807E-05	1.863E-01	1.527E-03
YBR050C	7.890E+00	1.080E-01	1.634E-01	-1.257E-01	1.058E-01	-4.861E-02	5.287E-01	-1.668E-01	3.148E-02	-2.702E-01	4.646E-04	-2.215E-01	4.158E-03
YBR051W	-1.416E+00	-4.312E-01	4.402E-01	5.613E-01	2.110E-01	-9.850E-02	8.200E-01	-2.253E-01	6.479E-01	-2.130E-01	6.268E-01	3.110E-01	4.235E-01
YBR052C	7.413E+00	-1.771E-01	1.388E-02	-2.748E-01	1.401E-04	-2.349E-01	9.827E-04	-3.102E-01	1.603E-05	-1.870E-01	8.483E-03	4.756E-02	5.030E-01
YBR053C	6.694E+00	-1.096E-01	2.816E-01	-1.336E-03	9.895E-01	4.613E-02	6.465E-01	1.041E-01	3.028E-01	-1.425E-01	1.566E-01	9.106E-02	3.654E-01
YBR054W	9.630E+00	5.415E-01	5.780E-05	6.342E-01	2.538E-06	4.672E-01	5.129E-04	7.405E-01	4.057E-08	-2.786E-01	3.810E-02	2.571E-01	5.560E-02
YBR055C	5.001E+00	-7.579E-02	2.523E-01	-1.996E-01	2.661E-03	-1.640E-01	7.757E-03	-1.319E-01	4.098E-02	-2.590E-02	6.687E-01	-1.484E-01	1.479E-02
YBR056C-B	-1.247E+00	-1.586E-01	7.141E-01	-3.952E-01	3.665E-01	-2.179E-01	5.454E-01	-3.579E-01	3.844E-01	-4.287E-01	2.468E-01	-9.382E-01	1.585E-02
YBR056W	6.759E+00	-1.950E-01	1.211E-02	-1.508E-01	5.204E-02	-1.886E-01	1.375E-02	3.435E-02	6.550E-01	-9.619E-02	2.066E-01	1.194E-01	1.166E-01
YBR056W-A	5.868E+00	-2.084E+00	2.022E-33	-1.638E+00	4.680E-22	-1.021E+00	7.211E-10	-1.956E+00	3.289E-30	-1.333E+00	1.350E-15	-1.886E+00	1.822E-28
YBR057C	6.084E+00	-4.263E-01	1.518E-07	-6.200E-01	3.329E-14	-7.037E-02	3.713E-01	-4.064E-01	4.312E-07	-6.438E-01	6.474E-16	-7.052E-01	1.346E-18
YBR058C	5.793E+00	1.386E-02	8.153E-01	-8.146E-03	8.905E-01	1.230E-02	8.269E-01	-3.932E-02	5.006E-01	7.852E-02	1.581E-01	-3.008E-04	9.957E-01
YBR058C-A	6.168E+00	-2.133E-01	5.160E-03	-8.041E-02	2.887E-01	-2.032E-01	6.334E-03	-7.310E-02	3.306E-01	-3.009E-01	5.131E-05	-2.823E-01	1.544E-04
YBR059C	5.680E+00	-2.551E-03	9.718E-01	2.334E-01	9.920E-04	-5.618E-02	4.166E-01	3.637E-01	1.666E-07	1.703E-01	1.231E-02	3.967E-01	4.734E-09
YBR060C	5.043E+00	-1.285E-02	8.592E-01	1.038E-01	1.453E-01	-6.302E-02	3.540E-01	1.290E-01	6.464E-02	1.725E-01	9.504E-03	1.076E-01	1.077E-01
YBR061C	5.683E+00	3.100E-01	3.169E-05	1.268E-01	9.090E-02	1.813E-01	1.254E-02	-4.185E-02	5.765E-01	9.226E-02	2.025E-01	-1.055E-01	1.494E-01
YBR062C	5.511E+00	-2.980E-01	8.190E-05	-3.227E-01	1.904E-05	-1.300E-01	7.111E-02	-2.554E-01	5.854E-04	-2.268E-01	1.643E-03	-4.174E-01	9.869E-09
YBR063C	4.629E+00	1.428E-01	1.256E-01	-1.192E-01	2.068E-01	4.220E-02	6.380E-01	-1.122E-01	2.276E-01	-8.147E-02	3.640E-01	-2.975E-01	1.053E-03
YBR064W	-1.965E+00	1.482E+00	1.097E-01	1.671E+00	5.744E-02	3.157E-01	7.328E-01	1.390E+00	1.128E-01	2.465E+00	1.220E-03	1.803E+00	2.267E-02
YBR065C	5.257E+00	2.634E-01	7.053E-03	-1.159E-01	2.416E-01	-2.261E-02	8.147E-01	-1.614E-01	1.012E-01	-1.656E-01	8.591E-02	-3.974E-01	4.508E-05
YBR066C	4.009E+00	-4.775E-01	4.425E-05	-3.166E-01	5.759E-03	-2.798E-01	1.061E-02	-3.974E-01	4.931E-04	-9.800E-02	3.645E-01	-6.527E-01	5.046E-09
YBR067C	1.058E+01	-1.670E+00	3.756E-77	-7.894E-01	2.795E-19	-1.157E+00	4.962E-39	-8.481E-01	5.599E-22	-8.901E-01	4.793E-24	-9.876E-01	4.186E-29
YBR068C	9.342E+00	4.906E-01	1.646E-10	4.617E-01	1.786E-09	-4.933E-02	5.194E-01	3.510E-01	4.676E-06	5.127E-01	2.137E-11	5.893E-01	1.509E-14
YBR069C	8.160E+00	4.968E-01	1.857E-05	3.860E-01	8.713E-04	3.462E-01	2.777E-03	1.970E-01	8.898E-02	-5.381E-02	6.417E-01	-3.459E-01	2.861E-03
YBR070C	5.730E+00	-1.953E-01	3.877E-03	4.499E-02	4.970E-01	6.816E-02	2.857E-01	-1.838E-01	5.606E-03	-3.076E-01	1.860E-06	-2.827E-01	1.200E-05
YBR071W	6.169E+00	-1.380E-01	2.437E-01	1.578E-01	1.796E-01	4.802E-01	3.778E-05	5.822E-02	6.198E-01	-4.720E-03	9.677E-01	-3.571E-01	2.397E-03
YBR072C-A	-1.869E+00	-3.147E-01	6.672E-01	4.733E-01	4.436E-01	6.544E-01	2.192E-01	2.772E-01	6.526E-01	-3.658E-02	9.510E-01	-6.305E-01	3.053E-01
YBR072W	1.120E+01	-7.528E-01	3.185E-11	-2.757E-01	1.456E-02	6.479E-02	5.654E-01	-1.861E-01	9.883E-02	-7.786E-01	6.616E-12	-8.504E-01	6.926E-14
YBR073W	4.577E+00	1.779E-01	1.289E-01	3.354E-01	3.760E-03	2.966E-01	8.603E-03	1.977E-01	8.647E-02	2.044E-01	6.989E-02	-4.425E-02	6.981E-01
YBR074W	6.385E+00	3.381E-01	9.139E-10	2.379E-01	1.707E-05	7.109E-02	1.865E-01	2.894E-01	1.148E-07	1.690E-01	1.506E-03	1.374E-01	1.027E-02
YBR076C-A	4.709E+00	-2.724E-01	1.020E-03	-4.145E-03	9.589E-01	-1.365E-01	7.551E-02	-2.435E-02	7.586E-01	-2.777E-01	3.107E-04	-9.873E-03	8.964E-01
YBR076W	-3.757E-01	-1.531E+00	2.410E-03	8.985E-01	6.817E-03	2.089E-01	5.209E-01	6.193E-01	6.433E-02	5.633E-01	6.819E-02	-1.211E-01	7.144E-01
YBR077C	5.941E+00	-1.635E-01	3.916E-03	-8.453E-02	1.311E-01	5.191E-02	3.270E-01	-1.515E-01	6.175E-03	-2.084E-01	9.302E-05	-8.308E-02	1.176E-01
YBR078W	1.065E+01	-1.434E-01	6.089E-02	2.036E-01	7.736E-03	-8.350E-02	2.743E-01	3.045E-01	6.803E-05	1.703E-01	2.571E-02	3.399E-01	8.717E-06
YBR079C	7.721E+00	2.682E-02	7.055E-01	-2.416E-01	7.015E-04	2.565E-02	7.157E-01	-3.107E-01	1.283E-05	-1.293E-01	6.630E-02	-2.322E-01	1.025E-03
YBR080C	6.514E+00	7.204E-02	2.668E-01	3.830E-02	5.548E-01	-1.081E-01	8.855E-02	9.950E-02	1.211E-01	2.387E-01	1.397E-04	9.631E-02	1.274E-01
YBR081C	5.302E+00	-3.442E-03	9.581E-01	1.746E-02	7.878E-01	-3.600E-02	5.567E-01	2.521E-01	5.449E-05	1.239E-01	3.949E-02	6.331E-02	2.950E-01
YBR082C	7.760E+00	-4.175E-01	1.491E-07	-7.487E-01	8.582E-21	1.746E-01	2.607E-02	-5.024E-01	2.469E-10	-4.673E-01	3.066E-09	-6.011E-01	3.276E-14
YBR083W	5.666E+00	-1.462E+00	9.434E-58	-5.247E-01	1.098E-09	-3.256E-01	9.745E-05	-3.053E-01	3.084E-04	-1.058E+00	3.253E-35	-1.147E+00	2.865E-40
YBR084C-A	9.299E+00	1.572E-01	5.367E-02	6.760E-02	4.069E-01	-7.190E-02	3.769E-01	-4.088E-02	6.159E-01	-1.486E-02	8.550E-01	6.779E-03	9.336E-01
YBR084W	6.628E+00	4.962E-01	3.448E-09	1.994E-01	1.804E-02	1.249E-01	1.343E-01	6.869E-02	4.150E-01	2.004E-01	1.583E-02	-9.875E-03	9.060E-01
YBR085C-A	8.921E+00	2.224E-01	1.275E-02	-4.945E-02	5.801E-01	4.406E-01	7.866E-07	-7.390E-02	4.079E-01	-3.971E-01	8.792E-06	-1.663E-01	6.238E-02
YBR085W	3.768E+00	7.387E-01	9.014E-06	1.988E-01	2.419E-01	-6.207E-01	2.801E-04	-2.512E-01	1.460E-01	1.139E+00	1.835E-12	1.133E+00	2.924E-12
YBR086C	8.037E+00	1.184E-02	8.743E-01	2.230E-01	2.825E-03	-1.086E-01	1.442E-01	4.753E-01	1.714E-10	5.220E-02	4.814E-01	4.539E-01	9.549E-10
YBR087W	5.419E+00	2.190E-02	7.367E-01	1.305E-01	4.197E-02	-8.740E-02	1.568E-01	-1.738E-02	7.854E-01	-3.829E-03	9.500E-01	-8.261E-02	1.791E-01
YBR088C	6.390E+00	4.291E-01	2.982E-08	6.742E-01	1.682E-18	4.149E-01	4.572E-08	3.937E-01	3.114E-07	4.076E-01	7.051E-08	3.836E-01	4.346E-07
YBR089C-A	7.301E+00	-2.607E-01	1.753E-03	-1.659E-01	4.578E-02	7.355E-02	3.710E-01	-1.549E-01	6.152E-02	-1.466E-01	7.452E-02	-2.418E-01	3.389E-03
YBR089W	-1.023E+00	-2.181E-01	6.169E-01	8.493E-02	8.329E-01	-5.196E-01	1.777E-01	-1.246E-01	7.548E-01	-3.951E-01	2.925E-01	-2.677E-01	4.542E-01
YBR090C	-2.644E+00	-5.654E-02	9.575E-01	-1.858E-01	8.596E-01	3.087E-01	7.079E-01	1.126E-01	9.042E-01	-8.483E-01	3.831E-01	9.240E-02	9.090E-01
YBR091C	4.761E+00	-1.047E-01	2.698E-01	-2.736E-01	4.226E-03	-7.934E-02	3.831E-01	-5.695E-01	3.148E-09	-2.415E-01	8.075E-03	-3.079E-01	8.013E-04
YBR092C	5.507E+00	1.558E-01	2.492E-02	1.675E-01	1.519E-02	-2.142E-02	7.475E-01	5.808E-02	3.972E-01	5.836E-01	1.107E-19	5.045E-01	6.120E-15
YBR093C	6.561E+00	-1.880E+00	8.819E-21	-3.717E-01	5.454E-02	-8.617E-01	9.289E-06	4.210E-02	8.271E-01	-1.485E+00	5.228E-14	-1.049E+00	7.411E-08
YBR094W	5.438E+00	-1.727E-01	1.069E-02	-6.571E-03	9.211E-01	-2.526E-01	7.813E-05	2.274E-01	3.984E-04	-4.900E-02	4.354E-01	1.600E-02	7.984E-01
YBR095C	4.979E+00	-2.917E-01	1.915E-03	-5.229E-01	3.907E-08	-1.242E-01	1.684E-01	-4.973E-01	1.161E-07	-3.229E-01	3.530E-04	-4.794E-01	1.450E-07
YBR096W	6.326E+00	-3.370E-02	6.459E-01	2.558E-01	4.168E-04	-1.024E-01	1.530E-01	2.349E-01	1.087E-03	1.969E-01	5.373E-03	3.005E-01	2.234E-05
YBR097W	4.183E+00	-1.628E-01	1.021E-01	2.252E-02	8.164E-01	-1.128E-01	2.219E-01	1.725E-01	6.633E-02	1.956E-01	2.987E-02	1.635E-01	7.068E-02
YBR098W	3.928E+00	-1.494E-01	7.958E-02	-6.841E-04	9.934E-01	-6.858E-02	3.602E-01	1.335E-01	8.823E-02	-5.020E-02	4.995E-01	3.185E-02	6.619E-01
YBR099C	3.093E+00	-2.074E+00	5.625E-42	-1.100E+00	7.906E-16	-9.927E-01	7.604E-15	-1.387E+00	4.620E-24	-1.078E+00	3.009E-17	-1.223E+00	3.016E-21
YBR101C	9.680E+00	-3.177E-01	1.043E-02	-5.425E-01	1.277E-05	2.256E-02	8.554E-01	-4.392E-01	4.027E-04	-6.324E-01	3.651E-07	-6.557E-01	1.358E-07
YBR102C	4.315E+00	-2.930E-01	1.756E-04	-2.806E-01	2.642E-04	-8.862E-03	8.971E-01	-3.446E-01	4.690E-06	-8.921E-02	1.934E-01	-2.156E-01	1.777E-03
YBR103C-A	-2.991E+00	1.975E-01	8.852E-01	-1.935E+00	2.197E-01	-4.519E-01	7.093E-01	-1.028E-01	9.386E-01	-4.699E-01	6.952E-01	-6.009E-01	6.092E-01
YBR103W	5.388E+00	-1.791E-01	1.091E-02	-1.518E-01	2.993E-02	-9.265E-02	1.627E-01	-9.248E-02	1.777E-01	-7.545E-02	2.519E-01	-1.800E-01	6.690E-03
YBR104W	6.343E+00	6.885E-01	3.279E-15	8.492E-02	3.372E-01	1.072E-01	2.173E-01	-1.605E-01	6.987E-02	2.450E-01	4.629E-03	4.359E-01	4.805E-07
YBR105C	8.595E+00	2.175E-01	1.496E-01	-8.511E-02	5.730E-01	2.628E-01	8.160E-02	-3.059E-02	8.394E-01	1.365E-01	3.652E-01	-8.404E-02	5.775E-01
YBR106W	8.986E+00	-2.421E-02	7.967E-01	-2.316E-01	1.384E-02	5.880E-02	5.307E-01	-3.897E-01	3.491E-05	-3.247E-01	5.446E-04	-4.244E-01	6.461E-06
YBR107C	3.943E+00	-3.199E-02	7.006E-01	-2.690E-02	7.426E-01	-2.740E-02	7.116E-01	-1.069E-02	8.924E-01	-7.834E-02	2.892E-01	3.347E-02	6.434E-01
YBR108W	4.471E+00	-7.576E-02	3.402E-01	-2.976E-01	2.217E-04	1.468E-01	4.217E-02	-2.325E-01	2.942E-03	-1.751E-01	1.709E-02	-1.298E-01	7.511E-02
YBR109C	7.904E+00	-1.135E-01	7.689E-02	-1.235E-01	5.428E-02	-1.530E-01	1.611E-02	-1.280E-01	4.527E-02	-8.367E-02	1.868E-01	-7.334E-02	2.484E-01
YBR109W-A	-2.658E-01	3.376E-01	2.769E-01	-6.398E-02	8.436E-01	4.420E-01	8.496E-02	-1.196E-01	7.010E-01	1.314E-01	6.242E-01	-5.856E-02	8.269E-01
YBR110W	6.500E+00	1.172E-01	8.099E-02	2.031E-01	2.364E-03	1.984E-01	2.391E-03	3.085E-01	2.986E-06	1.183E-01	6.956E-02	8.677E-02	1.854E-01
YBR111C	7.140E+00	-1.870E-01	5.443E-03	-2.175E-01	1.232E-03	-1.955E-01	3.165E-03	-7.581E-02	2.556E-01	-1.806E-01	6.194E-03	2.788E-03	9.663E-01
YBR111W-A	4.616E+00	-3.726E-01	8.768E-05	-2.414E-01	9.986E-03	-1.968E-01	2.748E-02	-1.505E-01	1.013E-01	-2.834E-01	1.496E-03	-2.187E-01	1.399E-02
YBR112C	6.316E+00	4.772E-02	4.885E-01	5.409E-03	9.374E-01	-3.841E-02	5.678E-01	4.071E-02	5.509E-01	1.457E-01	2.850E-02	3.063E-01	4.276E-06
YBR113W	-1.674E+00	-4.535E-01	4.302E-01	-1.246E+00	5.147E-02	-1.164E+00	2.934E-02	-6.540E-01	2.337E-01	-5.836E-01	2.288E-01	3.462E-01	4.024E-01
YBR114W	6.025E+00	1.259E-01	5.138E-01	-6.356E-01	1.072E-03	4.081E-01	3.385E-02	-6.339E-01	1.090E-03	-5.314E-01	5.925E-03	-6.429E-01	8.960E-04
YBR115C	7.266E+00	9.709E-01	2.869E-23	8.130E-01	8.289E-17	2.241E-01	2.097E-02	4.448E-01	5.070E-06	8.011E-01	1.420E-16	1.032E+00	2.769E-26
YBR116C	2.383E+00	-1.922E-01	5.182E-01	2.097E-01	4.732E-01	-6.069E-01	3.891E-02	2.583E-01	3.711E-01	-5.438E-01	6.236E-02	4.819E-01	9.041E-02
YBR117C	5.969E+00	5.149E-01	4.821E-02	4.036E-01	1.213E-01	-1.155E-01	6.568E-01	5.898E-01	2.355E-02	-1.342E-01	6.057E-01	9.448E-01	3.007E-04
YBR118W	1.265E+01	9.143E-02	2.063E-01	-1.114E-01	1.237E-01	-2.776E-02	7.011E-01	-2.396E-01	9.328E-04	-8.397E-03	9.076E-01	-7.070E-02	3.283E-01
YBR119W	4.739E+00	-3.490E-01	2.056E-06	-4.295E-01	5.342E-09	-1.677E-01	1.248E-02	-3.219E-01	6.167E-06	-3.224E-01	1.717E-06	-4.397E-01	9.939E-11
YBR120C	6.395E+00	-3.768E-02	6.295E-01	-2.160E-01	6.016E-03	-5.368E-02	4.843E-01	-1.045E-01	1.790E-01	-1.991E-01	9.489E-03	-1.434E-01	6.233E-02
YBR121C	8.752E+00	3.953E-01	8.670E-10	3.398E-01	1.358E-07	-3.328E-02	6.046E-01	2.492E-01	1.090E-04	2.842E-01	9.228E-06	1.866E-01	3.667E-03
YBR121C-A	-3.159E+00	0.000E+00	1.000E+00	0.000E+00	1.000E+00	0.000E+00	1.000E+00	0.000E+00	1.000E+00	0.000E+00	1.000E+00	0.000E+00	1.000E+00
YBR122C	7.308E+00	5.420E-02	4.205E-01	-2.313E-02	7.314E-01	-4.835E-02	4.672E-01	1.198E-02	8.581E-01	-4.482E-02	4.993E-01	-4.165E-02	5.317E-01
YBR123C	5.009E+00	5.528E-02	4.257E-01	2.884E-02	6.763E-01	-2.147E-02	7.402E-01	1.520E-01	2.306E-02	2.376E-01	1.679E-04	1.475E-01	2.027E-02
YBR124W	5.116E-02	-1.039E-01	7.339E-01	-3.123E-01	3.120E-01	-4.168E-01	1.324E-01	-1.121E-01	6.980E-01	-3.381E-01	2.140E-01	-8.083E-02	7.554E-01
YBR125C	5.679E+00	1.650E-01	1.691E-02	3.196E-01	2.713E-06	2.191E-02	7.413E-01	2.824E-01	2.765E-05	3.524E-01	6.143E-08	3.340E-01	3.330E-07
YBR126C	8.851E+00	-1.619E-01	7.742E-02	-4.031E-01	1.162E-05	2.734E-03	9.761E-01	-3.241E-01	4.117E-04	-1.139E-01	2.127E-01	1.432E-01	1.172E-01
YBR126W-A	5.562E+00	1.037E-01	2.290E-01	3.069E-02	7.223E-01	-1.306E-01	1.228E-01	-2.682E-02	7.550E-01	-2.140E-02	7.986E-01	2.972E-01	3.676E-04
YBR126W-B	3.288E+00	-2.437E-01	4.631E-02	3.601E-02	7.594E-01	1.168E-02	9.150E-01	-1.258E-01	2.820E-01	-1.629E-01	1.401E-01	1.785E-01	9.797E-02
YBR127C	8.419E+00	1.056E-01	1.305E-01	-1.182E-01	9.149E-02	-1.070E-01	1.241E-01	-9.182E-02	1.889E-01	2.570E-01	2.117E-04	3.368E-01	1.258E-06
YBR128C	3.510E+00	-3.376E-01	5.622E-03	-3.988E-01	1.071E-03	-3.782E-02	7.335E-01	-1.221E-01	2.940E-01	-3.179E-01	4.775E-03	-5.649E-02	6.098E-01
YBR129C	5.918E+00	-4.495E-02	4.683E-01	-7.479E-02	2.273E-01	1.035E-01	7.918E-02	-2.246E-02	7.120E-01	-1.734E-01	3.462E-03	-1.857E-01	1.815E-03
YBR130C	5.011E+00	-8.623E-02	2.884E-01	-1.286E-01	1.128E-01	-1.545E-01	4.566E-02	1.729E-02	8.270E-01	1.167E-01	1.235E-01	1.751E-01	2.101E-02
YBR131C-A	-3.013E+00	0.000E+00	1.000E+00	0.000E+00	1.000E+00	2.194E+00	7.297E-02	1.826E+00	1.526E-01	2.193E+00	7.368E-02	1.331E+00	2.288E-01
YBR131W	3.594E+00	-1.525E-01	1.907E-01	1.701E-02	8.810E-01	5.852E-02	5.799E-01	1.036E-01	3.482E-01	1.772E-01	8.894E-02	2.662E-01	1.032E-02
YBR132C	7.490E+00	2.534E-01	2.744E-03	2.032E-01	1.634E-02	1.933E-01	2.149E-02	6.775E-02	4.228E-01	7.529E-02	3.698E-01	5.183E-01	6.785E-10
YBR133C	5.818E+00	-4.028E-01	9.194E-10	-1.144E-01	7.424E-02	-8.077E-02	1.870E-01	-6.333E-03	9.196E-01	-4.662E-04	9.939E-01	3.184E-02	6.005E-01
YBR134W	-1.986E+00	-2.336E+00	2.138E-02	2.055E-01	7.424E-01	3.524E-01	5.020E-01	-9.616E-01	1.859E-01	2.059E-01	6.988E-01	1.177E-02	9.821E-01
YBR135W	5.423E+00	-1.211E-01	1.108E-01	1.354E-01	6.806E-02	9.409E-02	1.885E-01	2.289E-01	1.695E-03	-4.220E-02	5.553E-01	1.023E-01	1.521E-01
YBR136W	4.016E+00	-3.435E-02	7.266E-01	3.995E-02	6.787E-01	-1.323E-01	1.502E-01	3.779E-02	6.894E-01	-2.436E-02	7.883E-01	-1.798E-01	4.918E-02
YBR137W	6.038E+00	-1.031E-01	1.734E-01	-1.229E-01	1.048E-01	-2.588E-01	4.845E-04	-2.029E-02	7.862E-01	-1.751E-01	1.746E-02	-8.215E-02	2.647E-01
YBR138C	4.473E+00	-6.715E-01	4.028E-17	-4.807E-01	4.840E-10	-2.335E-01	7.873E-04	-1.776E-01	1.475E-02	-2.893E-01	3.066E-05	-2.253E-01	1.060E-03
YBR139W	7.633E+00	2.339E-01	6.591E-03	7.166E-02	4.061E-01	-1.026E-02	9.047E-01	1.674E-01	5.147E-02	2.235E-01	8.901E-03	5.138E-01	1.943E-09
YBR140C	6.385E+00	1.835E-01	2.414E-02	3.094E-01	1.341E-04	-8.920E-02	2.666E-01	3.677E-01	4.802E-06	3.763E-01	2.127E-06	4.467E-01	1.972E-08
YBR141C	3.577E+00	-2.034E-02	9.228E-01	-6.488E-01	2.393E-03	3.992E-01	5.224E-02	-8.929E-01	3.364E-05	-5.496E-01	8.471E-03	-7.558E-01	3.354E-04
YBR141W-A	1.118E+00	-3.074E-01	1.769E-01	-1.982E-01	3.698E-01	-2.041E-01	3.097E-01	-2.895E-01	1.816E-01	-2.545E-01	2.057E-01	-2.639E-01	1.841E-01
YBR142W	6.081E+00	3.245E-01	2.026E-03	-1.177E-01	2.667E-01	1.842E-01	7.751E-02	-1.159E-01	2.724E-01	-9.603E-02	3.577E-01	-4.046E-01	1.243E-04
YBR143C	8.356E+00	3.027E-01	2.744E-06	-8.889E-04	9.890E-01	7.261E-02	2.585E-01	-9.757E-02	1.314E-01	4.958E-02	4.397E-01	-9.353E-02	1.463E-01
YBR144C	-5.012E-01	2.893E-02	9.424E-01	5.273E-01	1.497E-01	-2.878E-01	4.365E-01	-4.929E-02	8.989E-01	-2.009E-01	5.827E-01	-6.727E-01	7.591E-02
YBR145W	7.615E+00	1.334E+00	9.243E-25	5.951E-01	3.731E-06	-2.462E-01	5.529E-02	1.120E-01	3.836E-01	9.941E-01	1.161E-14	1.316E+00	3.101E-24
YBR146W	7.858E+00	-6.461E-02	3.638E-01	-4.034E-02	5.705E-01	-1.581E-01	2.521E-02	-5.940E-02	4.025E-01	-1.582E-02	8.222E-01	8.918E-03	8.995E-01
YBR147W	6.986E+00	6.442E-01	1.793E-16	4.841E-01	6.510E-10	2.537E-01	1.091E-03	4.393E-01	1.820E-08	1.271E-01	1.011E-01	4.590E-01	3.252E-09
YBR148W	3.847E+00	-1.173E-01	3.120E-01	-4.949E-02	6.668E-01	-1.685E-01	1.233E-01	3.340E-01	2.342E-03	5.169E-02	6.294E-01	2.257E-01	3.385E-02
YBR149W	8.667E+00	-8.149E-02	3.285E-01	-1.256E-01	1.322E-01	7.058E-02	3.955E-01	1.484E-02	8.584E-01	-1.108E-01	1.821E-01	-3.283E-02	6.929E-01
YBR150C	5.433E+00	-2.607E-01	2.699E-04	-1.631E-01	2.104E-02	1.467E-02	8.262E-01	-1.663E-01	1.676E-02	-7.298E-02	2.736E-01	-3.405E-04	9.959E-01
YBR151W	7.732E+00	1.309E-01	6.360E-02	2.507E-02	7.229E-01	-1.267E-01	7.093E-02	1.111E-01	1.146E-01	2.101E-01	2.610E-03	2.373E-01	6.961E-04
YBR152W	3.109E+00	-2.740E-01	1.543E-02	-4.429E-02	6.812E-01	1.523E-01	1.102E-01	-4.643E-02	6.563E-01	-5.042E-02	6.026E-01	-2.330E-01	1.699E-02
YBR153W	5.149E+00	4.839E-02	4.327E-01	7.383E-02	2.251E-01	1.198E-01	3.388E-02	-2.797E-02	6.419E-01	-1.166E-01	4.138E-02	-1.709E-01	2.799E-03
YBR154C	6.728E+00	8.092E-02	3.692E-01	-2.644E-01	3.554E-03	8.854E-02	3.215E-01	-3.007E-01	8.922E-04	-2.862E-01	1.397E-03	-5.037E-01	2.372E-08
YBR155W	5.245E+00	-2.794E-01	1.118E-02	-5.838E-01	1.641E-07	2.180E-01	4.131E-02	-7.370E-01	3.654E-11	-5.674E-01	1.686E-07	-6.902E-01	2.808E-10
YBR156C	3.968E+00	-4.131E-01	5.710E-07	-4.105E-03	9.569E-01	1.712E-01	9.892E-03	1.584E-01	2.685E-02	-6.395E-02	3.457E-01	-1.018E-01	1.280E-01
YBR157C	4.558E+00	6.458E-01	2.433E-03	4.280E-01	4.452E-02	-3.241E-01	1.282E-01	2.322E-01	2.745E-01	-6.390E-01	2.859E-03	7.646E-02	7.178E-01
YBR158W	5.552E+00	-6.202E-01	6.155E-11	-1.522E-02	8.687E-01	-4.622E-01	4.056E-07	1.496E-01	9.976E-02	-3.797E-01	2.747E-05	-1.130E-01	2.107E-01
YBR159W	7.241E+00	-8.201E-03	9.187E-01	2.373E-01	3.027E-03	-1.566E-01	4.923E-02	2.485E-01	1.841E-03	1.428E-01	7.130E-02	2.718E-01	6.108E-04
YBR160W	5.493E+00	-6.519E-02	3.531E-01	1.769E-02	7.989E-01	1.367E-01	3.907E-02	-7.233E-02	2.940E-01	-1.203E-01	7.098E-02	-2.116E-01	1.625E-03
YBR161W	4.669E+00	2.290E-01	1.156E-02	4.495E-01	3.676E-07	3.766E-01	8.650E-06	4.423E-01	3.808E-07	4.221E-01	4.842E-07	6.117E-01	2.281E-13
YBR162C	9.320E+00	8.601E-03	9.173E-01	2.096E-01	1.133E-02	-1.105E-01	1.810E-01	1.560E-01	5.928E-02	1.506E-01	6.815E-02	4.277E-01	2.297E-07
YBR162W-A	5.624E+00	-4.844E-01	6.423E-07	-1.918E-01	4.580E-02	2.874E-03	9.755E-01	-3.077E-01	1.314E-03	-5.228E-01	3.293E-08	-4.549E-01	1.603E-06
YBR163W	5.028E+00	2.160E-01	1.401E-02	2.656E-01	2.394E-03	-3.824E-02	6.537E-01	2.538E-01	3.319E-03	4.318E-01	2.074E-07	3.239E-01	1.134E-04
YBR164C	5.772E+00	-8.657E-02	2.548E-01	-2.293E-01	2.742E-03	-1.693E-01	2.205E-02	-7.159E-02	3.412E-01	-1.159E-01	1.146E-01	-2.322E-01	1.757E-03
YBR165W	5.640E+00	3.068E-02	6.467E-01	3.838E-02	5.649E-01	1.107E-01	8.193E-02	8.827E-02	1.775E-01	-9.712E-02	1.286E-01	-1.518E-01	1.816E-02
YBR166C	5.670E+00	1.330E-02	8.398E-01	-2.924E-02	6.562E-01	-5.035E-02	4.240E-01	-5.450E-02	4.013E-01	4.850E-02	4.367E-01	-1.251E-01	4.716E-02
YBR167C	4.677E+00	-4.097E-01	4.338E-05	-2.668E-01	7.126E-03	-1.834E-01	5.357E-02	-1.328E-01	1.713E-01	-5.020E-01	1.589E-07	-4.526E-01	2.401E-06
YBR168W	4.714E+00	-3.937E-02	6.580E-01	2.298E-01	8.117E-03	-1.077E-01	2.011E-01	2.634E-01	2.041E-03	9.828E-02	2.357E-01	8.536E-02	3.040E-01
YBR169C	6.490E+00	-4.439E-01	3.086E-05	-4.709E-01	9.765E-06	1.779E-01	8.929E-02	-3.478E-01	1.012E-03	-5.890E-01	2.383E-08	-3.427E-01	1.138E-03
YBR170C	5.854E+00	-1.548E-01	9.481E-03	-1.512E-01	1.079E-02	-1.552E-01	6.131E-03	-1.266E-01	3.003E-02	-1.875E-01	8.709E-04	-1.182E-01	3.591E-02
YBR171W	6.165E+00	-3.030E-02	6.661E-01	7.850E-02	2.606E-01	-2.434E-01	3.956E-04	7.318E-02	2.909E-01	-2.724E-02	6.884E-01	3.038E-02	6.556E-01
YBR172C	6.868E+00	3.288E-01	1.980E-05	1.472E-02	8.492E-01	2.182E-01	4.220E-03	7.117E-02	3.556E-01	2.816E-02	7.118E-01	-9.202E-02	2.298E-01
YBR173C	7.600E+00	-2.309E-01	2.196E-03	-3.287E-02	6.616E-01	2.038E-01	6.118E-03	4.173E-02	5.769E-01	-2.209E-01	3.018E-03	-3.233E-01	1.553E-05
YBR174C	-1.015E+00	-1.035E+00	5.939E-02	3.016E-01	4.689E-01	4.132E-01	2.413E-01	-5.592E-01	2.240E-01	7.101E-02	8.472E-01	7.825E-01	1.532E-02
YBR175W	4.822E+00	2.103E-01	7.340E-03	4.188E-01	4.194E-08	1.189E-01	1.058E-01	4.451E-01	2.711E-09	3.932E-01	4.254E-08	3.624E-01	4.776E-07
YBR176W	4.731E+00	5.157E-02	4.792E-01	2.337E-01	9.786E-04	-2.003E-02	7.664E-01	-6.827E-03	9.234E-01	2.328E-01	3.891E-04	1.066E-01	1.066E-01
YBR177C	8.286E+00	1.574E-03	9.894E-01	-3.788E-02	7.504E-01	4.576E-01	1.193E-04	4.347E-02	7.147E-01	-3.393E-01	4.350E-03	-3.965E-01	8.755E-04
YBR178W	-1.550E+00	1.151E-01	8.497E-01	-1.384E-01	8.200E-01	2.626E-01	6.110E-01	4.269E-01	4.431E-01	-5.938E-01	2.976E-01	-7.531E-01	1.870E-01
YBR179C	6.805E+00	3.320E-01	1.955E-06	1.999E-01	4.271E-03	1.606E-01	1.966E-02	2.782E-01	6.150E-05	2.709E-01	7.651E-05	1.520E-01	2.752E-02
YBR180W	1.322E+00	-7.526E-01	1.619E-04	-6.283E-03	9.705E-01	4.743E-02	7.474E-01	3.058E-01	4.817E-02	-6.494E-01	6.245E-05	-2.298E-01	1.206E-01
YBR181C	9.703E+00	2.653E-01	1.647E-03	1.347E-01	1.100E-01	-1.450E-01	8.516E-02	-5.545E-02	5.106E-01	1.220E-01	1.470E-01	1.041E-01	2.162E-01
YBR182C	4.219E+00	-6.634E-01	6.899E-17	-6.195E-01	1.819E-15	-4.412E-01	3.455E-10	-8.225E-01	2.873E-26	-5.383E-01	1.957E-14	-6.397E-01	1.335E-19
YBR182C-A	-3.552E-02	1.056E-01	7.014E-01	-6.184E-01	4.123E-02	-1.099E-01	6.516E-01	-6.133E-01	3.357E-02	-5.852E-01	2.335E-02	-4.293E-01	8.146E-02
YBR183W	6.691E+00	1.206E-01	5.238E-01	-8.673E-01	5.741E-06	-6.828E-02	7.178E-01	-7.067E-01	2.074E-04	-6.401E-01	7.443E-04	-5.959E-01	1.688E-03
YBR184W	2.369E+00	-1.954E-01	2.351E-01	-1.187E-01	4.631E-01	2.780E-04	9.984E-01	-7.046E-03	9.640E-01	-2.429E-01	1.063E-01	-2.724E-01	6.892E-02
YBR185C	7.328E+00	2.447E-01	4.958E-03	1.706E-01	5.031E-02	7.937E-02	3.590E-01	1.239E-01	1.541E-01	2.998E-01	5.135E-04	-5.751E-03	9.471E-01
YBR186W	2.259E+00	-7.224E-02	6.412E-01	5.485E-02	7.148E-01	1.715E-01	2.016E-01	4.468E-01	1.234E-03	-4.141E-02	7.606E-01	-9.455E-02	4.853E-01
YBR187W	7.256E+00	1.315E-01	1.377E-01	2.497E-01	4.782E-03	-1.666E-01	5.895E-02	1.643E-02	8.528E-01	5.302E-02	5.461E-01	4.047E-01	4.115E-06
YBR188C	4.828E+00	-3.185E-01	1.004E-04	-1.591E-01	4.793E-02	-3.156E-02	6.768E-01	6.073E-02	4.348E-01	-4.054E-01	1.285E-07	-3.961E-01	2.683E-07
YBR189W	9.613E+00	2.145E-01	9.495E-03	8.574E-02	2.999E-01	-1.609E-01	5.147E-02	-9.038E-02	2.746E-01	1.259E-01	1.273E-01	1.041E-01	2.074E-01
YBR190W	-1.150E+00	2.643E-01	5.803E-01	3.652E-02	9.406E-01	1.149E-01	7.828E-01	2.257E-01	6.138E-01	2.191E-01	5.884E-01	4.737E-01	2.138E-01
YBR191W	9.241E+00	7.110E-02	3.968E-01	-3.208E-02	7.023E-01	-1.692E-01	4.357E-02	-1.819E-01	3.027E-02	3.435E-02	6.816E-01	9.362E-03	9.110E-01
YBR191W-A	1.284E-01	1.225E-01	7.128E-01	-2.434E-01	4.805E-01	-6.629E-01	4.316E-02	-8.548E-01	1.778E-02	-1.421E-01	6.496E-01	-4.983E-02	8.718E-01
YBR192W	6.023E+00	2.424E-01	4.669E-04	1.763E-01	1.108E-02	5.696E-02	3.986E-01	2.181E-01	1.447E-03	2.779E-01	3.127E-05	1.946E-01	3.813E-03
YBR193C	4.945E+00	6.464E-02	3.352E-01	-1.487E-02	8.242E-01	4.376E-02	4.805E-01	-7.288E-02	2.689E-01	-3.807E-02	5.388E-01	-2.545E-02	6.802E-01
YBR194W	3.879E+00	-2.342E-01	1.042E-02	-2.300E-01	1.094E-02	-9.189E-02	2.616E-01	-1.274E-01	1.414E-01	-2.524E-01	2.199E-03	-2.269E-01	5.538E-03
YBR195C	4.490E+00	-9.855E-02	2.762E-01	1.479E-01	9.196E-02	-1.783E-01	3.598E-02	9.453E-02	2.753E-01	1.091E-01	1.889E-01	1.135E-01	1.714E-01
YBR196C	9.823E+00	3.193E-01	1.671E-04	4.184E-01	8.210E-07	-2.056E-01	1.529E-02	3.484E-01	3.972E-05	5.476E-01	1.070E-10	6.234E-01	2.101E-13
YBR196C-A	1.670E+00	-1.353E-02	9.373E-01	2.277E-01	1.567E-01	-2.475E-01	1.025E-01	1.417E-01	3.655E-01	1.198E-01	4.012E-01	5.108E-01	1.199E-04
YBR196C-B	1.829E+00	-1.817E-01	3.302E-01	1.570E-01	3.718E-01	-6.229E-02	7.033E-01	1.706E-02	9.220E-01	6.041E-03	9.701E-01	4.452E-01	3.952E-03
YBR197C	3.369E+00	5.495E-02	5.984E-01	1.079E-01	2.906E-01	4.098E-03	9.651E-01	6.171E-02	5.339E-01	7.850E-02	3.959E-01	1.038E-01	2.559E-01
YBR198C	5.289E+00	-8.965E-02	1.733E-01	-1.795E-01	6.441E-03	-7.624E-02	2.157E-01	-1.504E-01	2.006E-02	-2.687E-02	6.598E-01	-3.332E-02	5.854E-01
YBR199W	7.822E+00	4.381E-02	4.585E-01	9.723E-02	9.943E-02	-1.432E-02	8.065E-01	1.191E-01	4.279E-02	-1.961E-02	7.366E-01	4.839E-02	4.075E-01
YBR200W	6.273E+00	-2.038E-01	5.423E-03	-2.536E-01	5.432E-04	1.680E-02	8.134E-01	-2.171E-01	2.809E-03	-2.851E-01	6.634E-05	-4.477E-01	5.379E-10
YBR200W-A	-2.794E+00	-2.394E+00	1.487E-01	4.302E-01	7.026E-01	6.472E-01	4.935E-01	2.293E-01	8.351E-01	6.169E-01	5.137E-01	-1.053E+00	3.491E-01
YBR201C-A	7.156E+00	-2.995E-01	9.197E-04	-1.455E-01	1.063E-01	5.100E-01	1.000E-08	5.257E-02	5.570E-01	-3.809E-01	2.049E-05	-4.782E-01	1.009E-07
YBR201W	4.600E+00	-3.766E-01	3.057E-04	-2.252E-01	2.910E-02	-2.799E-01	4.856E-03	-2.356E-01	2.086E-02	-1.007E-01	3.043E-01	-7.609E-02	4.399E-01
YBR202W	6.194E+00	9.672E-03	8.903E-01	7.835E-02	2.613E-01	4.400E-02	5.172E-01	-3.146E-02	6.506E-01	1.722E-01	1.059E-02	1.931E-01	4.325E-03
YBR203W	7.318E+00	1.794E-01	9.606E-02	-3.175E-01	3.364E-03	1.714E-01	1.105E-01	-2.488E-01	2.122E-02	-8.270E-02	4.411E-01	-4.596E-01	2.071E-05
YBR204C	6.120E+00	-5.160E-01	1.281E-14	-2.848E-01	1.559E-05	-1.981E-01	1.886E-03	-1.336E-01	3.926E-02	-5.272E-01	2.150E-16	-3.839E-01	2.061E-09
YBR205W	6.365E+00	-1.785E-01	3.349E-03	1.663E-01	5.274E-03	-2.009E-01	6.142E-04	1.246E-01	3.527E-02	-8.850E-02	1.278E-01	-2.450E-02	6.739E-01
YBR206W	2.904E+00	-3.965E-01	2.230E-03	7.153E-02	5.538E-01	-2.511E-01	2.848E-02	1.129E-01	3.343E-01	-2.533E-01	2.656E-02	-2.956E-01	9.323E-03
YBR207W	7.708E+00	3.001E-01	7.427E-06	3.592E-01	7.857E-08	1.903E-01	4.145E-03	2.597E-01	9.998E-05	1.652E-01	1.263E-02	1.722E-01	9.510E-03
YBR208C	6.721E+00	6.352E-01	1.991E-19	3.812E-01	7.594E-08	-3.379E-02	6.304E-01	1.809E-01	1.069E-02	5.456E-01	3.274E-15	6.361E-01	5.327E-20
YBR209W	-1.615E+00	5.840E-01	3.533E-01	4.402E-01	4.819E-01	9.015E-01	7.713E-02	1.005E+00	6.486E-02	9.306E-01	6.260E-02	1.662E-01	7.584E-01
YBR210W	5.384E+00	-1.248E-01	1.515E-01	1.734E-01	4.272E-02	-1.510E-02	8.566E-01	2.346E-01	5.484E-03	-3.622E-04	9.965E-01	1.766E-02	8.324E-01
YBR211C	4.993E+00	-1.619E-01	1.123E-02	-7.863E-02	2.078E-01	3.515E-02	5.367E-01	3.725E-02	5.354E-01	3.183E-02	5.733E-01	-3.920E-02	4.884E-01
YBR212W	7.436E+00	1.385E-01	1.717E-01	1.560E-02	8.779E-01	3.561E-01	4.110E-04	1.596E-01	1.144E-01	2.789E-01	5.588E-03	2.134E-01	3.431E-02
YBR213W	3.042E+00	2.001E-01	1.818E-01	-1.975E-01	1.989E-01	1.911E-01	1.815E-01	-4.018E-01	8.957E-03	-4.105E-01	5.193E-03	-1.682E-01	2.459E-01
YBR214W	7.685E+00	7.772E-02	5.476E-01	-5.184E-02	6.885E-01	2.618E-01	4.223E-02	4.128E-02	7.492E-01	3.235E-01	1.202E-02	5.432E-01	2.560E-05
YBR215W	4.773E+00	5.330E-02	4.943E-01	-7.762E-03	9.205E-01	1.506E-01	3.760E-02	2.009E-01	7.486E-03	2.081E-02	7.742E-01	-7.636E-02	2.961E-01
YBR216C	5.518E+00	8.795E-02	1.611E-01	1.229E-01	4.809E-02	-1.282E-01	3.223E-02	1.459E-01	1.688E-02	2.371E-01	4.583E-05	1.571E-01	7.227E-03
YBR217W	4.438E+00	-1.127E-01	2.742E-01	-3.113E-01	2.860E-03	-1.677E-01	9.007E-02	-4.374E-02	6.657E-01	-2.393E-01	1.550E-02	-2.782E-01	5.103E-03
YBR218C	7.323E+00	8.400E-01	2.567E-26	4.948E-01	4.340E-10	-2.343E-01	3.111E-03	2.514E-01	1.524E-03	7.447E-01	2.164E-21	8.977E-01	3.659E-30
YBR219C	2.737E+00	-2.639E-01	4.084E-02	3.112E-01	7.704E-03	-1.830E-01	1.024E-01	1.592E-01	1.682E-01	-9.337E-02	3.971E-01	-4.501E-02	6.777E-01
YBR220C	5.780E+00	3.374E-01	6.596E-08	3.121E-01	5.597E-07	1.290E-01	3.229E-02	1.387E-01	2.579E-02	1.651E-01	5.716E-03	2.785E-01	3.024E-06
YBR221C	9.943E+00	3.655E-01	2.240E-06	4.067E-01	1.415E-07	1.493E-02	8.465E-01	3.989E-01	2.403E-07	2.979E-01	1.112E-04	4.590E-01	2.748E-09
YBR221W-A	-2.631E+00	4.206E-01	6.297E-01	-6.150E-01	5.410E-01	-1.242E+00	1.844E-01	-1.604E+00	1.503E-01	7.556E-02	9.208E-01	-9.561E-01	2.645E-01
YBR222C	1.022E+01	4.149E-01	5.189E-04	5.128E-01	1.813E-05	5.892E-01	8.520E-07	5.212E-01	1.318E-05	-2.192E-01	6.629E-02	3.925E-02	7.422E-01
YBR223C	4.757E+00	-8.369E-02	2.720E-01	8.859E-02	2.335E-01	8.915E-02	2.013E-01	3.414E-02	6.408E-01	-8.109E-02	2.471E-01	-5.495E-02	4.314E-01
YBR223W-A	-1.482E+00	-7.567E-02	8.959E-01	1.045E+00	2.960E-02	3.550E-01	4.562E-01	3.669E-02	9.475E-01	-1.669E+00	7.467E-03	-8.477E-01	1.146E-01
YBR224W	-4.602E-01	2.073E-01	5.466E-01	-2.647E-01	4.664E-01	3.559E-01	2.114E-01	2.018E-02	9.514E-01	-1.203E-01	6.916E-01	1.159E-01	6.841E-01
YBR225W	5.079E+00	-2.003E-01	5.390E-03	-1.721E-01	1.572E-02	1.584E-01	1.602E-02	-8.281E-02	2.329E-01	-1.697E-02	7.970E-01	-8.624E-02	1.925E-01
YBR226C	-2.415E+00	7.380E-01	4.596E-01	1.741E+00	3.238E-02	8.284E-01	3.142E-01	3.921E-01	6.865E-01	1.162E+00	1.337E-01	8.107E-01	3.066E-01
YBR227C	4.514E+00	-5.284E-03	9.534E-01	2.468E-02	7.831E-01	-7.866E-02	3.560E-01	1.193E-01	1.726E-01	1.975E-01	1.781E-02	1.764E-01	3.530E-02
YBR228W	4.550E+00	-1.127E-01	1.447E-01	-1.280E-01	9.529E-02	-4.914E-03	9.446E-01	-1.589E-01	3.448E-02	-1.788E-01	1.186E-02	-9.742E-02	1.673E-01
YBR229C	5.798E+00	8.212E-02	2.565E-01	3.519E-01	7.676E-07	-2.361E-02	7.351E-01	3.631E-01	2.440E-07	3.545E-01	2.247E-07	4.701E-01	7.265E-12
YBR230C	9.801E+00	-1.325E-01	3.145E-01	4.946E-02	7.071E-01	4.932E-01	1.834E-04	8.335E-02	5.265E-01	-4.826E-01	2.530E-04	-4.561E-01	5.442E-04
YBR230W-A	5.251E+00	-5.876E-01	2.427E-13	-3.366E-01	1.784E-05	-1.561E-01	3.718E-02	-4.659E-01	2.484E-09	-6.237E-01	2.163E-16	-3.132E-01	3.034E-05
YBR231C	4.116E+00	-2.814E-01	8.172E-03	-3.391E-01	1.356E-03	2.002E-01	4.169E-02	-4.675E-01	9.204E-06	-6.419E-01	3.122E-10	-4.351E-01	1.622E-05
YBR232C	-2.131E+00	-6.062E-02	9.391E-01	7.505E-01	2.556E-01	2.535E-02	9.684E-01	3.384E-01	6.164E-01	2.901E-01	6.331E-01	2.361E-01	6.900E-01
YBR233W	4.362E+00	-3.751E-01	7.529E-06	-1.313E-01	1.027E-01	1.537E-01	3.602E-02	-7.754E-02	3.217E-01	-2.292E-01	2.157E-03	-1.782E-01	1.630E-02
YBR233W-A	4.733E+00	-3.110E-01	5.093E-03	-2.671E-02	8.068E-01	9.116E-03	9.314E-01	6.948E-02	5.185E-01	-3.035E-01	4.403E-03	-2.376E-01	2.587E-02
YBR234C	7.909E+00	5.606E-02	4.546E-01	1.786E-01	1.698E-02	-5.791E-02	4.369E-01	1.598E-01	3.241E-02	1.564E-01	3.511E-02	3.173E-01	1.975E-05
YBR235W	5.780E+00	2.330E-01	3.094E-04	2.777E-01	1.481E-05	-5.929E-02	3.423E-01	3.059E-01	1.267E-06	2.579E-01	2.491E-05	4.005E-01	5.448E-11
YBR236C	5.458E+00	-2.124E-02	7.460E-01	-2.550E-02	6.960E-01	-1.137E-01	6.851E-02	-1.531E-01	1.839E-02	-3.219E-02	6.020E-01	-1.183E-01	5.728E-02
YBR237W	5.091E+00	3.284E-01	1.330E-06	1.535E-01	2.517E-02	1.652E-01	1.025E-02	2.377E-01	3.669E-04	9.910E-02	1.224E-01	1.713E-01	7.284E-03
YBR238C	5.480E+00	4.459E-01	1.348E-03	1.826E-01	1.906E-01	-3.044E-02	8.258E-01	3.025E-01	2.935E-02	5.175E-01	1.654E-04	6.407E-01	3.330E-06
YBR239C	4.800E+00	-1.159E-01	2.219E-01	-4.011E-01	2.993E-05	2.030E-01	2.455E-02	-4.270E-01	7.157E-06	-5.522E-01	2.494E-09	-5.394E-01	6.604E-09
YBR240C	3.626E+00	8.444E-02	4.637E-01	4.624E-01	2.584E-05	2.244E-01	3.196E-02	5.239E-01	9.029E-07	4.578E-01	7.628E-06	4.144E-01	5.212E-05
YBR241C	7.524E+00	-1.057E-01	1.887E-01	1.541E-01	5.441E-02	7.533E-02	3.437E-01	6.555E-02	4.123E-01	-2.933E-01	2.343E-04	5.661E-01	1.027E-12
YBR242W	6.262E+00	9.507E-02	4.190E-01	-3.945E-01	8.791E-04	8.814E-02	4.509E-01	-4.278E-01	3.002E-04	-5.630E-01	1.729E-06	-6.759E-01	1.098E-08
YBR243C	6.015E+00	-9.158E-02	1.765E-01	2.045E-01	2.057E-03	3.936E-02	5.427E-01	1.604E-01	1.485E-02	2.882E-02	6.543E-01	3.252E-01	3.842E-07
YBR244W	4.855E+00	2.450E-01	1.237E-02	1.744E-01	7.551E-02	-1.703E-01	7.693E-02	1.780E-01	6.730E-02	2.661E-01	4.679E-03	3.706E-01	8.334E-05
YBR245C	5.127E+00	-3.031E-01	1.402E-04	-3.079E-01	9.877E-05	-1.307E-02	8.604E-01	-2.324E-01	2.774E-03	-1.569E-01	3.526E-02	-1.693E-01	2.365E-02
YBR246W	5.311E+00	-1.527E-01	1.684E-02	-2.070E-01	1.142E-03	-8.396E-02	1.558E-01	-1.948E-01	1.783E-03	3.328E-02	5.685E-01	-1.092E-01	6.402E-02
YBR247C	5.678E+00	1.039E-01	3.477E-01	-4.670E-01	3.207E-05	1.279E-01	2.420E-01	-6.695E-01	2.909E-09	-1.812E-01	9.810E-02	-5.024E-01	5.625E-06
YBR248C	6.016E+00	5.785E-01	3.362E-13	4.052E-01	3.840E-07	1.221E-01	1.207E-01	1.757E-01	2.804E-02	3.957E-01	3.677E-07	5.656E-01	4.050E-13
YBR249C	9.025E+00	9.303E-01	1.828E-17	5.263E-01	1.351E-06	-2.124E-02	8.449E-01	2.279E-01	3.608E-02	9.399E-01	7.808E-18	9.934E-01	1.090E-19
YBR250W	2.304E+00	1.636E-01	2.964E-01	5.319E-01	2.823E-04	1.210E-01	3.855E-01	5.410E-01	1.398E-04	4.365E-01	1.121E-03	3.868E-01	3.751E-03
YBR251W	6.610E+00	1.570E-01	3.812E-02	-1.724E-02	8.207E-01	-1.315E-01	7.905E-02	-9.139E-02	2.279E-01	6.723E-02	3.663E-01	-1.277E-02	8.645E-01
YBR252W	5.538E+00	2.880E-01	8.164E-05	5.640E-01	3.411E-15	1.207E-01	8.693E-02	1.657E-01	2.204E-02	1.762E-01	1.174E-02	3.209E-01	4.387E-06
YBR253W	5.091E+00	-3.366E-01	3.732E-04	-1.487E-01	1.121E-01	-1.425E-01	1.162E-01	-2.484E-01	7.517E-03	-3.658E-01	5.712E-05	-3.433E-01	1.681E-04
YBR254C	4.481E+00	-2.472E-02	7.680E-01	5.794E-02	4.828E-01	-8.619E-02	2.694E-01	3.390E-02	6.756E-01	2.177E-03	9.775E-01	8.548E-02	2.659E-01
YBR255C-A	6.022E+00	-2.512E-01	6.180E-04	-2.338E-02	7.465E-01	1.058E-01	1.321E-01	-1.323E-01	6.625E-02	-1.461E-01	3.796E-02	-2.996E-01	2.468E-05
YBR255W	4.455E+00	-8.829E-02	2.257E-01	-2.354E-01	1.324E-03	-7.189E-02	2.742E-01	-2.271E-02	7.439E-01	-9.033E-03	8.893E-01	-1.252E-01	5.410E-02
YBR256C	7.330E+00	1.687E-01	6.839E-02	1.887E-02	8.388E-01	-1.578E-01	8.729E-02	-5.281E-02	5.684E-01	9.118E-02	3.212E-01	3.478E-01	1.573E-04
YBR257W	4.585E+00	-6.881E-02	4.386E-01	-1.694E-01	5.736E-02	8.248E-02	3.243E-01	-2.645E-01	2.741E-03	-2.987E-01	4.322E-04	-3.676E-01	1.666E-05
YBR258C	3.857E+00	-2.157E-01	7.269E-02	-1.481E-01	2.151E-01	-1.376E-01	2.255E-01	8.438E-04	9.942E-01	-3.286E-01	3.936E-03	-2.771E-01	1.496E-02
YBR259W	4.458E+00	6.646E-02	3.299E-01	6.796E-02	3.106E-01	-1.126E-02	8.538E-01	1.173E-01	6.891E-02	1.053E-01	7.909E-02	-1.727E-01	4.557E-03
YBR260C	4.869E+00	-2.197E-01	2.385E-03	-3.337E-01	4.206E-06	-1.183E-01	7.585E-02	-3.607E-01	4.094E-07	-5.112E-02	4.382E-01	-2.492E-01	1.885E-04
YBR261C	4.878E+00	1.503E-01	1.029E-01	1.389E-01	1.308E-01	-1.161E-01	1.953E-01	-1.546E-01	9.509E-02	-2.829E-02	7.499E-01	1.798E-01	4.192E-02
YBR262C	7.319E+00	-1.133E-01	1.558E-01	-1.558E-01	5.111E-02	-1.005E-01	2.035E-01	-1.889E-01	1.772E-02	-2.512E-01	1.487E-03	-3.257E-01	4.091E-05
YBR263W	7.747E+00	4.366E-01	7.677E-09	3.116E-01	3.796E-05	1.051E-01	1.623E-01	2.254E-01	2.830E-03	3.081E-01	3.971E-05	2.659E-01	4.028E-04
YBR264C	4.519E+00	-3.378E-01	8.771E-05	-3.215E-01	1.705E-04	3.528E-02	6.546E-01	-3.043E-01	2.776E-04	-4.543E-01	1.791E-08	-4.009E-01	6.009E-07
YBR265W	6.841E+00	-6.669E-02	3.464E-01	9.086E-02	1.966E-01	5.856E-02	3.986E-01	1.042E-01	1.366E-01	1.958E-02	7.770E-01	-7.568E-03	9.133E-01
YBR266C	-2.071E+00	5.364E-01	4.002E-01	3.331E-02	9.613E-01	-3.292E-01	5.913E-01	-6.414E-01	3.702E-01	-7.046E-01	2.751E-01	-2.933E-01	6.174E-01
YBR267W	6.274E+00	2.068E-01	8.049E-02	-1.846E-01	1.203E-01	3.106E-01	8.200E-03	-3.191E-01	7.281E-03	-3.140E-01	7.747E-03	-5.361E-01	6.403E-06
YBR268W	6.082E+00	-1.356E-01	6.317E-02	-1.350E-02	8.522E-01	-1.099E-02	8.762E-01	-1.977E-01	6.330E-03	-2.107E-01	2.886E-03	-6.621E-02	3.492E-01
YBR269C	7.331E+00	-3.320E-01	3.595E-04	-2.592E-01	5.265E-03	5.505E-02	5.495E-01	-3.486E-01	1.711E-04	-3.967E-01	1.711E-05	-3.494E-01	1.557E-04
YBR270C	3.757E+00	6.483E-02	4.498E-01	-1.396E-02	8.699E-01	8.843E-02	2.411E-01	1.312E-01	1.025E-01	5.459E-02	4.679E-01	5.056E-02	4.951E-01
YBR271W	4.573E+00	2.654E-01	8.676E-03	5.719E-02	5.750E-01	2.154E-01	2.741E-02	-1.168E-01	2.525E-01	-3.426E-02	7.270E-01	-1.403E-01	1.559E-01
YBR272C	5.573E+00	1.705E-01	3.018E-02	1.207E-01	1.256E-01	-1.219E-01	1.135E-01	7.545E-02	3.337E-01	1.179E-01	1.205E-01	9.464E-02	2.144E-01
YBR273C	6.072E+00	7.199E-02	2.471E-01	-1.132E-01	7.126E-02	-3.871E-02	5.210E-01	-7.741E-02	2.106E-01	-1.005E-01	9.435E-02	-9.756E-02	1.060E-01
YBR274W	5.799E+00	3.775E-01	7.058E-09	3.624E-01	2.557E-08	3.404E-02	5.920E-01	2.937E-01	5.142E-06	4.643E-01	6.278E-14	4.244E-01	9.189E-12
YBR275C	4.661E+00	3.004E-01	8.857E-05	3.559E-01	2.295E-06	6.147E-02	3.950E-01	3.072E-01	3.611E-05	3.142E-01	8.311E-06	2.348E-01	9.053E-04
YBR276C	5.661E+00	2.574E-01	3.193E-05	3.940E-01	9.740E-11	3.109E-02	5.995E-01	3.183E-01	1.287E-07	3.576E-01	6.071E-10	2.780E-01	1.775E-06
YBR277C	-8.698E-02	-3.409E-01	3.181E-01	-3.234E-02	9.188E-01	-4.529E-01	1.262E-01	8.686E-03	9.767E-01	5.476E-01	3.260E-02	1.382E-01	6.039E-01
YBR278W	4.427E+00	-3.259E-01	3.975E-04	-9.998E-02	2.656E-01	-1.136E-01	1.818E-01	4.336E-02	6.191E-01	-2.493E-01	3.411E-03	-2.199E-01	9.729E-03
YBR279W	5.958E+00	-7.324E-02	3.092E-01	-1.957E-01	6.841E-03	9.094E-02	1.903E-01	1.280E-02	8.569E-01	-7.318E-02	2.920E-01	-1.088E-01	1.191E-01
YBR280C	5.701E+00	-2.418E-01	3.453E-03	-2.716E-01	1.016E-03	2.181E-01	5.810E-03	-2.791E-01	6.420E-04	-1.878E-01	1.828E-02	-2.000E-02	8.014E-01
YBR281C	4.822E+00	2.142E-01	1.922E-02	1.662E-01	6.876E-02	-9.733E-03	9.124E-01	2.189E-01	1.512E-02	3.425E-01	7.728E-05	1.993E-01	2.295E-02
YBR282W	5.943E+00	9.142E-02	2.422E-01	6.267E-02	4.234E-01	-5.117E-02	5.035E-01	-4.006E-02	6.069E-01	5.821E-02	4.433E-01	3.717E-02	6.262E-01
YBR283C	7.853E+00	1.388E-01	4.218E-02	1.365E-01	4.555E-02	-4.681E-02	4.902E-01	1.021E-01	1.341E-01	2.071E-01	2.171E-03	4.227E-01	4.167E-10
YBR284W	4.286E+00	-1.316E-01	1.370E-01	4.862E-02	5.718E-01	-1.264E-01	1.200E-01	-5.091E-02	5.482E-01	2.472E-01	1.652E-03	2.347E-01	2.872E-03
YBR285W	4.999E+00	-3.842E-01	1.093E-03	-5.867E-01	7.620E-07	7.670E-02	4.998E-01	-1.527E-01	1.859E-01	-3.155E-01	5.692E-03	-3.798E-01	9.130E-04
YBR286W	1.011E+01	2.236E-01	5.379E-03	1.391E-01	8.328E-02	1.655E-02	8.366E-01	2.315E-01	3.938E-03	3.519E-01	1.160E-05	4.807E-01	2.202E-09
YBR287W	8.764E+00	2.136E-01	1.613E-02	1.489E-01	9.348E-02	-1.110E-01	2.104E-01	7.284E-02	4.115E-01	-5.509E-02	5.338E-01	3.202E-01	2.991E-04
YBR288C	5.165E+00	2.327E-01	9.788E-04	3.137E-01	7.146E-06	-8.701E-02	1.993E-01	9.015E-02	1.963E-01	3.554E-01	6.236E-08	2.809E-01	2.097E-05
YBR289W	4.087E+00	-1.982E-01	3.543E-02	-1.951E-01	3.622E-02	1.618E-01	5.572E-02	-4.356E-02	6.275E-01	-6.566E-02	4.413E-01	-1.842E-01	3.192E-02
YBR290W	6.463E+00	-2.808E-01	1.688E-03	-3.253E-01	2.772E-04	4.520E-02	6.066E-01	-1.421E-01	1.089E-01	-4.409E-01	5.914E-07	-5.032E-01	1.366E-08
YBR291C	5.985E+00	7.452E-01	4.695E-15	4.552E-01	1.833E-06	2.220E-01	1.874E-02	-1.019E-01	2.908E-01	1.179E-01	2.111E-01	3.813E-02	6.875E-01
YBR292C	1.572E+00	-2.140E-01	2.462E-01	-1.595E-01	3.736E-01	9.307E-02	5.449E-01	6.381E-02	7.014E-01	1.162E-01	4.462E-01	-1.212E-01	4.318E-01
YBR293W	6.399E+00	1.883E-01	3.956E-03	3.081E-01	2.103E-06	6.661E-02	2.967E-01	1.948E-01	2.570E-03	1.115E-01	7.859E-02	1.860E-01	3.416E-03
YBR294W	4.798E+00	3.205E-01	4.072E-04	2.193E-01	1.594E-02	-6.638E-02	4.520E-01	6.086E-02	5.016E-01	8.305E-01	8.050E-23	3.999E-01	3.364E-06
YBR295W	5.696E+00	2.843E-01	8.512E-04	4.836E-01	1.018E-08	1.997E-01	1.629E-02	5.513E-01	4.042E-11	4.437E-02	5.934E-01	3.913E-01	2.162E-06
YBR296C	5.448E+00	-2.990E-01	2.427E-01	-1.690E-01	5.083E-01	7.686E-01	2.615E-03	-7.481E-02	7.691E-01	-7.527E-01	3.335E-03	-6.762E-01	8.261E-03
YBR296C-A	-2.569E+00	-5.071E-02	9.615E-01	3.293E-01	7.327E-01	-3.245E-01	7.221E-01	1.577E+00	3.508E-02	-3.615E-01	6.914E-01	-5.335E-01	5.543E-01
YBR297W	6.061E+00	-6.454E-02	2.971E-01	-8.153E-02	1.872E-01	-1.718E-01	4.022E-03	-1.055E-02	8.621E-01	9.951E-02	8.974E-02	-6.313E-02	2.870E-01
YBR298C	8.529E+00	3.739E-01	6.985E-06	1.392E-01	9.450E-02	-7.437E-02	3.702E-01	1.778E-01	3.246E-02	3.465E-01	2.879E-05	5.592E-01	1.615E-11
YBR298C-A	-2.940E+00	1.999E-01	8.840E-01	8.908E-01	4.534E-01	2.813E-01	8.033E-01	-8.322E-02	9.474E-01	-4.678E-01	6.957E-01	-1.932E+00	1.078E-01
YBR299W	6.518E+00	3.197E-01	2.102E-03	8.094E-02	4.381E-01	-4.723E-01	5.919E-06	-1.782E-02	8.643E-01	5.991E-01	5.750E-09	4.481E-01	1.383E-05
YBR300C	-1.388E+00	8.043E-03	9.894E-01	1.719E-01	7.618E-01	3.463E-01	4.686E-01	8.422E-01	8.084E-02	7.411E-01	9.638E-02	8.855E-01	3.709E-02
YBR301W	1.328E+00	-3.417E-01	9.842E-02	6.065E-02	7.490E-01	-5.804E-01	1.558E-03	-1.296E-01	4.886E-01	5.352E-01	7.901E-04	5.505E-02	7.393E-01
YBR302C	6.108E+00	-1.324E-01	4.919E-02	6.009E-03	9.282E-01	-3.055E-01	2.966E-06	1.009E-01	1.245E-01	1.686E-01	8.349E-03	2.418E-01	1.596E-04
YCL001W	6.709E+00	-1.418E-01	2.131E-02	1.108E-01	6.842E-02	5.804E-02	3.294E-01	1.206E-01	4.549E-02	-1.399E-01	1.887E-02	-7.416E-02	2.147E-01
YCL001W-A	1.374E-01	-6.017E-01	4.153E-02	-6.855E-01	1.941E-02	-1.428E-01	5.498E-01	-3.898E-01	1.466E-01	-4.294E-01	8.114E-02	-7.482E-01	2.906E-03
YCL001W-B	8.683E-02	-3.401E-01	2.678E-01	-3.510E-01	2.432E-01	4.473E-02	8.577E-01	1.688E-01	5.281E-01	-2.077E-01	4.199E-01	-3.687E-01	1.538E-01
YCL002C	6.034E+00	9.395E-02	3.204E-01	2.089E-01	2.658E-02	-1.717E-01	6.670E-02	8.238E-02	3.812E-01	-2.080E-01	2.579E-02	1.285E-01	1.670E-01
YCL004W	4.782E+00	-6.845E-02	4.904E-01	5.315E-02	5.878E-01	-1.305E-02	8.905E-01	2.038E-02	8.337E-01	2.131E-01	2.266E-02	4.650E-02	6.231E-01
YCL005W	5.767E+00	2.424E-01	1.022E-03	2.866E-01	9.314E-05	2.444E-01	6.030E-04	2.217E-01	2.331E-03	2.225E-01	1.696E-03	2.905E-01	4.295E-05
YCL005W-A	6.055E+00	-2.124E-01	8.956E-04	-6.264E-02	3.212E-01	-7.939E-02	1.935E-01	-1.372E-01	2.885E-02	-1.219E-01	4.506E-02	-9.571E-02	1.165E-01
YCL007C	-1.726E+00	8.031E-01	2.026E-01	1.376E+00	1.242E-02	7.601E-02	8.979E-01	-6.599E-01	3.813E-01	6.946E-01	1.939E-01	1.378E+00	3.039E-03
YCL008C	4.261E+00	2.746E-01	4.251E-03	5.098E-01	4.406E-08	9.164E-02	3.122E-01	4.302E-01	2.974E-06	4.948E-01	1.719E-08	5.107E-01	5.828E-09
YCL009C	8.344E+00	6.451E-02	5.205E-01	2.952E-01	3.268E-03	-2.096E-01	3.649E-02	9.572E-02	3.398E-01	5.397E-02	5.894E-01	5.843E-01	5.612E-09
YCL010C	4.626E+00	2.696E-01	3.723E-04	-6.006E-02	4.392E-01	3.481E-02	6.273E-01	2.621E-03	9.723E-01	1.687E-01	1.665E-02	1.388E-01	4.914E-02
YCL011C	6.911E+00	9.968E-02	7.940E-02	-8.168E-03	8.861E-01	1.809E-02	7.449E-01	-3.064E-04	9.957E-01	-2.878E-03	9.586E-01	5.236E-02	3.461E-01
YCL012C	4.590E+00	-6.073E-01	8.395E-12	-5.198E-01	3.108E-09	8.742E-02	2.756E-01	-4.699E-01	4.113E-08	-6.896E-01	1.167E-16	-5.168E-01	3.596E-10
YCL014W	4.098E+00	-1.400E-01	1.317E-01	7.464E-02	4.063E-01	-7.566E-02	3.725E-01	6.788E-02	4.401E-01	3.848E-02	6.447E-01	7.436E-02	3.701E-01
YCL016C	4.618E+00	-4.298E-02	5.462E-01	1.968E-02	7.781E-01	3.433E-02	5.935E-01	-3.001E-02	6.606E-01	1.741E-02	7.854E-01	-1.016E-01	1.140E-01
YCL017C	7.802E+00	3.761E-01	2.033E-06	4.026E-01	3.633E-07	2.565E-01	1.113E-03	2.260E-01	4.245E-03	4.232E-01	7.111E-08	4.311E-01	4.292E-08
YCL018W	6.625E+00	6.037E-01	1.639E-19	3.772E-01	2.022E-08	-3.336E-02	6.157E-01	2.040E-01	2.386E-03	6.069E-01	1.456E-20	8.089E-01	4.392E-35
YCL021W-A	1.335E+00	-5.309E-01	3.232E-02	-1.984E-01	4.034E-01	-4.367E-01	5.140E-02	1.016E-01	6.536E-01	-3.522E-01	1.110E-01	-6.896E-01	2.515E-03
YCL022C	-2.662E+00	-2.561E-01	8.437E-01	4.319E-01	7.005E-01	2.960E-01	7.653E-01	-2.389E+00	1.073E-01	1.683E+00	3.646E-02	7.289E-01	4.156E-01
YCL023C	-1.557E+00	-6.968E-01	2.377E-01	-4.986E-01	3.658E-01	9.455E-02	8.287E-01	-3.015E-01	5.535E-01	-4.466E-01	3.392E-01	-3.310E-01	4.570E-01
YCL024W	4.727E+00	6.674E-01	2.290E-16	8.737E-01	3.226E-28	4.806E-01	4.543E-10	7.682E-01	1.399E-22	5.983E-01	3.430E-15	5.623E-01	1.555E-13
YCL025C	9.953E+00	6.791E-01	1.646E-05	1.050E-01	5.035E-01	6.568E-01	3.062E-05	-1.412E-01	3.684E-01	9.459E-02	5.467E-01	1.306E-01	4.052E-01
YCL026C-A	4.912E+00	1.025E+00	1.571E-20	6.669E-01	2.427E-09	-2.199E-01	5.024E-02	4.107E-01	2.409E-04	1.045E+00	2.817E-22	1.183E+00	5.767E-28
YCL026C-B	4.592E+00	-8.183E-01	4.208E-17	-1.728E-01	5.849E-02	3.428E-01	6.218E-05	-4.176E-01	5.297E-06	-2.681E-01	2.178E-03	-7.617E-01	3.049E-17
YCL027W	2.435E+00	-1.055E+00	1.563E-12	-2.056E-01	1.177E-01	-9.539E-01	1.876E-13	-1.825E-01	1.506E-01	-8.725E-01	9.287E-12	-7.364E-01	3.316E-09
YCL028W	7.059E+00	-9.129E-02	1.978E-01	-1.189E-01	9.357E-02	8.151E-02	2.419E-01	-1.578E-01	2.537E-02	-4.838E-02	4.868E-01	-9.541E-02	1.720E-01
YCL029C	4.764E+00	1.571E-01	4.409E-02	4.767E-02	5.425E-01	-1.121E-02	8.798E-01	1.166E-01	1.280E-01	2.569E-02	7.263E-01	-7.494E-02	3.111E-01
YCL030C	8.721E+00	1.481E+00	1.512E-24	9.676E-01	1.454E-11	-1.526E-01	2.834E-01	5.231E-01	2.417E-04	1.258E+00	2.269E-18	1.792E+00	1.259E-34
YCL031C	6.073E+00	6.331E-02	4.958E-01	-1.703E-01	6.843E-02	2.175E-01	1.724E-02	-2.109E-02	8.198E-01	-1.733E-01	5.871E-02	-3.091E-01	8.141E-04
YCL032W	5.526E+00	-2.513E-01	8.114E-04	-2.061E-01	5.833E-03	-1.125E-01	1.163E-01	-8.611E-02	2.394E-01	-2.566E-01	3.351E-04	-2.701E-01	1.748E-04
YCL033C	5.960E+00	-1.586E-01	4.753E-02	-9.831E-02	2.176E-01	-2.747E-02	7.236E-01	-1.251E-01	1.139E-01	-3.211E-01	3.866E-05	-1.222E-01	1.167E-01
YCL034W	6.234E+00	-6.893E-02	3.457E-01	-6.333E-03	9.307E-01	-5.058E-02	4.773E-01	3.167E-02	6.607E-01	-6.702E-02	3.442E-01	2.179E-01	2.076E-03
YCL035C	8.008E+00	-2.467E-01	6.094E-03	-2.789E-01	1.947E-03	-1.615E-01	7.108E-02	-1.896E-01	3.468E-02	-4.839E-01	6.922E-08	-2.896E-01	1.234E-03
YCL036W	4.867E+00	5.337E-01	6.888E-02	-5.973E-01	4.309E-02	4.991E-01	8.816E-02	-8.377E-01	4.735E-03	-6.542E-01	2.624E-02	-1.147E+00	1.173E-04
YCL037C	1.245E+00	-1.026E-01	6.314E-01	-1.929E-01	3.635E-01	-3.053E-02	8.725E-01	-3.853E-01	6.828E-02	-1.809E-01	3.472E-01	-4.925E-01	1.188E-02
YCL038C	7.031E+00	2.618E-01	2.398E-04	2.255E-01	1.565E-03	-2.309E-01	1.140E-03	1.443E-01	4.248E-02	4.020E-01	9.227E-09	5.143E-01	2.218E-13
YCL039W	6.151E+00	-3.578E-01	5.630E-10	-3.666E-01	1.913E-10	-3.099E-01	1.685E-08	-2.860E-01	4.096E-07	-3.505E-01	1.486E-10	-1.515E-01	5.348E-03
YCL040W	1.206E+01	3.357E-01	2.302E-05	3.640E-01	4.435E-06	-4.642E-02	5.577E-01	3.688E-01	3.308E-06	2.226E-01	4.941E-03	8.722E-01	7.672E-28
YCL041C	1.377E+00	-6.442E-02	7.273E-01	8.259E-02	6.381E-01	7.586E-02	6.253E-01	-1.782E-01	3.101E-01	-3.527E-01	3.079E-02	1.564E-01	2.955E-01
YCL042W	1.027E+00	-1.854E-01	4.210E-01	-1.327E-01	5.522E-01	-1.869E-01	3.537E-01	1.585E-01	4.441E-01	-8.754E-02	6.579E-01	2.203E-01	2.434E-01
YCL043C	9.196E+00	-3.136E-01	5.340E-06	-1.096E-01	1.110E-01	-7.342E-02	2.839E-01	-2.921E-03	9.660E-01	-5.215E-02	4.461E-01	1.661E-01	1.527E-02
YCL044C	4.928E+00	-2.802E-01	5.083E-03	-2.856E-02	7.707E-01	2.542E-01	6.839E-03	-2.330E-02	8.097E-01	-1.533E-01	1.060E-01	2.131E-02	8.219E-01
YCL045C	7.287E+00	2.930E-01	3.842E-05	3.783E-01	9.996E-08	2.510E-02	7.220E-01	3.804E-01	7.624E-08	4.761E-01	1.063E-11	4.841E-01	5.604E-12
YCL046W	-2.333E+00	-4.990E-01	6.231E-01	-1.430E+00	2.121E-01	-1.399E-01	8.602E-01	4.954E-02	9.525E-01	1.301E+00	3.842E-02	5.877E-01	3.884E-01
YCL047C	3.988E+00	-1.696E-01	4.498E-02	-3.727E-03	9.636E-01	-6.923E-02	3.559E-01	3.632E-03	9.635E-01	-1.606E-01	3.304E-02	-2.755E-01	2.534E-04
YCL048W	2.071E+00	-1.154E+00	4.882E-12	-3.978E-01	7.132E-03	-6.331E-01	4.015E-06	-4.601E-01	1.390E-03	-6.654E-01	1.091E-06	-8.370E-01	1.167E-09
YCL048W-A	2.336E+00	5.550E-01	2.039E-02	4.833E-01	4.395E-02	2.794E+00	6.465E-39	5.569E-01	1.680E-02	3.665E-01	1.055E-01	9.472E-01	1.428E-05
YCL049C	7.428E+00	1.812E-01	2.209E-02	1.674E-01	3.456E-02	-1.658E-02	8.329E-01	1.431E-01	7.001E-02	3.489E-01	8.252E-06	4.119E-01	1.522E-07
YCL050C	7.064E+00	-1.513E-01	4.209E-02	-6.451E-01	1.215E-17	8.651E-02	2.381E-01	-6.538E-01	3.254E-18	-2.294E-01	1.788E-03	-3.527E-01	1.797E-06
YCL051W	5.556E+00	1.992E-01	3.539E-03	1.420E-01	3.757E-02	1.740E-01	7.668E-03	2.065E-01	2.053E-03	1.775E-01	6.150E-03	2.405E-01	2.052E-04
YCL052C	6.968E+00	-2.224E-01	8.370E-05	-1.516E-01	7.105E-03	-1.781E-01	1.208E-03	5.185E-03	9.256E-01	-1.361E-01	1.284E-02	-1.422E-01	9.598E-03
YCL054W	6.115E+00	3.779E-01	6.025E-05	1.207E-01	2.017E-01	3.192E-01	6.011E-04	3.485E-02	7.121E-01	2.123E-02	8.198E-01	-1.376E-01	1.426E-01
YCL055W	5.074E+00	-4.743E-01	5.362E-10	-2.023E-01	6.536E-03	-2.326E-01	1.026E-03	-1.416E-01	5.123E-02	-3.279E-01	3.546E-06	-4.841E-01	1.369E-11
YCL056C	5.563E+00	-2.417E-01	2.787E-03	-2.336E-01	3.806E-03	-3.008E-02	6.987E-01	-1.679E-01	3.493E-02	-5.097E-01	9.203E-11	-4.158E-01	1.258E-07
YCL057C-A	7.919E+00	3.482E-03	9.707E-01	1.588E-01	9.342E-02	1.045E-01	2.679E-01	-3.159E-02	7.386E-01	-8.386E-02	3.740E-01	2.477E-02	7.931E-01
YCL057W	7.036E+00	-1.388E-01	5.780E-02	4.709E-02	5.175E-01	-2.157E-02	7.640E-01	7.439E-02	3.041E-01	1.455E-01	4.183E-02	2.657E-01	2.094E-04
YCL058C	2.850E+00	-1.059E-01	5.775E-01	3.105E-01	9.140E-02	5.098E-02	7.761E-01	9.337E-02	6.115E-01	-1.148E-01	5.235E-01	-2.963E-03	9.869E-01
YCL058W-A	4.093E+00	-3.220E-01	8.505E-02	-4.711E-01	1.193E-02	2.871E-01	1.156E-01	-6.014E-01	1.351E-03	-7.826E-01	2.568E-05	-9.033E-01	1.390E-06
YCL059C	6.373E+00	1.925E-01	4.211E-02	-2.001E-01	3.597E-02	6.880E-02	4.639E-01	-2.699E-01	4.627E-03	-2.518E-01	7.471E-03	-3.768E-01	6.948E-05
YCL061C	4.135E+00	2.860E-01	5.887E-04	3.527E-01	1.507E-05	2.527E-01	8.050E-04	4.069E-01	2.412E-07	4.379E-01	2.712E-09	2.186E-01	3.290E-03
YCL063W	5.804E+00	-2.437E-01	4.504E-03	2.008E-02	8.126E-01	-1.155E-01	1.638E-01	7.666E-02	3.603E-01	6.208E-02	4.504E-01	6.245E-03	9.398E-01
YCL064C	9.920E+00	1.991E-01	3.120E-02	1.666E-01	7.132E-02	1.927E-01	3.688E-02	7.846E-02	3.956E-01	5.978E-02	5.171E-01	-4.693E-02	6.112E-01
YCL065W	4.419E+00	-3.092E-01	1.583E-03	-1.223E-01	2.021E-01	-5.804E-02	5.255E-01	-2.003E-01	3.526E-02	-4.180E-01	6.056E-06	-2.166E-01	1.811E-02
YCL066W	-2.344E+00	-3.387E-01	7.496E-01	7.568E-01	3.707E-01	6.583E-01	3.764E-01	9.774E-01	2.094E-01	9.283E-01	1.937E-01	-4.565E-01	5.919E-01
YCL067C	5.458E+00	-5.050E-01	3.011E-09	-4.551E-01	8.222E-08	-1.784E-01	2.845E-02	-2.792E-01	7.848E-04	-6.071E-01	1.616E-13	-5.545E-01	1.742E-11
YCL068C	1.690E+00	-9.204E-01	1.486E-07	-8.179E-01	1.068E-06	-2.447E-01	6.778E-02	-2.638E-01	7.233E-02	-1.931E-01	1.435E-01	-2.881E-01	2.773E-02
YCL069W	3.026E+00	3.679E-01	4.096E-03	3.860E-02	7.681E-01	-2.038E-01	1.002E-01	8.343E-02	5.112E-01	2.818E-01	1.758E-02	4.560E-02	7.044E-01
YCL073C	-9.967E-01	-8.621E-01	2.412E-02	-9.195E-01	1.382E-02	-3.085E+00	9.503E-12	-1.074E+00	3.110E-03	-9.082E-01	3.702E-03	-5.864E-01	4.104E-02
YCL076W	1.057E+00	-1.414E-01	4.898E-01	-9.471E-02	6.324E-01	-2.846E-01	1.116E-01	1.793E-02	9.235E-01	4.732E-02	7.808E-01	-3.833E-01	2.943E-02
YCR001W	-1.566E+00	-2.399E+00	2.334E-03	6.519E-01	1.443E-01	-6.574E-01	1.704E-01	-1.338E-01	7.847E-01	-1.016E+00	4.399E-02	-1.815E-01	6.738E-01
YCR002C	6.904E+00	-1.306E-01	2.581E-02	-9.199E-02	1.153E-01	-2.246E-01	8.850E-05	-6.325E-02	2.750E-01	-1.474E-02	7.950E-01	-3.714E-02	5.151E-01
YCR003W	6.241E+00	-1.781E-02	8.456E-01	-6.335E-02	4.892E-01	-1.404E-01	1.197E-01	-6.787E-02	4.561E-01	9.525E-02	2.884E-01	-1.591E-01	7.833E-02
YCR004C	8.317E+00	2.705E-02	6.810E-01	-1.610E-01	1.466E-02	7.405E-02	2.573E-01	-1.053E-01	1.093E-01	3.382E-02	6.043E-01	7.116E-02	2.762E-01
YCR005C	1.046E+01	-4.145E-02	7.136E-01	-6.651E-02	5.560E-01	3.327E-01	3.236E-03	-1.138E-01	3.135E-01	-1.834E-01	1.043E-01	-5.515E-01	1.123E-06
YCR006C	3.558E+00	1.984E-01	5.549E-02	1.246E-01	2.276E-01	2.385E-01	1.216E-02	-2.055E-01	4.908E-02	4.239E-03	9.649E-01	-1.526E-01	1.149E-01
YCR007C	5.732E+00	-1.100E+00	4.482E-22	-9.886E-01	2.366E-18	-3.051E-01	5.388E-03	-9.304E-01	1.135E-16	-1.010E+00	1.142E-19	-1.237E+00	4.168E-28
YCR008W	7.941E+00	5.534E-01	8.991E-10	2.227E-01	1.369E-02	3.546E-01	8.072E-05	1.802E-01	4.570E-02	2.818E-01	1.708E-03	3.658E-01	4.779E-05
YCR009C	7.188E+00	-2.016E-01	7.521E-04	-3.398E-01	1.558E-08	-1.467E-01	1.239E-02	-2.487E-01	2.915E-05	-1.571E-01	7.180E-03	-1.640E-01	5.225E-03
YCR010C	9.082E+00	-7.443E-02	7.159E-01	-7.687E-01	1.870E-04	1.169E+00	1.650E-08	-9.900E-01	1.640E-06	-7.867E-01	1.310E-04	-1.675E+00	1.555E-15
YCR011C	7.015E+00	2.426E-01	1.447E-03	3.052E-01	6.060E-05	1.389E-02	8.539E-01	4.690E-01	5.506E-10	3.430E-01	4.650E-06	6.048E-01	7.474E-16
YCR012W	1.200E+01	-1.095E-01	2.645E-01	5.988E-02	5.418E-01	-3.037E-01	1.992E-03	3.935E-02	6.885E-01	1.392E-01	1.562E-01	6.190E-01	3.274E-10
YCR013C	-1.947E-01	-2.922E-01	4.499E-01	9.251E-01	3.395E-03	-3.618E-01	2.833E-01	-3.466E-01	3.469E-01	1.337E-01	6.727E-01	7.031E-01	1.612E-02
YCR014C	4.429E+00	-8.909E-02	3.170E-01	-4.778E-02	5.876E-01	1.762E-02	8.307E-01	2.295E-01	6.540E-03	-9.416E-03	9.088E-01	-9.479E-02	2.505E-01
YCR015C	3.965E+00	2.517E-02	7.987E-01	-2.802E-01	5.588E-03	6.196E-02	5.047E-01	-3.784E-01	1.468E-04	-2.687E-01	4.224E-03	-4.799E-01	4.747E-07
YCR016W	5.408E+00	2.154E-01	5.191E-02	-1.929E-01	8.552E-02	8.871E-02	4.178E-01	-1.882E-01	9.149E-02	-2.123E-01	5.315E-02	-4.130E-01	1.920E-04
YCR017C	7.759E+00	2.089E-01	3.574E-03	2.887E-01	5.561E-05	-1.122E-01	1.158E-01	2.081E-01	3.614E-03	3.841E-01	6.043E-08	5.279E-01	1.112E-13
YCR018C	-5.784E-01	-1.481E-01	6.952E-01	-6.518E-01	1.042E-01	-5.179E-01	1.240E-01	-3.084E-02	9.287E-01	3.301E-01	2.607E-01	2.557E-01	3.809E-01
YCR018C-A	9.125E-01	-1.431E-01	4.992E-01	-1.967E-01	3.455E-01	-3.422E-01	7.018E-02	-3.353E-01	1.011E-01	-4.957E-01	9.390E-03	-4.767E-01	1.053E-02
YCR019W	4.814E+00	-3.972E-03	9.567E-01	-3.867E-03	9.574E-01	-1.280E-01	6.195E-02	9.147E-02	1.937E-01	-8.193E-03	9.032E-01	-3.822E-02	5.712E-01
YCR020C	3.602E+00	-1.639E-01	8.574E-02	2.430E-01	5.610E-03	2.214E-01	4.958E-03	1.364E-01	1.130E-01	3.559E-01	3.950E-06	3.257E-01	1.939E-05
YCR020C-A	5.226E+00	1.234E-01	6.071E-02	2.128E-01	1.039E-03	-4.544E-02	4.654E-01	7.822E-02	2.243E-01	-4.316E-03	9.442E-01	3.133E-02	6.105E-01
YCR020W-B	4.389E+00	-2.217E-01	4.711E-02	-2.543E-01	2.285E-02	-8.227E-02	4.408E-01	-2.663E-01	1.591E-02	-3.420E-01	1.438E-03	-3.282E-01	2.339E-03
YCR021C	1.387E+01	7.068E-01	5.130E-11	8.900E-01	1.639E-16	3.825E-01	3.620E-04	7.568E-01	2.108E-12	4.442E-01	3.482E-05	5.570E-01	2.158E-07
YCR022C	7.868E-01	1.197E-01	6.385E-01	2.338E-01	3.402E-01	-3.133E-02	8.907E-01	-9.244E-03	9.699E-01	4.132E-01	5.495E-02	3.587E-01	9.438E-02
YCR023C	6.494E+00	1.566E-01	7.864E-03	2.876E-01	8.257E-07	-1.204E-01	3.651E-02	2.672E-01	3.861E-06	3.354E-01	2.577E-09	4.120E-01	2.854E-13
YCR024C	5.240E+00	4.508E-02	6.299E-01	8.848E-02	3.415E-01	1.742E-02	8.473E-01	2.399E-01	8.716E-03	3.600E-01	5.374E-05	2.504E-01	5.283E-03
YCR024C-A	8.843E+00	1.977E-01	2.115E-02	2.592E-01	2.502E-03	1.301E-01	1.282E-01	2.043E-01	1.711E-02	2.062E-01	1.584E-02	2.204E-01	9.985E-03
YCR024C-B	9.190E+00	6.145E-02	4.298E-01	1.518E-01	5.102E-02	6.940E-02	3.712E-01	3.454E-02	6.568E-01	8.864E-03	9.090E-01	1.090E-01	1.602E-01
YCR025C	5.618E-01	2.312E-01	3.665E-01	-1.136E-01	6.682E-01	2.921E-01	1.838E-01	3.189E-01	1.800E-01	4.003E-01	6.286E-02	1.536E-01	4.794E-01
YCR026C	6.337E+00	2.097E-01	1.234E-03	1.250E-01	5.423E-02	1.507E-01	1.720E-02	1.589E-01	1.348E-02	-6.934E-02	2.738E-01	-5.153E-02	4.185E-01
YCR027C	5.579E+00	-5.037E-03	9.318E-01	1.249E-01	3.046E-02	-1.146E-02	8.349E-01	8.483E-02	1.356E-01	-2.358E-02	6.661E-01	-1.087E-01	4.792E-02
YCR028C	6.629E+00	3.830E-01	9.956E-07	2.844E-01	2.861E-04	2.416E-01	1.804E-03	1.418E-01	7.035E-02	5.688E-02	4.620E-01	1.837E-01	1.767E-02
YCR028C-A	8.142E+00	-1.565E-01	4.305E-02	3.597E-02	6.411E-01	4.547E-02	5.536E-01	6.541E-02	3.955E-01	-6.959E-02	3.645E-01	-2.155E-01	5.127E-03
YCR030C	7.054E+00	-1.205E-01	6.866E-02	9.358E-02	1.546E-01	-9.413E-02	1.468E-01	2.204E-01	7.107E-04	1.837E-01	4.283E-03	3.900E-01	1.333E-09
YCR031C	1.005E+01	1.620E-01	4.744E-02	1.369E-01	9.390E-02	-1.232E-01	1.316E-01	-1.404E-01	8.585E-02	7.590E-02	3.524E-01	1.674E-01	4.036E-02
YCR032W	4.949E+00	-6.038E-02	4.282E-01	-1.486E-02	8.440E-01	-2.297E-01	1.490E-03	6.450E-02	3.810E-01	1.507E-02	8.316E-01	-3.814E-02	5.920E-01
YCR033W	5.409E+00	2.929E-02	6.541E-01	-8.276E-02	2.072E-01	1.468E-01	1.636E-02	8.274E-02	1.936E-01	3.433E-02	5.744E-01	3.733E-02	5.416E-01
YCR034W	7.653E+00	2.038E-01	6.190E-03	4.161E-01	2.098E-08	-6.331E-02	3.922E-01	2.744E-01	2.182E-04	1.792E-01	1.499E-02	3.717E-01	4.699E-07
YCR035C	5.820E+00	1.563E-01	1.627E-01	-9.620E-02	3.927E-01	-1.524E-02	8.908E-01	-1.658E-01	1.394E-01	-3.462E-02	7.545E-01	-2.457E-01	2.741E-02
YCR036W	6.297E+00	-6.554E-02	2.763E-01	-1.460E-01	1.558E-02	-5.189E-02	3.720E-01	-3.756E-02	5.265E-01	-6.836E-02	2.368E-01	-1.340E-01	2.125E-02
YCR037C	7.483E+00	2.572E-01	8.512E-06	2.697E-01	2.999E-06	-6.461E-02	2.592E-01	1.443E-01	1.226E-02	1.662E-01	3.435E-03	1.477E-01	9.628E-03
YCR038C	4.289E+00	-3.321E-01	4.590E-04	-1.665E-01	7.111E-02	1.471E-02	8.638E-01	1.054E-01	2.331E-01	-7.213E-02	4.000E-01	-1.155E-01	1.781E-01
YCR038W-A	-1.197E-01	-1.056E+00	2.531E-03	-4.881E-01	1.136E-01	-1.336E-01	6.014E-01	-1.522E-01	5.866E-01	-4.496E-01	8.901E-02	-2.352E-01	3.487E-01
YCR039C	5.439E+00	-5.577E-01	1.080E-14	-4.764E-01	2.660E-11	-2.096E-01	1.879E-03	-2.719E-01	9.068E-05	-6.685E-01	1.976E-22	-5.468E-01	1.172E-15
YCR040W	-2.320E+00	-1.777E+00	1.094E-01	-5.723E-01	5.119E-01	-1.242E+00	1.309E-01	3.668E-01	6.086E-01	-1.277E+00	1.191E-01	9.210E-01	1.122E-01
YCR041W	4.470E+00	-3.252E-01	1.187E-03	-8.335E-02	3.952E-01	-8.920E-02	3.437E-01	-1.325E-01	1.728E-01	-3.926E-01	3.421E-05	-1.731E-01	6.563E-02
YCR042C	4.861E+00	1.177E-01	1.171E-01	8.979E-02	2.292E-01	1.842E-02	7.941E-01	1.193E-01	1.028E-01	1.645E-01	1.795E-02	4.336E-02	5.357E-01
YCR043C	4.855E+00	-1.043E-01	1.323E-01	-1.103E-02	8.710E-01	-6.785E-02	2.843E-01	-5.627E-02	3.983E-01	-1.997E-03	9.746E-01	-5.655E-02	3.676E-01
YCR044C	6.053E+00	2.239E-01	3.154E-03	4.893E-01	6.759E-11	-1.970E-01	8.409E-03	3.497E-01	2.918E-06	3.367E-01	4.207E-06	6.686E-01	5.515E-20
YCR045C	1.369E+00	5.388E-01	7.452E-03	8.025E-02	7.033E-01	-5.657E-02	7.699E-01	-1.214E-01	5.618E-01	3.846E-01	3.519E-02	6.315E-01	3.395E-04
YCR045W-A	3.336E+00	1.806E-01	1.444E-01	2.381E-01	5.158E-02	-4.500E-02	6.989E-01	4.065E-01	5.550E-04	3.013E-01	7.536E-03	5.388E-01	1.149E-06
YCR046C	6.614E+00	-5.361E-02	4.117E-01	1.084E-01	9.455E-02	-5.921E-02	3.529E-01	-8.378E-02	1.959E-01	-2.112E-01	9.182E-04	1.616E-02	7.996E-01
YCR047C	5.426E+00	2.993E-01	4.481E-03	1.023E-02	9.232E-01	3.424E-01	9.466E-04	-2.482E-01	1.990E-02	-1.403E-01	1.776E-01	-1.404E-01	1.795E-01
YCR047W-A	-9.861E-01	3.636E-01	4.778E-01	3.327E-01	5.193E-01	2.555E-01	5.820E-01	-4.961E-01	3.619E-01	4.305E-01	3.422E-01	6.768E-01	1.220E-01
YCR048W	5.593E+00	3.472E-01	2.293E-03	2.202E-01	5.357E-02	4.923E-02	6.624E-01	-1.482E-01	1.979E-01	5.242E-01	2.674E-06	7.825E-01	2.707E-12
YCR049C	-2.468E+00	-1.638E-01	8.399E-01	-1.204E+00	2.014E-01	-2.801E-01	6.854E-01	-2.168E+00	3.805E-02	-1.050E+00	1.722E-01	-6.599E-01	3.487E-01
YCR050C	-2.815E+00	-6.141E-01	6.279E-01	8.518E-02	9.366E-01	-2.738E+00	3.264E-02	-2.738E+00	6.370E-02	5.541E-01	5.237E-01	-2.408E-01	7.962E-01
YCR051W	5.390E+00	-1.437E-01	1.010E-01	-8.645E-02	3.221E-01	7.298E-03	9.313E-01	-4.371E-01	6.931E-07	-3.521E-01	3.529E-05	-2.318E-01	6.607E-03
YCR052W	4.760E+00	-7.020E-02	3.256E-01	-1.492E-01	3.616E-02	1.506E-01	1.948E-02	-2.715E-01	1.181E-04	6.054E-02	3.474E-01	-8.439E-03	8.963E-01
YCR053W	7.768E+00	4.432E-01	5.530E-10	2.008E-01	5.034E-03	9.285E-02	1.913E-01	-1.456E-02	8.389E-01	3.362E-01	2.053E-06	4.364E-01	7.867E-10
YCR054C	4.529E+00	1.282E-01	8.595E-02	1.240E-01	9.299E-02	5.931E-02	3.876E-01	7.600E-02	2.939E-01	2.081E-01	2.015E-03	-6.966E-03	9.186E-01
YCR057C	6.350E+00	5.141E-01	4.755E-07	1.034E-01	3.132E-01	3.122E-01	2.062E-03	-8.900E-02	3.858E-01	8.758E-02	3.873E-01	-1.299E-01	2.024E-01
YCR059C	5.486E+00	6.051E-03	9.339E-01	2.491E-01	5.055E-04	-6.562E-02	3.490E-01	-2.292E-02	7.503E-01	-6.529E-02	3.482E-01	7.812E-02	2.602E-01
YCR060W	4.511E+00	-2.704E-01	3.096E-04	7.381E-02	2.991E-01	-3.334E-02	6.159E-01	-5.601E-02	4.254E-01	-3.792E-01	2.489E-08	-2.750E-01	4.067E-05
YCR061W	4.991E+00	1.070E+00	1.428E-13	-1.603E-01	2.773E-01	5.746E-01	6.397E-05	-2.741E-01	6.314E-02	1.711E-01	2.339E-01	4.984E-01	5.141E-04
YCR063W	2.813E+00	2.377E-01	1.727E-01	-3.618E-01	4.413E-02	3.472E-01	3.838E-02	-4.839E-01	7.143E-03	-5.079E-01	3.344E-03	-9.461E-01	1.044E-07
YCR064C	2.565E-01	3.382E-01	2.156E-01	5.536E-01	3.245E-02	-6.564E-01	1.627E-02	-3.139E-01	2.699E-01	7.358E-02	7.645E-01	1.494E-01	5.317E-01
YCR065W	5.272E+00	5.763E-02	5.640E-01	3.611E-01	2.397E-04	5.393E-01	1.571E-08	3.747E-01	1.191E-04	3.761E-01	7.867E-05	5.074E-01	1.055E-07
YCR066W	3.844E+00	-4.671E-01	1.768E-05	-4.077E-01	1.357E-04	1.622E-02	8.683E-01	-2.834E-01	6.351E-03	-2.813E-01	4.530E-03	-4.172E-01	2.856E-05
YCR067C	6.505E+00	5.906E-01	2.551E-11	6.243E-01	1.680E-12	3.066E-02	7.274E-01	6.459E-01	2.255E-13	7.831E-01	2.400E-19	8.242E-01	4.107E-21
YCR068W	6.102E+00	2.075E-01	2.227E-02	3.066E-01	6.997E-04	2.275E-01	1.073E-02	2.207E-01	1.426E-02	1.871E-01	3.519E-02	3.687E-01	3.393E-05
YCR069W	7.276E+00	-1.420E-02	8.668E-01	1.935E-01	2.174E-02	5.007E-03	9.523E-01	2.491E-01	3.023E-03	2.114E-01	1.133E-02	3.043E-01	2.738E-04
YCR071C	6.482E+00	-5.750E-02	4.405E-01	-5.721E-02	4.429E-01	-1.568E-01	3.227E-02	-1.410E-01	5.753E-02	-1.279E-01	7.989E-02	-6.059E-02	4.078E-01
YCR072C	5.173E+00	8.655E-02	4.936E-01	-2.559E-01	4.429E-02	3.336E-01	7.191E-03	-4.750E-01	2.026E-04	-1.574E-01	2.067E-01	-3.571E-01	4.537E-03
YCR073C	3.495E+00	-1.965E-01	5.719E-02	-1.056E-01	2.955E-01	-2.883E-01	2.168E-03	-2.440E-01	1.425E-02	1.844E-01	3.888E-02	-8.298E-02	3.602E-01
YCR073W-A	5.949E+00	-7.536E-02	2.411E-01	-8.760E-02	1.721E-01	-5.562E-02	3.674E-01	-1.110E-01	8.000E-02	-2.070E-01	7.953E-04	1.137E-02	8.531E-01
YCR075C	4.600E+00	1.482E-02	8.347E-01	4.745E-01	4.762E-13	1.567E-01	1.129E-02	4.094E-01	1.734E-10	2.831E-01	3.087E-06	4.682E-01	2.230E-15
YCR075W-A	3.717E+00	-3.596E-01	1.528E-03	-5.128E-02	6.379E-01	-4.844E-02	6.373E-01	-1.093E-01	3.094E-01	-7.715E-02	4.499E-01	-5.785E-02	5.702E-01
YCR076C	5.465E+00	-4.960E-02	4.946E-01	1.554E-01	2.911E-02	1.356E-01	4.752E-02	1.778E-01	1.119E-02	-5.165E-02	4.516E-01	1.600E-01	1.880E-02
YCR077C	6.656E+00	1.793E-01	8.935E-03	1.255E-01	6.753E-02	4.139E-02	5.395E-01	1.126E-01	9.895E-02	2.924E-01	1.205E-05	2.827E-01	2.551E-05
YCR079W	5.962E+00	1.688E-01	4.052E-02	3.692E-01	6.154E-06	1.479E-01	6.569E-02	4.470E-01	3.139E-08	2.689E-01	7.430E-04	4.413E-01	3.221E-08
YCR081C-A	-1.319E+00	2.659E-01	6.318E-01	7.486E-01	1.344E-01	2.074E-01	6.650E-01	-2.552E-01	6.487E-01	5.206E-01	2.565E-01	2.932E-01	5.268E-01
YCR081W	4.410E+00	1.711E-01	3.101E-02	2.493E-01	1.299E-03	3.723E-02	6.115E-01	2.364E-01	1.820E-03	2.231E-01	1.872E-03	1.093E-01	1.294E-01
YCR082W	7.316E+00	-2.740E-01	8.458E-04	-1.459E-01	7.486E-02	5.373E-02	5.072E-01	-8.854E-02	2.775E-01	-4.312E-01	1.162E-07	-4.183E-01	2.903E-07
YCR083W	6.438E+00	-3.643E-01	6.164E-05	-2.109E-01	1.981E-02	-2.546E-01	4.402E-03	-2.276E-01	1.149E-02	-3.739E-01	2.869E-05	-2.621E-01	3.371E-03
YCR084C	7.356E+00	1.476E-01	1.213E-01	2.235E-01	1.888E-02	1.280E-01	1.761E-01	2.767E-01	3.561E-03	5.235E-01	2.934E-08	6.487E-01	7.184E-12
YCR085W	-1.360E+00	-8.035E-01	1.376E-01	1.894E-02	9.663E-01	-2.476E-02	9.495E-01	-5.885E-01	2.205E-01	-5.124E-01	2.247E-01	-3.638E-01	3.630E-01
YCR086W	4.019E+00	-3.413E-01	1.859E-04	-3.829E-01	2.502E-05	3.493E-02	6.661E-01	-3.481E-01	7.880E-05	-2.311E-01	4.824E-03	-2.461E-01	2.706E-03
YCR087C-A	5.019E+00	2.592E-02	7.979E-01	-5.911E-02	5.602E-01	3.073E-02	7.554E-01	-2.878E-01	4.729E-03	-3.915E-01	8.408E-05	-4.383E-01	1.236E-05
YCR087W	-1.421E-01	-4.534E-01	2.019E-01	4.252E-01	1.577E-01	-4.466E-01	1.386E-01	1.165E-01	7.025E-01	1.706E-01	5.339E-01	2.156E-01	4.227E-01
YCR088W	5.954E+00	-6.185E-01	2.887E-14	-4.169E-01	2.164E-07	-1.614E-01	3.755E-02	-3.297E-01	3.287E-05	-2.777E-01	3.399E-04	-3.847E-02	6.189E-01
YCR089W	5.222E+00	1.993E-01	2.642E-02	1.468E-01	1.019E-01	6.372E-02	4.637E-01	2.018E-01	2.273E-02	3.838E-01	7.383E-06	5.898E-01	5.557E-12
YCR090C	5.219E+00	-1.416E-01	1.120E-01	1.192E-02	8.926E-01	-2.203E-01	1.072E-02	-1.983E-01	2.464E-02	-2.141E-01	1.261E-02	-2.646E-01	2.177E-03
YCR091W	6.143E+00	-5.263E-02	5.069E-01	-1.296E-01	1.033E-01	-1.352E-01	8.204E-02	4.440E-02	5.711E-01	9.033E-02	2.401E-01	2.436E-01	1.549E-03
YCR092C	4.035E+00	6.443E-02	4.920E-01	-6.975E-02	4.593E-01	-5.360E-02	5.408E-01	-1.014E-01	2.741E-01	9.548E-02	2.679E-01	3.595E-02	6.774E-01
YCR093W	6.331E+00	1.121E-02	8.614E-01	-6.048E-02	3.465E-01	-3.114E-02	6.172E-01	4.797E-02	4.490E-01	1.224E-01	4.752E-02	-1.792E-03	9.771E-01
YCR094W	4.927E+00	-2.860E-01	2.615E-03	-2.582E-01	6.381E-03	-7.866E-02	3.841E-01	-3.295E-01	4.565E-04	-1.694E-01	6.033E-02	-7.921E-02	3.807E-01
YCR095C	5.282E+00	-1.568E-01	5.392E-02	-2.351E-01	3.963E-03	-4.174E-02	5.919E-01	-2.308E-01	4.092E-03	-2.545E-01	1.126E-03	-3.853E-01	1.001E-06
YCR095W-A	1.315E+00	1.351E-01	4.548E-01	-1.658E-01	3.712E-01	5.698E-02	7.163E-01	-1.967E-01	2.697E-01	-1.358E-01	3.961E-01	-1.305E-01	4.030E-01
YCR096C	5.316E+00	-4.893E-01	1.365E-08	-4.773E-01	2.828E-08	-1.203E-01	1.417E-01	-2.229E-01	7.886E-03	-6.360E-01	2.090E-14	-5.766E-01	4.328E-12
YCR097W	-3.159E+00	0.000E+00	1.000E+00	0.000E+00	1.000E+00	0.000E+00	1.000E+00	0.000E+00	1.000E+00	0.000E+00	1.000E+00	0.000E+00	1.000E+00
YCR097W-A	1.433E+00	-3.596E-01	9.711E-02	3.135E-01	1.079E-01	1.801E-01	3.197E-01	3.246E-01	8.666E-02	-1.666E-01	3.674E-01	6.450E-02	7.187E-01
YCR098C	5.068E+00	-1.062E+00	6.296E-13	-3.572E-01	1.309E-02	-2.358E+00	9.208E-53	-5.991E-02	6.742E-01	-9.942E-01	5.452E-12	-6.507E-01	5.398E-06
YCR099C	2.262E+00	-4.083E-01	2.031E-02	-1.703E-01	3.173E-01	-3.240E-01	4.260E-02	-3.750E-01	2.632E-02	8.339E-02	5.866E-01	1.060E-01	4.884E-01
YCR100C	2.755E+00	-5.090E-02	6.863E-01	-5.827E-02	6.385E-01	-1.758E-01	1.191E-01	-1.202E-01	3.196E-01	3.187E-01	2.660E-03	2.764E-01	8.701E-03
YCR101C	2.029E+00	2.643E-01	1.175E-01	-1.621E-02	9.252E-01	-7.058E-02	6.556E-01	-1.845E-01	2.805E-01	2.446E-01	1.087E-01	2.431E-01	1.088E-01
YCR102C	4.604E+00	-3.104E-01	1.777E-05	-7.553E-02	2.769E-01	-6.042E-01	2.873E-19	-5.680E-02	4.004E-01	-2.337E-02	7.120E-01	-2.321E-02	7.126E-01
YCR102W-A	6.398E-01	-3.764E-01	1.115E-01	-2.606E-02	9.039E-01	-7.173E-01	5.851E-04	1.527E-01	4.455E-01	-4.657E-02	8.030E-01	-1.094E-01	5.502E-01
YCR104W	-8.146E-01	1.658E+00	4.039E-03	1.020E+00	9.775E-02	4.876E-01	4.087E-01	7.227E-01	2.476E-01	2.722E+00	6.849E-09	2.788E+00	1.613E-09
YCR105W	1.811E+00	-5.464E-01	2.277E-03	-2.999E-01	7.553E-02	-1.355E-01	3.604E-01	1.263E-01	4.130E-01	-1.938E-01	1.906E-01	-7.317E-02	6.118E-01
YCR106W	4.091E+00	3.905E-01	2.480E-05	4.184E-01	4.822E-06	1.409E-02	8.733E-01	2.813E-01	1.924E-03	5.383E-01	1.688E-10	4.278E-01	4.300E-07
YCR107W	4.544E+00	-5.225E-02	6.156E-01	1.737E-01	8.896E-02	1.669E-01	8.997E-02	2.722E-01	6.630E-03	-1.044E-01	2.923E-01	4.322E-02	6.613E-01
YCR108C	-8.394E-01	-2.063E+00	2.032E-05	-1.245E-01	7.100E-01	-5.696E-01	6.841E-02	-4.447E-01	1.876E-01	-1.151E+00	6.798E-04	-1.646E+00	3.125E-06
YDL001W	5.316E+00	-8.036E-02	3.249E-01	8.008E-01	8.075E-26	6.617E-01	3.515E-19	6.716E-01	8.324E-19	4.967E-01	1.960E-11	8.054E-01	3.774E-28
YDL002C	5.377E+00	-2.022E-01	1.808E-02	-4.172E-01	1.403E-06	-1.737E-01	3.605E-02	-2.357E-01	5.452E-03	-3.084E-01	1.961E-04	-2.727E-01	1.027E-03
YDL003W	5.247E+00	3.155E-01	1.436E-04	5.050E-01	6.783E-10	1.763E-01	2.751E-02	4.348E-01	8.652E-08	3.788E-01	1.631E-06	2.567E-01	1.281E-03
YDL004W	9.558E+00	-1.397E-01	5.689E-02	6.349E-03	9.310E-01	1.981E-02	7.865E-01	4.833E-02	5.091E-01	-1.999E-01	6.287E-03	-2.380E-01	1.152E-03
YDL005C	6.135E+00	1.476E-01	2.157E-02	1.647E-03	9.796E-01	1.869E-01	2.607E-03	1.480E-01	1.960E-02	-5.133E-02	4.095E-01	-4.387E-02	4.825E-01
YDL006W	5.529E+00	-7.939E-02	2.774E-01	-2.178E-02	7.647E-01	-1.756E-01	1.250E-02	-1.395E-02	8.456E-01	8.119E-03	9.068E-01	6.329E-02	3.622E-01
YDL007C-A	-2.263E+00	-4.077E-01	6.265E-01	2.121E-01	7.750E-01	4.050E-02	9.556E-01	-1.951E-01	7.966E-01	-9.057E-01	2.342E-01	-1.734E+00	3.531E-02
YDL007W	7.736E+00	-1.606E-01	6.947E-03	-2.977E-01	6.116E-07	3.195E-03	9.565E-01	-1.376E-01	2.009E-02	-1.792E-01	2.236E-03	-1.957E-01	8.825E-04
YDL008W	5.587E+00	-3.961E-01	9.098E-08	-3.208E-01	1.317E-05	-2.371E-01	8.009E-04	-4.173E-01	1.140E-08	-4.597E-01	9.722E-11	-5.195E-01	3.510E-13
YDL009C	6.786E-01	-1.013E-01	7.332E-01	6.196E-02	8.285E-01	2.726E-01	2.998E-01	-3.093E-01	2.884E-01	-1.580E-01	5.594E-01	-1.339E-01	6.185E-01
YDL010W	6.318E+00	-3.986E-01	2.958E-07	-2.780E-01	3.225E-04	6.560E-02	3.833E-01	-1.980E-01	9.656E-03	-4.862E-01	1.534E-10	-4.329E-01	1.285E-08
YDL011C	-2.282E+00	-7.002E-01	3.441E-01	-5.318E-01	4.436E-01	-1.235E+00	6.144E-02	-1.434E+00	6.181E-02	-6.522E-01	2.733E-01	-1.221E+00	5.172E-02
YDL012C	5.165E+00	-8.860E-01	8.762E-13	-6.661E-01	5.146E-08	-1.206E-01	3.085E-01	-6.167E-01	3.670E-07	-5.164E-01	1.437E-05	-5.334E-01	8.453E-06
YDL013W	5.514E+00	-4.108E-02	5.619E-01	3.899E-03	9.557E-01	3.359E-02	6.180E-01	1.325E-01	5.424E-02	-1.464E-01	3.027E-02	-1.010E-01	1.352E-01
YDL014W	8.611E+00	3.188E-01	1.202E-03	-3.704E-02	7.069E-01	1.872E-01	5.665E-02	-3.383E-01	6.078E-04	-3.007E-02	7.594E-01	-2.467E-03	9.800E-01
YDL015C	8.372E+00	1.522E-01	1.984E-02	2.802E-01	1.762E-05	-7.242E-02	2.653E-01	2.912E-01	7.753E-06	1.369E-01	3.461E-02	3.179E-01	9.604E-07
YDL016C	4.167E+00	1.771E-02	8.611E-01	3.548E-01	2.693E-04	-5.738E-02	5.458E-01	6.521E-02	5.062E-01	7.875E-02	4.003E-01	3.184E-01	5.695E-04
YDL017W	4.398E+00	-1.588E-01	7.962E-02	-2.652E-01	3.465E-03	6.285E-02	4.557E-01	-1.980E-01	2.562E-02	-2.655E-01	1.837E-03	-5.064E-01	5.102E-09
YDL018C	5.858E+00	-6.881E-02	3.063E-01	2.137E-01	1.203E-03	-1.303E-02	8.396E-01	1.420E-01	3.001E-02	-1.287E-01	4.526E-02	-4.939E-02	4.422E-01
YDL019C	6.375E+00	1.226E-01	1.101E-01	4.037E-02	5.999E-01	-1.508E-01	4.632E-02	1.757E-01	2.092E-02	3.887E-01	1.811E-07	5.569E-01	8.608E-14
YDL020C	9.135E+00	-8.431E-02	4.862E-01	-5.569E-01	4.602E-06	3.251E-01	7.216E-03	-4.173E-01	5.804E-04	-5.120E-01	2.427E-05	-8.068E-01	3.562E-11
YDL021W	5.945E+00	7.780E-02	3.681E-01	-6.521E-02	4.535E-01	-6.026E-02	4.782E-01	1.644E-01	5.490E-02	9.967E-03	9.061E-01	1.648E-01	5.110E-02
YDL022C-A	-2.280E+00	9.757E-01	2.160E-01	2.606E-01	7.605E-01	-4.115E-01	6.169E-01	8.249E-01	2.721E-01	1.104E-01	8.870E-01	9.278E-01	1.528E-01
YDL022W	8.339E+00	-3.341E-01	5.002E-05	-3.858E-01	2.853E-06	2.508E-01	2.149E-03	-3.052E-01	2.049E-04	-1.742E-01	3.315E-02	-6.808E-02	4.052E-01
YDL023C	-1.207E+00	2.034E-01	7.032E-01	6.541E-01	1.767E-01	1.129E-01	8.067E-01	-5.585E-01	3.213E-01	5.705E-01	1.864E-01	1.027E+00	9.306E-03
YDL024C	3.108E+00	2.642E-01	3.597E-02	1.917E-01	1.271E-01	1.835E-01	1.140E-01	4.305E-01	3.084E-04	2.577E-01	2.449E-02	4.329E-01	1.213E-04
YDL025C	7.103E+00	1.490E-01	7.596E-03	1.141E-01	4.113E-02	2.258E-01	3.396E-05	1.372E-01	1.323E-02	1.391E-01	1.045E-02	1.381E-01	1.142E-02
YDL025W-A	-1.842E+00	8.822E-02	8.961E-01	2.542E-01	6.842E-01	-7.990E-01	2.124E-01	-1.056E+00	1.559E-01	3.829E-01	4.749E-01	7.700E-01	1.239E-01
YDL026W	6.515E-02	-9.328E-01	2.181E-03	-3.059E-01	2.496E-01	-4.951E-01	3.738E-02	-4.482E-01	8.478E-02	-3.684E-01	1.104E-01	-4.805E-01	3.550E-02
YDL027C	6.562E+00	-4.630E-02	6.112E-01	1.908E-02	8.338E-01	1.532E-01	8.746E-02	2.094E-01	2.022E-02	1.099E-01	2.195E-01	-1.787E-01	4.762E-02
YDL028C	4.859E+00	-5.455E-02	3.815E-01	1.052E-02	8.626E-01	-1.268E-02	8.188E-01	1.557E-01	7.228E-03	7.910E-02	1.460E-01	8.575E-02	1.112E-01
YDL029W	7.240E+00	3.974E-02	5.139E-01	8.127E-02	1.812E-01	-1.062E-01	7.685E-02	1.013E-01	9.350E-02	1.716E-01	3.906E-03	2.120E-01	3.797E-04
YDL030W	4.468E+00	-7.469E-02	3.634E-01	-7.612E-02	3.506E-01	-9.859E-03	8.962E-01	1.956E-03	9.803E-01	9.706E-02	1.927E-01	3.498E-02	6.398E-01
YDL031W	6.319E+00	3.945E-01	1.038E-06	6.426E-02	4.296E-01	1.436E-01	7.224E-02	-7.036E-03	9.310E-01	7.866E-02	3.237E-01	-1.006E-01	2.104E-01
YDL032W	-1.879E+00	-3.098E-01	6.585E-01	-1.125E+00	1.521E-01	-9.489E-02	8.639E-01	-9.622E-01	1.815E-01	3.852E-01	4.475E-01	9.286E-01	3.899E-02
YDL033C	4.905E+00	2.579E-01	1.444E-03	2.181E-01	7.033E-03	8.507E-02	2.708E-01	2.612E-01	9.923E-04	3.403E-01	7.077E-06	3.747E-01	8.020E-07
YDL034W	-2.773E+00	-1.271E+00	4.032E-01	2.753E+00	9.112E-03	2.049E+00	4.753E-02	5.698E-01	6.723E-01	1.730E+00	1.062E-01	6.786E-02	9.555E-01
YDL035C	5.700E+00	2.448E-01	1.167E-03	1.172E-01	1.206E-01	1.001E-01	1.722E-01	2.164E-01	3.693E-03	9.605E-02	1.878E-01	1.989E-01	6.377E-03
YDL036C	4.664E+00	1.171E-01	1.708E-01	-2.663E-01	2.422E-03	2.850E-03	9.722E-01	-3.579E-01	3.761E-05	-4.801E-02	5.563E-01	-2.611E-01	1.607E-03
YDL037C	3.601E+00	1.174E+00	2.766E-04	-4.958E-01	1.264E-01	-7.453E-01	2.177E-02	-7.668E-01	1.862E-02	-9.163E-01	4.805E-03	-1.052E+00	1.288E-03
YDL039C	5.006E+00	1.004E+00	2.459E-03	-6.816E-01	3.979E-02	-8.308E-01	1.230E-02	-9.323E-01	5.100E-03	-1.094E+00	1.028E-03	-1.231E+00	2.368E-04
YDL040C	6.256E+00	2.728E-01	1.281E-04	2.878E-01	5.210E-05	-6.739E-02	3.364E-01	2.779E-01	8.377E-05	4.464E-01	9.219E-11	4.025E-01	6.221E-09
YDL041W	-6.350E-01	-6.409E-02	8.455E-01	-3.144E-01	3.460E-01	-4.541E-01	1.196E-01	-9.211E-01	9.060E-03	-6.895E-01	2.187E-02	-5.139E-01	6.929E-02
YDL042C	5.872E+00	3.862E-01	1.095E-06	3.039E-01	1.294E-04	-3.675E-01	3.455E-06	2.941E-02	7.117E-01	4.941E-01	1.286E-10	3.071E-01	7.291E-05
YDL043C	4.897E+00	2.732E-01	1.740E-03	1.447E-01	9.895E-02	1.957E-01	2.001E-02	7.686E-02	3.769E-01	7.132E-02	3.962E-01	-1.433E-01	9.246E-02
YDL044C	4.718E+00	2.232E-01	7.356E-03	6.673E-02	4.271E-01	2.648E-02	7.401E-01	6.650E-03	9.361E-01	1.516E-01	5.421E-02	-4.320E-02	5.874E-01
YDL045C	5.448E+00	-6.822E-03	9.085E-01	-8.422E-02	1.558E-01	-3.091E-02	5.769E-01	1.904E-02	7.411E-01	-7.688E-02	1.640E-01	-5.532E-02	3.152E-01
YDL045W-A	6.129E+00	-3.089E-02	6.129E-01	-2.839E-02	6.409E-01	3.306E-02	5.712E-01	-2.299E-02	7.019E-01	3.541E-02	5.422E-01	-5.119E-02	3.822E-01
YDL046W	9.903E+00	-4.848E-01	1.383E-06	-2.611E-01	9.169E-03	-6.080E-02	5.433E-01	-1.477E-01	1.401E-01	-5.662E-01	1.694E-08	1.018E-02	9.189E-01
YDL047W	6.773E+00	2.102E-01	6.864E-04	-1.241E-02	8.422E-01	2.842E-01	2.614E-06	2.822E-03	9.636E-01	1.118E-02	8.536E-01	1.041E-01	8.631E-02
YDL048C	7.758E+00	3.546E-01	3.684E-02	-3.486E-02	8.373E-01	2.800E-01	9.877E-02	7.980E-02	6.381E-01	-2.536E-01	1.350E-01	-9.336E-02	5.820E-01
YDL049C	6.060E+00	-1.750E-01	2.245E-02	1.195E-02	8.750E-01	6.686E-01	6.262E-20	1.520E-01	4.215E-02	-5.334E-01	1.209E-12	-2.029E-01	6.375E-03
YDL050C	-1.041E+00	-1.731E-01	6.772E-01	-6.952E-01	1.163E-01	-4.654E-01	1.998E-01	-3.208E-01	4.148E-01	-2.583E-01	4.586E-01	-2.761E-01	4.151E-01
YDL051W	6.850E+00	1.188E-01	1.104E-01	-4.918E-02	5.102E-01	1.428E-01	5.202E-02	-1.848E-01	1.329E-02	-1.960E-01	7.772E-03	-3.416E-01	4.109E-06
YDL052C	6.982E+00	-1.884E-01	4.288E-02	2.234E-02	8.096E-01	-8.136E-02	3.762E-01	-7.008E-03	9.396E-01	9.487E-02	3.006E-01	2.194E-01	1.690E-02
YDL053C	6.770E+00	-1.352E-01	5.909E-02	-3.202E-02	6.539E-01	1.474E-02	8.336E-01	5.260E-02	4.576E-01	-2.723E-01	1.080E-04	-1.411E-01	4.507E-02
YDL054C	7.263E+00	4.836E-01	3.106E-07	2.587E-01	6.252E-03	1.548E-01	9.985E-02	1.811E-01	5.523E-02	2.084E-01	2.638E-02	4.254E-01	6.012E-06
YDL055C	9.812E+00	3.714E-01	1.889E-05	3.761E-01	1.480E-05	9.155E-02	2.906E-01	3.088E-01	3.727E-04	5.929E-01	8.562E-12	5.302E-01	1.012E-09
YDL056W	5.325E+00	4.222E-02	5.526E-01	-5.706E-02	4.233E-01	9.336E-02	1.653E-01	1.347E-01	5.127E-02	4.376E-02	5.133E-01	-7.416E-02	2.718E-01
YDL057W	3.386E+00	-8.240E-02	4.266E-01	-1.680E-02	8.683E-01	2.977E-01	9.078E-04	-1.170E-01	2.380E-01	-1.392E-01	1.335E-01	-4.377E-01	3.662E-06
YDL058W	5.255E+00	2.368E-01	2.708E-04	2.559E-01	7.178E-05	-6.418E-02	2.997E-01	3.288E-01	1.614E-07	4.119E-01	4.469E-12	3.232E-01	6.657E-08
YDL059C	3.202E+00	-1.845E-01	1.084E-01	-8.856E-02	4.294E-01	-1.578E-01	1.266E-01	4.854E-03	9.641E-01	-1.251E-01	2.201E-01	-3.400E-02	7.358E-01
YDL060W	6.002E+00	3.402E-01	1.175E-04	-4.446E-02	6.181E-01	1.881E-01	3.102E-02	-1.150E-01	1.964E-01	1.021E-02	9.068E-01	-2.083E-01	1.791E-02
YDL061C	8.701E+00	-1.051E-01	1.867E-01	-2.346E-01	3.237E-03	-2.171E-02	7.842E-01	-5.081E-01	2.045E-10	-3.178E-02	6.883E-01	-1.532E-01	5.351E-02
YDL062W	-1.492E+00	4.965E-01	3.998E-01	3.337E-01	5.713E-01	6.222E-02	9.095E-01	-9.503E-01	1.656E-01	2.335E-01	6.662E-01	5.827E-01	2.546E-01
YDL063C	5.983E+00	3.021E-01	6.455E-03	-1.178E-01	2.914E-01	2.039E-01	6.364E-02	-2.472E-01	2.688E-02	1.494E-02	8.919E-01	-3.296E-01	2.999E-03
YDL064W	5.184E+00	-2.222E-01	4.939E-03	-1.493E-01	5.663E-02	-2.604E-02	7.271E-01	-2.000E-01	9.930E-03	-1.932E-01	9.712E-03	-6.427E-02	3.875E-01
YDL065C	6.052E+00	9.514E-03	8.866E-01	-1.326E-01	4.820E-02	8.210E-02	2.026E-01	3.786E-02	5.655E-01	-1.888E-01	3.553E-03	-1.908E-01	3.319E-03
YDL066W	7.404E+00	3.672E-01	1.537E-09	3.694E-01	1.199E-09	-3.467E-02	5.653E-01	3.391E-01	2.048E-08	4.363E-01	2.647E-13	4.698E-01	4.226E-15
YDL067C	1.018E+01	-6.156E-02	4.656E-01	5.064E-02	5.483E-01	1.262E-01	1.341E-01	1.350E-01	1.093E-01	-1.430E-01	8.974E-02	-1.050E-01	2.129E-01
YDL068W	1.092E-01	8.003E-02	7.845E-01	4.104E-02	8.860E-01	4.011E-02	8.720E-01	3.634E-01	1.610E-01	1.811E-01	4.553E-01	3.149E-01	1.736E-01
YDL069C	4.490E+00	-1.754E-01	5.230E-02	-8.400E-02	3.472E-01	-1.330E-01	1.184E-01	-1.671E-01	5.838E-02	-3.527E-01	3.870E-05	-3.362E-01	8.767E-05
YDL070W	7.224E+00	5.970E-03	9.332E-01	-8.579E-02	2.294E-01	1.871E-01	7.607E-03	1.621E-03	9.818E-01	1.223E-01	8.056E-02	2.196E-01	1.733E-03
YDL071C	1.031E+00	-4.762E-01	3.020E-02	-1.199E-01	5.576E-01	1.335E-02	9.410E-01	-5.162E-01	1.334E-02	-5.476E-01	4.084E-03	-5.353E-01	4.159E-03
YDL072C	7.833E+00	-6.007E-02	4.345E-01	1.654E-02	8.293E-01	6.769E-02	3.743E-01	7.133E-02	3.511E-01	7.089E-02	3.512E-01	2.959E-01	1.013E-04
YDL073W	5.537E+00	2.068E-01	9.079E-03	3.441E-01	1.189E-05	5.109E-03	9.471E-01	3.894E-01	5.132E-07	3.860E-01	3.189E-07	4.345E-01	9.785E-09
YDL074C	5.975E+00	-3.357E-02	5.956E-01	-1.545E-01	1.504E-02	-5.588E-02	3.585E-01	-2.499E-02	6.883E-01	-6.011E-03	9.207E-01	-1.271E-01	3.694E-02
YDL075W	8.661E+00	-1.948E-02	8.429E-01	-9.731E-02	3.224E-01	-2.266E-01	2.100E-02	-2.941E-01	2.813E-03	-1.012E-01	3.018E-01	-1.121E-01	2.535E-01
YDL076C	5.397E+00	2.344E-02	6.991E-01	-8.376E-02	1.686E-01	4.402E-02	4.340E-01	5.935E-02	3.121E-01	8.513E-02	1.264E-01	1.959E-01	3.905E-04
YDL077C	4.611E+00	-7.149E-03	9.386E-01	6.022E-02	5.119E-01	-5.021E-02	5.689E-01	2.666E-01	2.836E-03	1.918E-01	2.632E-02	1.821E-01	3.564E-02
YDL078C	8.931E+00	4.295E-02	5.836E-01	-7.279E-03	9.260E-01	6.455E-02	4.085E-01	1.895E-02	8.086E-01	8.204E-03	9.163E-01	-2.568E-02	7.424E-01
YDL079C	7.797E+00	2.284E-03	9.734E-01	-2.874E-01	3.007E-05	-1.211E-01	7.505E-02	-2.229E-01	1.152E-03	-9.677E-02	1.540E-01	-1.070E-02	8.749E-01
YDL080C	5.079E+00	-7.416E-03	9.137E-01	7.439E-02	2.700E-01	-1.036E-01	1.043E-01	1.042E-01	1.131E-01	2.342E-01	1.544E-04	2.301E-01	2.018E-04
YDL081C	9.685E+00	3.379E-02	6.738E-01	3.349E-02	6.766E-01	-1.899E-01	1.796E-02	-1.905E-01	1.776E-02	-2.095E-01	9.009E-03	-2.133E-02	7.902E-01
YDL082W	8.392E+00	2.257E-01	9.109E-03	1.123E-01	1.944E-01	-1.046E-01	2.261E-01	-1.687E-01	5.168E-02	1.220E-01	1.570E-01	1.312E-01	1.286E-01
YDL083C	9.095E+00	1.275E-01	9.810E-02	-6.153E-02	4.249E-01	-1.070E-01	1.642E-01	-3.293E-01	2.016E-05	1.528E-01	4.671E-02	2.557E-02	7.395E-01
YDL084W	8.275E+00	1.985E-01	3.030E-03	1.068E-01	1.109E-01	-2.235E-02	7.372E-01	9.181E-02	1.697E-01	2.682E-01	5.373E-05	2.590E-01	9.928E-05
YDL085C-A	4.047E+00	-1.858E-01	1.810E-01	-1.497E-01	2.810E-01	-3.567E-01	8.227E-03	6.719E-02	6.214E-01	2.030E-01	1.227E-01	4.445E-01	7.262E-04
YDL085W	6.259E+00	-8.244E-01	7.288E-08	-5.462E-01	3.290E-04	1.768E-01	2.395E-01	-3.576E-01	1.805E-02	-8.838E-01	6.100E-09	-6.731E-01	8.983E-06
YDL086C-A	2.590E+00	-9.215E-02	5.614E-01	-2.274E-02	8.845E-01	-3.028E-01	4.298E-02	-8.107E-02	5.987E-01	1.428E-01	3.188E-01	3.506E-01	1.336E-02
YDL086W	7.190E+00	5.346E-02	4.979E-01	-1.333E-01	9.219E-02	6.515E-02	4.045E-01	-2.340E-01	3.043E-03	-1.763E-01	2.407E-02	6.066E-02	4.374E-01
YDL087C	3.667E+00	-1.086E-01	2.491E-01	-3.380E-01	4.071E-04	-5.252E-02	5.360E-01	-3.184E-01	5.946E-04	-2.863E-01	8.668E-04	-1.608E-01	5.683E-02
YDL088C	6.507E+00	6.710E-02	2.703E-01	-4.195E-02	4.920E-01	1.136E-01	5.444E-02	3.675E-02	5.419E-01	3.847E-02	5.137E-01	-1.398E-01	1.886E-02
YDL089W	4.884E+00	-1.833E-01	3.034E-02	-5.757E-02	4.901E-01	-1.377E-01	8.464E-02	4.973E-02	5.416E-01	-6.381E-02	4.190E-01	1.623E-02	8.369E-01
YDL090C	4.860E+00	-6.439E-02	4.229E-01	1.903E-01	1.483E-02	1.135E-01	1.265E-01	1.870E-01	1.483E-02	1.765E-01	1.636E-02	2.587E-01	4.222E-04
YDL091C	6.461E+00	3.028E-01	2.339E-05	2.720E-01	1.467E-04	2.070E-02	7.692E-01	4.573E-01	1.009E-10	1.821E-01	9.288E-03	3.027E-01	1.560E-05
YDL092W	6.216E+00	-1.317E-01	7.819E-02	-1.209E-01	1.055E-01	-9.211E-02	2.065E-01	-5.498E-03	9.406E-01	-2.713E-01	2.017E-04	-2.347E-01	1.338E-03
YDL093W	6.022E+00	3.194E-01	1.528E-08	4.405E-01	2.705E-15	5.897E-02	2.780E-01	2.912E-01	1.500E-07	2.526E-01	2.304E-06	3.499E-01	5.383E-11
YDL094C	-1.508E+00	-5.006E-01	4.247E-01	2.865E-01	6.039E-01	1.318E-02	9.802E-01	2.125E-01	6.871E-01	-2.164E-01	6.762E-01	-1.141E+00	4.509E-02
YDL095W	7.458E+00	1.987E-01	1.468E-03	4.577E-01	1.735E-13	7.716E-03	9.005E-01	4.554E-01	1.840E-13	2.782E-01	5.603E-06	4.849E-01	2.757E-15
YDL096C	-2.273E+00	-3.012E-01	7.323E-01	4.899E-01	5.072E-01	-4.572E-01	5.371E-01	4.749E-01	5.005E-01	5.447E-01	3.834E-01	-2.304E-01	7.366E-01
YDL097C	7.645E+00	-4.589E-01	1.165E-14	-4.671E-01	3.905E-15	-8.560E-02	1.412E-01	-4.550E-01	1.412E-14	-3.891E-01	2.504E-11	-3.826E-01	6.174E-11
YDL098C	3.944E+00	-4.666E-01	8.637E-06	-2.498E-01	1.451E-02	-1.380E-01	1.485E-01	-2.238E-01	2.520E-02	-4.913E-01	4.433E-07	-5.334E-01	4.244E-08
YDL099W	6.109E+00	-2.103E-01	3.802E-03	-3.387E-01	3.573E-06	-7.209E-02	3.067E-01	-9.721E-02	1.754E-01	-3.451E-01	1.077E-06	-4.140E-01	6.195E-09
YDL100C	7.536E+00	-2.518E-02	6.864E-01	7.746E-02	2.129E-01	-1.124E-01	6.826E-02	2.164E-02	7.271E-01	5.543E-02	3.658E-01	-2.292E-02	7.097E-01
YDL101C	5.284E+00	-4.099E-02	5.418E-01	1.073E-01	1.027E-01	9.238E-02	1.380E-01	1.770E-01	5.943E-03	4.331E-02	4.854E-01	6.123E-02	3.234E-01
YDL102W	5.243E+00	2.866E-01	1.398E-06	2.058E-01	5.062E-04	1.309E-02	8.148E-01	1.412E-01	1.529E-02	2.635E-01	1.301E-06	1.511E-01	5.726E-03
YDL103C	5.877E+00	5.281E-02	3.971E-01	2.024E-01	9.940E-04	-5.545E-02	3.534E-01	1.817E-01	2.785E-03	1.183E-01	4.461E-02	7.918E-02	1.816E-01
YDL104C	5.433E+00	1.335E-01	4.263E-02	4.274E-02	5.172E-01	1.445E-01	2.032E-02	7.289E-02	2.595E-01	1.455E-02	8.155E-01	-2.527E-01	6.915E-05
YDL105W	3.454E+00	1.059E-03	9.924E-01	1.328E-01	2.192E-01	1.801E-01	7.192E-02	1.900E-01	6.982E-02	-8.593E-02	3.990E-01	-2.966E-01	3.962E-03
YDL106C	5.147E+00	-2.386E-01	1.147E-03	-3.295E-01	6.996E-06	1.597E-01	1.799E-02	-7.973E-02	2.586E-01	-1.819E-01	7.719E-03	-2.579E-01	1.755E-04
YDL107W	5.018E+00	-3.596E-06	1.000E+00	-2.040E-01	1.080E-02	-1.065E-01	1.595E-01	-1.495E-01	5.675E-02	-1.173E-01	1.197E-01	-2.333E-01	2.155E-03
YDL108W	4.628E+00	2.171E-03	9.757E-01	-6.769E-02	3.410E-01	-6.882E-02	2.950E-01	-2.307E-01	1.068E-03	-1.337E-01	4.178E-02	-3.787E-02	5.587E-01
YDL109C	3.866E+00	-2.417E-02	8.100E-01	1.964E-02	8.430E-01	1.276E-01	1.643E-01	2.417E-02	8.028E-01	8.606E-02	3.457E-01	-1.669E-02	8.555E-01
YDL110C	7.363E+00	-2.472E-01	1.529E-02	-5.634E-01	3.869E-08	1.773E-01	7.960E-02	-3.435E-01	7.438E-04	-4.992E-01	8.913E-07	-4.111E-01	5.201E-05
YDL111C	6.068E+00	-1.450E-02	8.908E-01	-1.559E-01	1.406E-01	8.115E-02	4.364E-01	-2.702E-01	1.061E-02	-1.494E-01	1.521E-01	-2.516E-01	1.641E-02
YDL112W	5.877E+00	2.153E-01	1.360E-03	1.638E-01	1.489E-02	-3.364E-02	6.073E-01	7.990E-02	2.317E-01	2.128E-01	9.729E-04	-2.869E-02	6.609E-01
YDL113C	5.789E+00	-2.512E-01	1.261E-03	-3.728E-01	1.953E-06	-1.173E-01	1.191E-01	-3.001E-01	1.034E-04	-2.156E-01	4.141E-03	-2.451E-01	1.179E-03
YDL114W	1.363E-01	-1.760E+00	3.203E-10	-1.097E+00	5.585E-06	-1.327E+00	5.195E-10	-7.419E-01	5.815E-04	-1.246E+00	2.745E-09	-1.755E+00	1.197E-15
YDL114W-A	2.954E-01	3.230E-01	3.086E-01	2.330E-01	4.635E-01	-2.632E-01	3.885E-01	3.866E-01	2.041E-01	-1.390E-01	6.442E-01	-8.739E-03	9.772E-01
YDL115C	5.940E+00	-2.274E-01	1.963E-03	-2.770E-01	1.683E-04	-1.033E-01	1.454E-01	-1.299E-01	7.259E-02	-2.217E-01	1.760E-03	-2.412E-01	6.940E-04
YDL116W	5.556E+00	2.245E-01	3.806E-04	1.065E-01	9.318E-02	4.700E-02	4.363E-01	9.836E-02	1.151E-01	2.253E-01	1.508E-04	3.987E-02	5.075E-01
YDL117W	4.743E+00	-1.128E-01	2.207E-01	1.518E-01	9.095E-02	-8.047E-02	3.547E-01	3.134E-01	3.635E-04	2.476E-01	3.593E-03	1.342E-01	1.178E-01
YDL118W	-2.544E+00	-3.747E+00	1.663E-02	-9.361E-01	3.558E-01	-2.268E+00	2.975E-02	7.563E-01	3.262E-01	-2.274E+00	2.840E-02	1.507E-01	8.403E-01
YDL119C	4.720E+00	-1.605E-01	3.491E-02	-1.401E-01	6.281E-02	-1.206E-01	8.604E-02	-4.663E-02	5.234E-01	-7.061E-02	3.099E-01	-1.938E-01	5.665E-03
YDL120W	6.893E+00	-1.683E-01	7.000E-03	-1.777E-02	7.744E-01	-2.139E-02	7.247E-01	-5.770E-02	3.492E-01	-8.804E-02	1.464E-01	-9.885E-02	1.044E-01
YDL121C	6.108E+00	3.668E-02	6.909E-01	1.345E-01	1.438E-01	-1.919E-02	8.329E-01	-5.953E-03	9.483E-01	-2.155E-01	1.788E-02	-1.985E-01	2.962E-02
YDL122W	6.889E+00	4.297E-01	6.395E-11	2.219E-01	7.820E-04	1.610E-01	1.325E-02	2.476E-01	1.628E-04	2.143E-01	9.291E-04	1.302E-01	4.547E-02
YDL123W	5.973E+00	-3.652E-02	6.379E-01	2.459E-01	1.307E-03	-8.494E-02	2.607E-01	2.422E-01	1.425E-03	-1.874E-01	1.283E-02	3.160E-01	2.263E-05
YDL124W	7.490E+00	-1.624E-01	8.198E-02	-1.937E-01	3.813E-02	-6.599E-02	4.766E-01	-5.069E-02	5.857E-01	-2.303E-01	1.299E-02	4.666E-02	6.144E-01
YDL125C	7.967E+00	-2.554E-01	2.130E-03	-7.298E-02	3.789E-01	-6.463E-02	4.336E-01	-1.440E-01	8.202E-02	-1.885E-01	2.226E-02	-2.408E-01	3.581E-03
YDL126C	9.248E+00	1.178E-01	1.027E-01	2.513E-01	4.966E-04	1.088E-03	9.879E-01	2.717E-01	1.635E-04	1.825E-01	1.112E-02	3.016E-01	2.801E-05
YDL127W	4.538E+00	-5.458E-01	1.543E-07	-2.458E-01	1.507E-02	7.672E-03	9.365E-01	-1.930E-01	5.239E-02	-6.429E-01	7.690E-11	-5.811E-01	4.614E-09
YDL128W	8.289E+00	-1.275E-01	9.384E-02	1.127E-01	1.374E-01	-8.130E-02	2.824E-01	1.019E-01	1.783E-01	-4.284E-01	1.602E-08	-1.487E-01	4.941E-02
YDL129W	3.862E+00	1.531E-01	9.843E-02	-1.506E-01	1.114E-01	-8.968E-01	1.805E-21	-1.165E-01	2.073E-01	-5.733E-01	2.658E-10	-6.943E-02	4.247E-01
YDL130W	7.990E+00	-5.301E-01	1.291E-09	-4.650E-01	9.664E-08	-2.376E-02	7.833E-01	-7.418E-01	2.402E-17	-4.966E-01	1.025E-08	-4.403E-01	3.916E-07
YDL130W-A	8.210E+00	-2.473E-01	2.417E-03	-2.794E-01	6.158E-04	4.100E-02	6.126E-01	-7.103E-02	3.819E-01	-3.728E-01	4.355E-06	-3.741E-01	4.172E-06
YDL131W	8.231E+00	3.111E-01	6.721E-04	2.391E-01	8.963E-03	3.761E-01	3.711E-05	-9.978E-02	2.757E-01	7.298E-02	4.231E-01	2.253E-01	1.349E-02
YDL132W	6.330E+00	-1.443E-02	8.259E-01	5.061E-02	4.377E-01	-1.101E-01	8.392E-02	1.965E-01	2.231E-03	1.993E-01	1.519E-03	2.337E-01	2.127E-04
YDL133C-A	8.720E+00	-2.159E-01	8.772E-02	-1.169E-01	3.549E-01	-3.042E-01	1.605E-02	-4.378E-01	5.459E-04	-2.878E-01	2.266E-02	-2.022E-01	1.093E-01
YDL133W	5.678E+00	-2.067E-01	1.029E-03	-5.328E-02	3.893E-01	5.856E-02	3.186E-01	-7.695E-02	2.073E-01	-2.201E-01	1.993E-04	-2.258E-01	1.410E-04
YDL134C	7.170E+00	-3.427E-02	6.154E-01	3.129E-02	6.458E-01	-5.039E-02	4.538E-01	7.476E-02	2.694E-01	-5.085E-02	4.481E-01	-3.659E-02	5.866E-01
YDL135C	6.460E+00	-3.593E-01	1.064E-06	-2.594E-01	4.073E-04	-2.477E-01	5.722E-04	-1.893E-01	9.186E-03	-4.026E-01	2.176E-08	-5.074E-01	2.409E-12
YDL136W	8.551E+00	3.787E-02	6.672E-01	-7.847E-02	3.734E-01	-9.303E-02	2.898E-01	-1.442E-01	1.018E-01	-9.703E-02	2.692E-01	-1.420E-01	1.063E-01
YDL137W	9.070E+00	-1.023E-01	1.657E-01	5.174E-02	4.829E-01	-3.777E-02	6.076E-01	6.772E-02	3.578E-01	-5.510E-02	4.534E-01	-3.518E-02	6.324E-01
YDL138W	4.393E+00	2.464E-01	1.525E-03	1.299E-02	8.692E-01	4.471E-01	2.093E-10	-1.996E-01	1.143E-02	6.353E-02	3.779E-01	3.109E-02	6.646E-01
YDL139C	3.614E+00	-9.064E-02	4.315E-01	-2.773E-01	1.774E-02	1.551E-01	1.444E-01	-4.403E-02	6.938E-01	-3.445E-01	1.543E-03	-2.252E-01	3.754E-02
YDL140C	7.621E+00	-5.542E-02	4.062E-01	-4.136E-03	9.505E-01	5.856E-02	3.739E-01	3.171E-02	6.326E-01	6.876E-02	2.951E-01	1.825E-01	5.551E-03
YDL141W	5.192E+00	-2.509E-01	5.769E-04	-3.451E-02	6.273E-01	-1.412E-01	3.767E-02	-3.116E-02	6.560E-01	-3.450E-02	6.065E-01	2.032E-01	2.165E-03
YDL142C	4.914E+00	1.951E-02	7.946E-01	-3.074E-02	6.809E-01	-1.904E-02	7.869E-01	4.093E-02	5.741E-01	-4.439E-02	5.263E-01	-4.617E-02	5.104E-01
YDL143W	7.247E+00	1.709E-01	7.889E-03	8.330E-02	1.958E-01	5.088E-02	4.232E-01	3.009E-02	6.394E-01	1.181E-01	6.186E-02	9.692E-02	1.272E-01
YDL144C	5.779E+00	-5.235E-01	2.181E-11	-2.247E-01	3.401E-03	1.505E-02	8.389E-01	-1.251E-01	9.806E-02	-5.254E-01	2.377E-12	-3.873E-01	2.404E-07
YDL145C	7.623E+00	2.385E-01	1.333E-04	3.181E-01	3.309E-07	-4.415E-02	4.755E-01	2.874E-01	3.690E-06	3.407E-01	2.930E-08	3.824E-01	5.479E-10
YDL146W	4.831E+00	-7.878E-02	3.070E-01	-1.662E-01	3.132E-02	-2.180E-01	2.766E-03	-1.498E-01	4.762E-02	4.276E-02	5.474E-01	1.962E-01	5.458E-03
YDL147W	7.761E+00	-9.061E-02	1.689E-01	-9.793E-02	1.370E-01	-1.005E-01	1.232E-01	1.219E-01	6.244E-02	-7.273E-02	2.635E-01	-1.371E-01	3.566E-02
YDL148C	5.701E+00	4.357E-01	1.485E-05	-1.885E-01	6.501E-02	3.378E-01	6.799E-04	-2.239E-01	2.800E-02	-1.448E-01	1.472E-01	-4.787E-01	2.231E-06
YDL149W	4.733E+00	-5.823E-02	5.083E-01	-2.893E-02	7.398E-01	1.211E-01	1.434E-01	-1.188E-02	8.899E-01	-4.606E-02	5.785E-01	-2.775E-02	7.376E-01
YDL150W	5.092E+00	2.642E-01	1.389E-03	-6.332E-02	4.511E-01	2.120E-01	7.850E-03	-4.983E-02	5.485E-01	-1.093E-01	1.740E-01	-1.913E-01	1.789E-02
YDL151C	-2.485E+00	-6.667E-01	4.975E-01	1.053E-01	8.989E-01	-2.995E-01	6.913E-01	-1.780E+00	9.841E-02	2.760E-01	6.850E-01	-2.751E-01	7.022E-01
YDL152W	-2.131E+00	1.746E+00	1.915E-02	2.979E-01	7.451E-01	1.125E-01	8.904E-01	1.261E-01	8.933E-01	1.209E+00	9.319E-02	7.694E-01	2.892E-01
YDL153C	6.272E+00	2.881E-01	6.196E-03	-3.363E-01	1.584E-03	1.763E-01	9.186E-02	-2.558E-01	1.573E-02	-1.975E-01	5.936E-02	-5.611E-01	1.146E-07
YDL154W	4.122E+00	-2.928E-01	7.235E-03	-1.501E-01	1.629E-01	-3.162E-01	2.183E-03	2.605E-02	8.024E-01	-1.574E-01	1.214E-01	-3.471E-01	7.596E-04
YDL155W	5.677E+00	-2.011E-01	8.670E-04	2.262E-03	9.694E-01	1.082E-01	5.096E-02	5.952E-02	3.017E-01	-2.555E-02	6.455E-01	-8.467E-03	8.790E-01
YDL156W	3.281E+00	2.786E-01	9.754E-03	3.162E-01	2.775E-03	3.310E-01	5.841E-04	1.759E-01	9.211E-02	2.764E-01	4.110E-03	1.521E-02	8.763E-01
YDL157C	5.458E+00	2.799E-01	7.985E-05	3.912E-01	2.481E-08	8.194E-02	2.309E-01	3.673E-02	6.041E-01	1.390E-01	4.055E-02	7.138E-02	2.954E-01
YDL158C	1.910E+00	3.772E-01	2.358E-02	4.978E-01	1.967E-03	2.664E-01	7.340E-02	1.077E-01	5.099E-01	5.152E-01	3.358E-04	3.433E-01	1.794E-02
YDL159C-B	-2.791E+00	2.964E+00	2.908E-02	2.876E+00	3.283E-02	2.207E+00	7.341E-02	1.875E+00	1.493E-01	2.692E+00	2.934E-02	3.330E+00	4.497E-03
YDL159W	5.574E+00	1.093E-02	8.731E-01	3.392E-02	6.185E-01	2.241E-02	7.310E-01	-5.242E-02	4.373E-01	6.610E-02	3.069E-01	1.079E-01	9.522E-02
YDL159W-A	-2.944E+00	8.714E-01	5.435E-01	-1.261E+00	3.858E-01	1.407E+00	2.158E-01	5.920E-01	6.670E-01	9.265E-01	4.399E-01	7.553E-02	9.528E-01
YDL160C	5.544E+00	2.070E-01	2.898E-02	-5.467E-02	5.675E-01	6.818E-02	4.636E-01	3.900E-03	9.671E-01	3.420E-01	2.043E-04	1.752E-01	5.852E-02
YDL160C-A	3.109E+00	9.832E-02	4.137E-01	-1.226E-01	3.164E-01	3.291E-01	2.604E-03	-3.307E-01	6.503E-03	-4.938E-01	2.079E-05	-7.000E-01	2.617E-09
YDL161W	5.443E+00	-1.359E-01	4.887E-02	8.300E-03	9.026E-01	4.272E-02	5.077E-01	2.016E-01	2.223E-03	-9.005E-02	1.629E-01	-6.226E-02	3.354E-01
YDL162C	-2.720E+00	1.131E+00	2.326E-01	6.171E-01	5.381E-01	-1.247E+00	2.660E-01	-8.952E-01	4.571E-01	-5.764E-01	5.711E-01	3.806E-01	6.583E-01
YDL163W	-3.015E+00	-1.254E+00	4.074E-01	-1.254E+00	3.878E-01	9.377E-01	4.381E-01	6.196E-01	6.598E-01	-1.254E+00	2.815E-01	7.605E-01	5.220E-01
YDL164C	5.061E+00	2.081E-01	5.187E-03	4.443E-01	8.767E-10	4.299E-02	5.419E-01	4.747E-01	2.601E-11	2.973E-01	1.629E-05	3.262E-01	2.280E-06
YDL165W	5.396E+00	2.550E-02	6.491E-01	-1.162E-01	3.910E-02	3.652E-02	4.788E-01	-1.243E-01	2.391E-02	-2.694E-02	6.008E-01	-1.575E-01	2.350E-03
YDL166C	4.917E+00	-6.303E-02	4.489E-01	-1.250E-01	1.334E-01	5.977E-02	4.484E-01	-2.360E-01	4.334E-03	-1.952E-01	1.382E-02	-2.476E-01	1.896E-03
YDL167C	5.647E+00	2.805E-01	4.216E-03	1.017E-01	3.010E-01	2.181E-01	2.366E-02	3.662E-02	7.088E-01	6.406E-02	5.061E-01	-8.358E-02	3.890E-01
YDL168W	9.300E+00	3.263E-01	4.138E-05	2.252E-01	4.655E-03	3.152E-01	7.201E-05	1.805E-01	2.318E-02	1.135E-01	1.524E-01	3.593E-01	6.075E-06
YDL169C	4.883E+00	-5.830E-01	4.243E-10	-6.615E-01	1.730E-12	1.504E-01	8.195E-02	-4.915E-01	7.337E-08	-5.296E-01	2.030E-09	-2.665E-01	2.387E-03
YDL170W	5.726E+00	5.455E-01	1.059E-06	1.206E-01	2.847E-01	1.428E-01	1.982E-01	1.818E-02	8.717E-01	6.021E-01	4.583E-08	5.701E-01	2.455E-07
YDL171C	8.330E+00	8.267E-01	8.049E-31	5.237E-01	2.573E-13	1.169E-01	1.009E-01	3.638E-01	3.571E-07	6.980E-01	1.008E-22	8.753E-01	1.364E-34
YDL172C	-4.440E-01	5.433E-01	1.200E-01	4.825E-01	1.610E-01	-3.548E-01	3.005E-01	-2.921E-01	4.349E-01	2.415E-01	4.383E-01	7.653E-01	7.229E-03
YDL173W	6.137E+00	-1.537E-01	2.525E-02	-1.669E-01	1.499E-02	2.623E-01	6.757E-05	-3.362E-02	6.185E-01	-3.286E-01	8.107E-07	-3.355E-01	5.527E-07
YDL174C	9.156E+00	3.760E-01	1.899E-06	2.113E-01	7.422E-03	7.881E-03	9.203E-01	6.431E-02	4.147E-01	2.192E-01	5.319E-03	3.523E-01	7.677E-06
YDL175C	4.776E+00	7.260E-02	3.341E-01	7.820E-02	2.928E-01	-3.041E-02	6.661E-01	-1.097E-02	8.815E-01	1.071E-01	1.222E-01	-3.815E-03	9.564E-01
YDL176W	4.884E+00	-1.547E-01	1.571E-02	-3.771E-02	5.445E-01	-2.740E-02	6.313E-01	-1.144E-01	6.080E-02	4.843E-02	3.897E-01	-1.068E-01	5.931E-02
YDL177C	3.876E+00	-2.386E-01	3.552E-02	2.864E-02	7.949E-01	3.025E-01	3.405E-03	-1.682E-01	1.265E-01	-2.654E-01	1.220E-02	-2.828E-01	7.540E-03
YDL178W	7.369E+00	1.698E-01	6.979E-03	8.203E-02	1.932E-01	-1.314E-01	3.528E-02	-1.526E-02	8.082E-01	8.625E-03	8.895E-01	-1.475E-01	1.838E-02
YDL179W	4.213E+00	5.565E-02	5.707E-01	2.002E-01	3.771E-02	1.298E-01	1.546E-01	2.433E-01	9.922E-03	2.840E-01	1.567E-03	1.161E-01	2.007E-01
YDL180W	6.515E+00	2.976E-01	1.395E-04	3.102E-01	7.008E-05	3.279E-01	1.932E-05	3.127E-01	5.521E-05	2.681E-01	4.609E-04	3.648E-01	1.990E-06
YDL181W	8.514E+00	-1.906E-01	2.047E-02	-2.297E-03	9.777E-01	9.684E-02	2.364E-01	3.555E-02	6.645E-01	-2.451E-01	2.751E-03	-2.061E-01	1.190E-02
YDL182W	9.214E+00	5.214E-01	1.772E-10	4.744E-01	6.369E-09	4.110E-01	4.597E-07	7.111E-02	3.836E-01	1.843E-01	2.357E-02	3.820E-01	2.792E-06
YDL183C	5.518E+00	2.006E-01	1.934E-03	1.629E-02	8.029E-01	1.773E-02	7.749E-01	6.199E-02	3.328E-01	7.364E-02	2.309E-01	6.708E-02	2.761E-01
YDL184C	8.872E+00	-1.334E-01	1.738E-01	-1.021E-01	2.981E-01	-2.842E-01	3.731E-03	-3.935E-01	6.237E-05	-7.769E-03	9.367E-01	5.102E-03	9.584E-01
YDL185C-A	-2.964E+00	2.960E+00	2.804E-02	0.000E+00	1.000E+00	3.026E+00	1.163E-02	1.859E+00	1.491E-01	1.447E+00	2.072E-01	0.000E+00	1.000E+00
YDL185W	9.141E+00	4.248E-01	5.692E-11	3.090E-01	1.896E-06	2.661E-03	9.672E-01	2.323E-01	3.359E-04	4.190E-01	8.497E-11	5.966E-01	2.873E-20
YDL186W	-1.653E+00	1.568E-01	7.997E-01	-1.590E-01	8.025E-01	5.516E-01	2.559E-01	3.640E-01	5.105E-01	2.213E-01	6.646E-01	5.253E-01	2.653E-01
YDL187C	2.506E+00	-1.239E-01	4.582E-01	-4.537E-02	7.825E-01	-3.191E-01	4.423E-02	-4.088E-01	1.421E-02	-2.532E-01	1.051E-01	-1.107E-01	4.727E-01
YDL188C	6.567E+00	8.234E-02	2.650E-01	1.904E-01	9.560E-03	7.340E-03	9.193E-01	2.468E-01	7.159E-04	2.423E-01	7.492E-04	3.113E-01	1.619E-05
YDL189W	5.068E+00	1.945E-01	2.064E-02	2.701E-01	1.202E-03	-3.942E-02	6.268E-01	2.442E-01	3.027E-03	3.584E-01	5.920E-06	5.078E-01	1.303E-10
YDL190C	6.551E+00	3.485E-01	3.487E-05	3.141E-01	1.905E-04	4.018E-02	6.297E-01	4.939E-01	3.362E-09	5.356E-01	8.930E-11	4.827E-01	5.779E-09
YDL191W	8.997E+00	3.454E-02	7.097E-01	-1.137E-02	9.025E-01	-1.724E-01	6.284E-02	-1.435E-01	1.221E-01	-6.563E-02	4.784E-01	-8.982E-02	3.323E-01
YDL192W	8.788E+00	7.245E-02	2.860E-01	8.419E-02	2.150E-01	-1.028E-01	1.288E-01	-9.927E-02	1.439E-01	1.836E-03	9.783E-01	-7.984E-03	9.061E-01
YDL193W	5.474E+00	-9.312E-02	1.797E-01	-1.509E-01	2.986E-02	-1.541E-01	1.985E-02	-2.026E-03	9.761E-01	2.664E-02	6.825E-01	6.488E-02	3.194E-01
YDL194W	7.383E+00	3.797E-01	8.607E-08	2.244E-01	1.587E-03	-2.222E-02	7.527E-01	1.984E-01	5.083E-03	2.072E-01	3.131E-03	2.834E-01	5.549E-05
YDL195W	7.430E+00	-1.219E-01	6.063E-02	9.292E-02	1.500E-01	-2.542E-02	6.906E-01	1.696E-01	8.255E-03	2.266E-02	7.218E-01	1.549E-01	1.516E-02
YDL196W	-1.380E+00	6.794E-01	2.140E-01	2.033E-01	7.232E-01	1.628E-01	7.494E-01	2.587E-01	6.345E-01	4.018E-01	4.072E-01	3.731E-01	4.380E-01
YDL197C	4.397E+00	-4.179E-01	4.689E-09	-6.697E-01	2.823E-20	1.131E-01	6.063E-02	-5.691E-01	2.282E-16	-5.080E-01	1.539E-15	-3.306E-01	8.975E-08
YDL198C	8.359E+00	7.736E-01	4.692E-14	4.779E-01	3.052E-06	-1.955E-02	8.481E-01	2.776E-01	6.636E-03	6.048E-01	3.208E-09	8.719E-01	1.836E-17
YDL199C	5.426E+00	8.920E-02	3.195E-01	1.787E-01	4.473E-02	1.082E-01	2.118E-01	2.791E-01	1.465E-03	1.737E-01	4.352E-02	5.040E-01	4.018E-09
YDL200C	5.218E+00	-1.208E-01	2.401E-01	-3.728E-04	9.971E-01	1.890E-01	5.723E-02	-9.422E-02	3.533E-01	-4.061E-01	5.418E-05	-4.512E-01	8.182E-06
YDL201W	5.639E+00	5.505E-02	5.086E-01	-2.627E-01	1.842E-03	1.407E-01	8.308E-02	-5.605E-01	4.088E-11	-2.638E-01	1.248E-03	-4.571E-01	3.060E-08
YDL202W	6.534E+00	-1.024E-02	8.947E-01	-1.531E-01	4.871E-02	-6.254E-02	4.114E-01	-2.801E-01	3.046E-04	-9.204E-02	2.255E-01	-1.489E-01	5.110E-02
YDL203C	5.681E+00	3.004E-01	9.945E-07	4.046E-01	2.429E-11	2.226E-01	1.330E-04	3.228E-01	7.513E-08	2.877E-01	6.217E-07	3.100E-01	7.954E-08
YDL204W	8.654E+00	-1.654E-01	2.823E-01	-4.608E-01	2.814E-03	1.899E-01	2.166E-01	-1.089E-01	4.787E-01	-3.038E-01	4.827E-02	8.529E-02	5.788E-01
YDL205C	4.682E+00	2.378E-01	6.488E-03	2.747E-01	1.518E-03	2.686E-02	7.477E-01	3.062E-01	3.207E-04	2.849E-01	5.024E-04	4.043E-01	7.081E-07
YDL206W	5.793E+00	3.019E-01	1.725E-03	3.945E-01	4.000E-05	-6.953E-02	4.653E-01	3.523E-01	2.255E-04	4.952E-01	1.308E-07	6.580E-01	2.720E-12
YDL207W	5.182E+00	2.065E-02	7.774E-01	-3.977E-02	5.855E-01	5.587E-02	4.176E-01	2.329E-02	7.447E-01	-2.358E-02	7.319E-01	-3.509E-02	6.114E-01
YDL208W	7.196E+00	1.348E-01	9.450E-02	-1.951E-01	1.613E-02	1.403E-01	7.951E-02	-1.756E-01	2.983E-02	-2.203E-01	5.975E-03	-3.559E-01	1.002E-05
YDL209C	4.073E+00	-1.550E-03	9.874E-01	-2.532E-02	7.946E-01	2.378E-01	8.428E-03	-5.936E-02	5.359E-01	-1.230E-01	1.792E-01	-2.554E-01	5.799E-03
YDL210W	6.370E+00	1.852E-01	2.141E-02	6.771E-01	1.333E-17	5.982E-01	1.776E-14	4.839E-01	9.368E-10	7.599E-01	1.345E-22	6.070E-01	7.137E-15
YDL211C	3.541E+00	1.583E-01	2.792E-01	5.789E-01	4.329E-05	4.928E-01	3.150E-04	5.760E-01	3.900E-05	3.185E-01	1.993E-02	3.610E-01	8.542E-03
YDL212W	7.932E+00	7.264E-02	2.639E-01	5.702E-02	3.804E-01	-1.390E-02	8.295E-01	-5.612E-02	3.876E-01	-7.655E-02	2.348E-01	-8.009E-02	2.150E-01
YDL213C	5.844E+00	-6.542E-02	5.368E-01	-3.580E-01	7.943E-04	1.375E-01	1.875E-01	-3.764E-01	4.009E-04	-5.197E-01	7.935E-07	-6.641E-01	3.892E-10
YDL214C	7.423E+00	1.119E-01	2.459E-01	7.984E-02	4.078E-01	4.485E-02	6.399E-01	8.055E-02	4.025E-01	1.800E-01	5.998E-02	1.762E-01	6.602E-02
YDL215C	1.007E+01	2.996E-01	2.471E-04	2.125E-01	9.311E-03	1.305E-01	1.097E-01	1.271E-01	1.196E-01	1.539E-01	5.929E-02	-8.786E-02	2.818E-01
YDL216C	3.811E+00	-1.658E-01	6.731E-02	-8.620E-02	3.298E-01	-5.866E-02	4.650E-01	9.719E-02	2.474E-01	-8.902E-02	2.657E-01	-1.430E-01	7.332E-02
YDL217C	5.306E+00	1.280E-01	1.093E-01	3.544E-02	6.582E-01	1.605E-01	3.678E-02	-2.228E-01	5.554E-03	-3.218E-02	6.758E-01	-5.387E-02	4.866E-01
YDL218W	1.250E+00	4.490E-01	3.184E-02	5.341E-01	8.292E-03	5.632E-01	1.602E-03	3.901E-01	4.907E-02	2.923E-01	1.126E-01	9.313E-01	2.622E-08
YDL219W	4.027E+00	-2.609E-02	7.890E-01	1.085E-01	2.560E-01	-1.472E-01	1.071E-01	-2.080E-02	8.263E-01	-6.970E-02	4.395E-01	-7.399E-02	4.114E-01
YDL220C	3.853E+00	-2.956E-02	7.666E-01	2.083E-01	2.949E-02	3.323E-01	1.652E-04	2.697E-01	3.703E-03	5.341E-02	5.500E-01	9.495E-02	2.844E-01
YDL221W	7.338E-01	-6.330E-02	7.839E-01	-1.266E-01	5.794E-01	-7.754E-01	4.298E-04	-6.335E-02	7.706E-01	-1.474E-01	4.611E-01	2.322E-01	2.139E-01
YDL222C	1.003E+01	6.866E-01	1.015E-16	7.062E-01	1.372E-17	7.946E-01	7.516E-22	4.896E-01	2.956E-09	1.557E-01	5.843E-02	7.515E-01	9.768E-20
YDL223C	9.960E+00	7.126E-02	6.477E-01	1.630E-02	9.168E-01	7.066E-01	6.439E-06	2.680E-01	8.579E-02	-1.241E-01	4.259E-01	7.804E-02	6.167E-01
YDL224C	6.309E+00	-1.975E-02	7.846E-01	2.065E-01	3.877E-03	1.803E-02	7.975E-01	1.626E-01	2.199E-02	1.715E-01	1.382E-02	2.562E-01	2.435E-04
YDL225W	5.749E+00	2.691E-02	6.784E-01	-2.109E-02	7.453E-01	-4.812E-02	4.396E-01	4.071E-02	5.232E-01	3.999E-02	5.162E-01	-8.576E-02	1.687E-01
YDL226C	6.175E+00	5.587E-02	4.497E-01	1.168E-01	1.129E-01	-1.398E-01	5.369E-02	-1.929E-02	7.931E-01	1.882E-01	8.535E-03	2.004E-01	5.322E-03
YDL227C	-1.805E+00	4.549E-01	5.261E-01	7.254E-01	2.861E-01	3.399E-01	5.877E-01	1.051E+00	8.765E-02	2.645E-01	6.712E-01	8.127E-01	1.566E-01
YDL228C	-1.572E+00	-1.452E+00	2.600E-02	-1.425E-02	9.783E-01	-2.552E-01	5.833E-01	-1.360E+00	2.238E-02	-9.491E-01	5.987E-02	-1.015E+00	4.152E-02
YDL229W	9.568E+00	7.486E-01	2.656E-19	3.966E-01	1.812E-06	2.040E-01	1.387E-02	1.026E-01	2.163E-01	3.797E-01	4.674E-06	3.880E-01	2.926E-06
YDL230W	5.102E+00	-2.756E-01	1.570E-05	-2.305E-01	2.429E-04	-2.271E-02	6.919E-01	-2.050E-01	8.017E-04	-1.389E-01	1.549E-02	-2.181E-01	1.523E-04
YDL231C	6.651E+00	3.157E-01	3.528E-06	1.677E-01	1.411E-02	-6.774E-03	9.198E-01	7.856E-02	2.493E-01	2.938E-01	1.027E-05	2.963E-01	9.318E-06
YDL232W	6.450E+00	-1.809E-01	5.232E-03	5.898E-02	3.565E-01	-4.990E-02	4.254E-01	2.828E-02	6.559E-01	-1.259E-01	4.374E-02	-6.493E-02	2.996E-01
YDL233W	5.219E+00	-5.664E-01	1.392E-08	-4.815E-01	1.124E-06	1.020E-01	2.816E-01	-5.173E-01	1.367E-07	-4.978E-01	2.135E-07	-4.828E-01	5.136E-07
YDL234C	8.081E+00	-2.026E-01	1.669E-02	-2.681E-01	1.553E-03	2.263E-02	7.879E-01	-2.477E-01	3.387E-03	-2.546E-01	2.499E-03	-2.502E-01	3.005E-03
YDL235C	6.185E+00	6.020E-02	3.701E-01	-1.409E-02	8.342E-01	9.772E-02	1.336E-01	-7.264E-02	2.767E-01	-1.429E-01	2.879E-02	-8.825E-02	1.783E-01
YDL236W	6.773E+00	2.074E-01	7.834E-04	1.401E-01	2.349E-02	-5.008E-02	4.104E-01	-4.049E-02	5.124E-01	1.148E-01	5.700E-02	1.520E-01	1.203E-02
YDL237W	6.777E+00	2.632E-02	6.760E-01	1.460E-01	1.975E-02	-5.855E-02	3.424E-01	5.494E-02	3.784E-01	-3.284E-02	5.926E-01	1.103E-01	7.240E-02
YDL238C	4.275E+00	1.122E-01	1.966E-01	4.414E-03	9.597E-01	-1.107E-01	1.775E-01	4.584E-02	5.892E-01	9.123E-02	2.557E-01	3.953E-03	9.608E-01
YDL239C	4.078E+00	-1.927E-01	9.794E-02	-1.847E-01	1.115E-01	-2.411E-01	2.948E-02	2.416E-01	2.983E-02	2.231E-01	3.820E-02	1.617E-01	1.357E-01
YDL240C-A	-3.106E+00	2.137E+00	1.190E-01	2.021E+00	1.306E-01	0.000E+00	1.000E+00	0.000E+00	1.000E+00	0.000E+00	1.000E+00	0.000E+00	1.000E+00
YDL240W	4.662E+00	-2.927E-01	1.191E-03	1.208E-01	1.614E-01	1.294E-01	1.138E-01	3.262E-01	9.894E-05	2.492E-01	2.049E-03	2.437E-01	2.659E-03
YDL241W	3.852E+00	8.796E-01	1.178E-06	2.697E-01	1.436E-01	-3.225E-01	7.871E-02	-9.328E-02	6.170E-01	7.516E-01	2.400E-05	1.287E+00	5.387E-13
YDL242W	3.644E-01	-1.811E-01	5.485E-01	-7.721E-01	1.573E-02	-8.586E-02	7.500E-01	-3.053E-01	2.988E-01	-1.743E-01	5.204E-01	-3.664E-01	1.794E-01
YDL243C	5.248E+00	-2.432E-01	1.142E-03	9.579E-02	1.862E-01	2.192E-01	1.418E-03	2.030E-01	4.100E-03	-2.476E-01	3.967E-04	-8.277E-03	9.048E-01
YDL244W	4.340E+00	-8.930E-01	2.235E-15	-1.002E-01	3.443E-01	-3.431E-01	8.799E-04	-1.251E-01	2.308E-01	-6.333E-01	1.125E-09	-6.696E-01	1.609E-10
YDL245C	5.028E+00	5.447E-01	1.064E-08	8.946E-02	3.570E-01	-4.441E-01	4.027E-06	8.326E-02	3.853E-01	5.349E-01	6.325E-09	7.011E-01	2.545E-14
YDL246C	3.321E+00	-1.860E-02	8.516E-01	1.192E-01	2.092E-01	-4.988E-01	4.930E-08	3.180E-01	3.264E-04	5.647E-01	8.803E-13	4.193E-01	1.100E-07
YDL247W	6.182E-01	-2.933E-02	9.057E-01	2.567E-01	2.642E-01	-4.733E-01	3.502E-02	4.736E-02	8.358E-01	3.160E-01	1.122E-01	3.992E-01	3.768E-02
YDL247W-A	-1.466E+00	-1.400E+00	4.507E-02	-9.885E-01	1.173E-01	-1.162E-01	8.068E-01	2.447E-01	6.229E-01	4.329E-01	3.236E-01	1.688E-02	9.708E-01
YDL248W	5.531E+00	-2.041E-02	7.822E-01	7.209E-02	3.240E-01	-2.339E-01	1.046E-03	1.248E-01	8.311E-02	3.345E-01	1.297E-06	3.996E-01	7.745E-09
YDR001C	7.471E+00	6.009E-02	3.396E-01	-1.572E-01	1.289E-02	3.471E-02	5.766E-01	-1.140E-01	6.986E-02	-2.067E-03	9.734E-01	9.029E-02	1.459E-01
YDR002W	7.856E+00	1.330E-01	1.125E-01	-2.333E-01	5.554E-03	-2.454E-02	7.689E-01	-3.362E-01	6.445E-05	-1.107E-01	1.846E-01	-1.955E-01	1.940E-02
YDR003W	6.304E+00	-5.143E-01	1.169E-10	-5.237E-01	5.204E-11	-2.003E-01	9.842E-03	-5.117E-01	9.959E-11	-5.124E-01	4.648E-11	-4.309E-01	3.186E-08
YDR003W-A	4.396E+00	-7.469E-01	3.479E-17	-5.609E-01	7.452E-11	-3.022E-01	1.476E-04	-5.660E-01	2.115E-11	-5.969E-01	1.324E-13	-5.475E-01	8.618E-12
YDR004W	5.723E+00	-9.696E-02	2.126E-01	-1.932E-01	1.336E-02	2.543E-02	7.358E-01	-2.947E-01	1.488E-04	-2.494E-01	9.713E-04	-4.128E-01	6.910E-08
YDR005C	6.414E+00	-3.099E-01	1.374E-04	-1.834E-01	2.329E-02	1.137E-01	1.499E-01	-1.111E-02	8.894E-01	-1.310E-01	9.758E-02	-2.375E-01	2.822E-03
YDR006C	6.561E+00	8.268E-02	3.934E-01	-1.417E-01	1.448E-01	2.755E-01	4.013E-03	-7.743E-02	4.232E-01	-3.888E-02	6.849E-01	-1.899E-01	4.859E-02
YDR007W	6.986E+00	-2.374E-02	7.094E-01	7.276E-02	2.517E-01	5.464E-02	3.812E-01	4.087E-03	9.484E-01	-4.251E-02	4.946E-01	-1.711E-02	7.841E-01
YDR008C	3.041E+00	-8.451E-02	6.360E-01	1.686E+00	5.788E-32	1.604E+00	1.030E-31	1.661E+00	7.845E-32	1.498E+00	8.402E-28	1.597E+00	4.422E-32
YDR009W	5.105E+00	-1.884E-01	5.061E-02	-1.903E-01	4.776E-02	2.521E-01	6.074E-03	-1.320E-01	1.642E-01	-2.740E-01	3.177E-03	-2.456E-01	8.455E-03
YDR010C	-1.430E+00	-5.390E-01	2.697E-01	-3.632E-01	4.271E-01	-5.186E-01	1.993E-01	-4.716E-01	2.896E-01	-1.469E+00	1.600E-03	-8.294E-01	4.136E-02
YDR011W	8.825E+00	8.154E-01	2.686E-16	2.863E-01	3.920E-03	3.707E-01	1.827E-04	1.120E-01	2.586E-01	7.217E-01	3.615E-13	4.845E-01	1.025E-06
YDR012W	1.051E+01	1.029E-01	2.609E-01	1.701E-02	8.525E-01	-8.437E-02	3.562E-01	-1.968E-01	3.156E-02	-1.672E-01	6.758E-02	1.113E-01	2.236E-01
YDR013W	4.500E+00	-2.793E-01	1.489E-03	-1.251E-01	1.462E-01	-6.656E-02	4.129E-01	-3.570E-01	3.591E-05	-2.926E-01	3.504E-04	-2.756E-01	7.688E-04
YDR014W	4.334E+00	6.193E-02	4.722E-01	1.090E-01	2.003E-01	-6.718E-02	4.051E-01	1.165E-01	1.617E-01	1.494E-01	5.867E-02	-5.457E-02	4.948E-01
YDR014W-A	-4.162E-01	-6.340E-01	1.022E-01	-1.649E-01	6.440E-01	-2.122E-01	5.075E-01	-4.478E-01	2.081E-01	-7.301E-01	3.008E-02	-4.200E-01	1.898E-01
YDR015C	-2.985E+00	1.677E+00	1.909E-01	-1.273E+00	3.841E-01	2.134E-01	8.658E-01	5.855E-01	6.690E-01	1.966E-01	8.779E-01	6.005E-02	9.588E-01
YDR016C	4.522E+00	-1.090E-01	2.477E-01	-1.161E-01	2.161E-01	-3.654E-02	6.806E-01	-1.124E-01	2.243E-01	6.996E-02	4.250E-01	9.305E-02	2.890E-01
YDR017C	5.982E+00	1.411E-01	2.140E-02	-9.006E-02	1.466E-01	6.745E-03	9.093E-01	2.797E-02	6.452E-01	1.165E-01	4.665E-02	-1.007E-03	9.864E-01
YDR018C	5.261E+00	-1.722E-01	1.070E-01	-1.138E-01	2.855E-01	-1.636E-01	1.170E-01	-2.020E-03	9.847E-01	-1.624E-01	1.178E-01	4.271E-02	6.805E-01
YDR019C	7.656E+00	9.716E-01	2.825E-31	5.172E-01	5.702E-10	-1.581E-01	5.775E-02	1.193E-01	1.530E-01	5.593E-01	1.426E-11	7.902E-01	1.807E-21
YDR020C	4.176E+00	-2.009E-01	5.549E-02	-9.815E-02	3.424E-01	-5.180E-02	5.976E-01	-1.192E-01	2.428E-01	-1.844E-01	6.081E-02	-2.347E-01	1.747E-02
YDR021W	4.092E+00	1.220E-01	3.490E-01	-2.080E-01	1.158E-01	1.539E-01	2.241E-01	-1.585E-01	2.251E-01	-1.632E-01	1.994E-01	-4.074E-01	1.593E-03
YDR022C	4.593E+00	-2.252E-01	8.731E-03	-4.441E-02	5.973E-01	-3.001E-02	7.042E-01	1.359E-01	9.390E-02	-1.407E-01	7.525E-02	-1.774E-02	8.214E-01
YDR023W	7.894E+00	1.573E-01	1.136E-02	-2.485E-02	6.901E-01	-4.063E-02	5.103E-01	-6.513E-02	2.950E-01	1.143E-01	6.289E-02	-7.302E-02	2.375E-01
YDR024W	-4.453E-01	-2.569E-01	4.599E-01	-2.963E-01	3.832E-01	-5.201E-02	8.542E-01	-3.344E-01	3.052E-01	-6.762E-02	8.105E-01	-3.555E-01	2.133E-01
YDR025W	8.798E+00	1.451E-01	4.248E-02	-6.924E-02	3.336E-01	-1.216E-02	8.646E-01	-2.643E-01	2.270E-04	1.824E-01	1.044E-02	1.668E-02	8.151E-01
YDR026C	4.896E+00	-7.607E-02	2.775E-01	-1.974E-01	5.020E-03	-1.141E-01	8.057E-02	-1.306E-01	5.621E-02	-1.357E-01	3.648E-02	-1.824E-01	5.025E-03
YDR027C	4.931E+00	-6.629E-02	3.834E-01	-8.201E-02	2.787E-01	-1.342E-01	6.148E-02	9.534E-02	1.940E-01	4.328E-02	5.385E-01	4.708E-02	5.039E-01
YDR028C	6.840E+00	1.924E-01	2.535E-03	1.080E-01	9.097E-02	-1.835E-02	7.702E-01	2.242E-01	3.887E-04	2.667E-01	1.758E-05	1.789E-01	4.200E-03
YDR029W	-2.991E+00	0.000E+00	1.000E+00	2.032E+00	1.295E-01	2.199E+00	7.188E-02	0.000E+00	1.000E+00	0.000E+00	1.000E+00	2.827E+00	1.687E-02
YDR030C	5.468E+00	1.988E-01	2.070E-02	9.748E-03	9.104E-01	2.939E-02	7.263E-01	9.752E-02	2.528E-01	7.042E-03	9.329E-01	-5.768E-02	4.927E-01
YDR031W	6.982E+00	-1.242E-01	2.271E-01	-2.540E-02	8.047E-01	-1.398E-01	1.709E-01	3.105E-02	7.618E-01	-1.617E-01	1.131E-01	-7.547E-02	4.599E-01
YDR032C	8.698E+00	1.917E-02	8.465E-01	1.305E-01	1.877E-01	1.755E-01	7.578E-02	2.144E-01	3.019E-02	1.638E-01	9.706E-02	2.007E-01	4.225E-02
YDR033W	8.833E+00	1.020E-01	2.412E-01	3.666E-01	2.514E-05	1.039E-01	2.311E-01	5.907E-01	1.141E-11	-4.677E-02	5.897E-01	7.099E-01	3.414E-16
YDR034C	6.543E+00	3.685E-02	5.709E-01	-4.549E-02	4.852E-01	-3.208E-02	6.143E-01	1.289E-02	8.415E-01	-2.530E-01	7.292E-05	-1.722E-01	7.019E-03
YDR034C-A	-2.169E+00	-1.928E+00	2.209E-02	-6.106E-01	3.449E-01	-7.828E-01	1.668E-01	-4.654E-01	4.358E-01	-1.151E+00	5.340E-02	-2.407E+00	5.428E-04
YDR034W-B	3.200E+00	-4.527E-01	1.470E-03	-7.285E-01	4.636E-07	6.364E-01	6.178E-07	-5.605E-01	6.052E-05	-1.116E+00	1.107E-15	-1.083E+00	5.770E-15
YDR035W	7.717E+00	4.912E-01	1.830E-07	1.519E-01	1.073E-01	1.116E-01	2.345E-01	3.653E-02	6.982E-01	4.031E-01	1.680E-05	5.087E-01	5.943E-08
YDR036C	7.218E+00	3.712E-01	5.114E-05	3.990E-01	1.322E-05	2.961E-01	1.137E-03	3.652E-01	6.404E-05	3.605E-01	7.215E-05	1.912E-01	3.592E-02
YDR037W	7.092E+00	2.389E-01	3.058E-02	-2.093E-01	5.913E-02	2.733E-02	8.039E-01	-4.509E-01	4.998E-05	-1.754E-02	8.733E-01	-1.055E-01	3.384E-01
YDR038C	7.338E+00	3.226E-01	1.448E-03	2.506E-01	1.339E-02	4.178E-02	6.789E-01	6.549E-02	5.175E-01	4.949E-02	6.232E-01	3.328E-01	9.589E-04
YDR039C	7.058E+00	3.584E-01	3.261E-04	2.599E-01	9.190E-03	4.622E-02	6.417E-01	6.119E-02	5.392E-01	5.536E-02	5.763E-01	3.441E-01	5.193E-04
YDR040C	7.375E+00	4.210E-01	3.177E-05	2.611E-01	9.905E-03	9.962E-02	3.231E-01	4.627E-02	6.473E-01	9.013E-02	3.705E-01	3.350E-01	8.813E-04
YDR041W	7.503E+00	6.182E-02	3.717E-01	-5.107E-02	4.616E-01	-6.836E-03	9.206E-01	-1.451E-01	3.602E-02	-5.794E-02	3.973E-01	-1.393E-01	4.264E-02
YDR042C	1.384E+00	-3.332E-01	8.030E-02	2.289E-01	1.757E-01	7.910E-02	6.027E-01	5.682E-03	9.731E-01	-6.021E-02	6.960E-01	-2.884E-01	6.298E-02
YDR043C	6.709E+00	-5.698E-01	2.342E-07	-5.561E-01	4.382E-07	-2.962E-01	6.516E-03	-4.694E-01	1.832E-05	-6.570E-01	1.871E-09	-7.700E-01	2.319E-12
YDR044W	8.880E+00	4.443E-01	1.807E-04	2.179E-01	6.608E-02	-2.037E-01	8.552E-02	1.145E-01	3.341E-01	1.009E+00	2.650E-17	8.508E-01	8.830E-13
YDR045C	4.320E+00	8.251E-02	3.916E-01	-1.150E-01	2.378E-01	-9.499E-03	9.178E-01	-3.101E-01	1.461E-03	-1.268E-01	1.678E-01	-2.697E-01	3.697E-03
YDR046C	8.107E+00	7.875E-01	1.356E-29	6.709E-01	6.173E-22	3.583E-01	2.298E-07	5.560E-01	1.305E-15	6.692E-01	3.705E-22	8.859E-01	2.449E-37
YDR047W	7.146E+00	3.066E-01	3.199E-07	2.374E-01	7.689E-05	7.058E-02	2.327E-01	1.313E-01	2.828E-02	3.366E-01	9.586E-09	3.566E-01	1.377E-09
YDR048C	-7.177E-01	-4.627E-02	9.142E-01	-2.111E-01	6.215E-01	2.565E-01	4.610E-01	-3.332E-01	4.260E-01	7.270E-01	2.585E-02	2.444E-01	4.730E-01
YDR049W	5.205E+00	1.252E-01	1.025E-01	8.449E-02	2.711E-01	5.907E-03	9.361E-01	-2.402E-02	7.522E-01	2.797E-02	7.023E-01	1.163E-02	8.742E-01
YDR050C	1.101E+01	1.161E-03	9.888E-01	-1.066E-01	1.957E-01	-3.091E-01	1.770E-04	-1.995E-01	1.552E-02	1.542E-01	6.100E-02	2.232E-01	6.735E-03
YDR051C	6.339E+00	-2.763E-02	7.288E-01	-1.495E-01	6.165E-02	-7.499E-03	9.237E-01	-6.231E-02	4.316E-01	-3.204E-01	4.571E-05	-3.590E-01	5.313E-06
YDR052C	5.328E+00	1.898E-01	1.364E-02	4.813E-02	5.329E-01	1.418E-01	5.465E-02	2.352E-01	1.842E-03	2.210E-01	2.523E-03	7.627E-02	3.018E-01
YDR053W	-2.589E+00	2.382E-01	7.763E-01	6.542E-01	3.858E-01	-5.841E-01	4.604E-01	-1.770E+00	1.008E-01	-2.156E+00	3.067E-02	-1.136E+00	1.670E-01
YDR054C	7.472E+00	1.032E-01	2.098E-01	-2.709E-01	1.055E-03	2.098E-01	1.027E-02	-2.098E-01	1.089E-02	-3.026E-01	2.221E-04	-3.580E-01	1.324E-05
YDR055W	8.602E+00	3.358E-01	2.449E-02	-2.958E-02	8.428E-01	8.016E-01	8.807E-08	-1.386E-01	3.529E-01	8.111E-02	5.861E-01	-3.352E-01	2.476E-02
YDR056C	7.308E+00	-1.487E-01	6.893E-02	3.446E-02	6.726E-01	-2.727E-01	7.776E-04	2.692E-02	7.407E-01	1.118E-01	1.656E-01	5.766E-02	4.757E-01
YDR057W	5.457E+00	-6.859E-03	9.133E-01	5.384E-02	3.875E-01	-7.924E-02	1.813E-01	1.776E-01	3.355E-03	8.936E-02	1.248E-01	1.347E-01	2.046E-02
YDR058C	4.815E+00	-3.756E-02	6.150E-01	-1.340E-01	7.358E-02	-1.013E-01	1.488E-01	-7.415E-02	3.094E-01	-5.229E-02	4.511E-01	-8.851E-02	2.027E-01
YDR059C	8.036E+00	-2.847E-01	6.771E-04	5.336E-02	5.222E-01	1.082E-01	1.922E-01	1.437E-02	8.630E-01	-1.932E-01	1.999E-02	-9.601E-02	2.480E-01
YDR060W	6.625E+00	3.544E-01	1.563E-05	-9.217E-02	2.655E-01	1.689E-01	3.776E-02	-9.694E-02	2.398E-01	2.292E-02	7.779E-01	-2.849E-01	5.125E-04
YDR061W	6.210E+00	-7.297E-02	2.445E-01	-8.189E-02	1.907E-01	-2.839E-02	6.383E-01	-3.303E-02	5.925E-01	-7.756E-02	1.977E-01	-1.644E-01	6.747E-03
YDR062W	7.075E+00	4.775E-01	1.766E-11	5.391E-01	3.018E-14	4.764E-03	9.462E-01	5.300E-01	6.589E-14	4.160E-01	2.681E-09	6.027E-01	8.084E-18
YDR063W	6.402E+00	-4.402E-01	1.001E-06	-3.116E-01	5.105E-04	-4.464E-01	4.689E-07	-1.802E-01	4.256E-02	-3.949E-01	7.632E-06	-2.648E-01	2.713E-03
YDR064W	9.924E+00	2.653E-01	4.432E-04	1.297E-01	8.578E-02	-8.759E-02	2.454E-01	-2.191E-01	3.748E-03	1.815E-01	1.604E-02	1.173E-01	1.199E-01
YDR065W	4.009E+00	3.014E-02	7.728E-01	-1.755E-01	9.748E-02	-3.665E-02	7.112E-01	1.400E-02	8.913E-01	-1.598E-01	1.074E-01	-3.557E-01	3.984E-04
YDR066C	3.403E+00	5.095E-02	6.284E-01	-4.794E-03	9.635E-01	-1.333E-01	1.727E-01	-2.144E-01	4.076E-02	-1.227E-01	2.053E-01	-9.292E-02	3.328E-01
YDR067C	5.126E+00	-2.329E-02	7.450E-01	-2.701E-01	2.091E-04	-1.238E-01	6.974E-02	-2.061E-01	3.755E-03	-2.029E-01	2.891E-03	-2.092E-01	2.144E-03
YDR068W	5.312E+00	-8.597E-02	3.455E-01	-1.910E-01	3.699E-02	-1.050E-01	2.364E-01	-5.743E-03	9.491E-01	-2.395E-01	6.846E-03	-2.350E-01	8.219E-03
YDR069C	4.924E+00	-1.722E-02	8.300E-01	-1.494E-01	6.368E-02	1.527E-01	4.228E-02	4.495E-02	5.647E-01	-1.920E-04	9.980E-01	-9.975E-02	1.888E-01
YDR070C	7.538E+00	-6.227E-01	2.577E-04	-4.922E-01	3.805E-03	6.386E-01	1.660E-04	5.913E-02	7.267E-01	-3.775E-01	2.581E-02	4.227E-02	8.025E-01
YDR071C	7.098E+00	-2.460E-01	1.312E-03	-2.518E-01	1.011E-03	-1.975E-01	8.974E-03	-1.745E-01	2.185E-02	-2.187E-01	3.737E-03	-2.176E-01	4.009E-03
YDR072C	7.767E+00	4.797E-01	5.287E-04	8.399E-02	5.436E-01	2.379E-01	8.477E-02	-1.096E-01	4.282E-01	1.321E-01	3.383E-01	4.380E-02	7.510E-01
YDR073W	6.682E+00	-3.682E-01	2.784E-06	-3.161E-01	5.569E-05	-1.176E-01	1.260E-01	-3.947E-01	4.525E-07	-3.486E-01	6.016E-06	-3.047E-01	7.873E-05
YDR074W	8.520E+00	2.157E-01	4.655E-02	-1.439E-01	1.849E-01	3.045E-01	4.892E-03	-4.243E-02	6.953E-01	2.067E-01	5.589E-02	2.650E-01	1.430E-02
YDR075W	5.553E+00	-8.493E-02	4.358E-01	-1.786E-01	1.016E-01	1.030E-01	3.348E-01	-1.224E-01	2.584E-01	-2.721E-01	1.119E-02	-4.745E-01	1.162E-05
YDR076W	3.485E+00	-2.073E-01	6.295E-02	-1.857E-01	9.237E-02	-2.980E-02	7.677E-01	-4.477E-02	6.732E-01	-1.277E-01	2.069E-01	-2.266E-01	2.549E-02
YDR077W	1.329E+01	-2.178E-01	2.684E-02	9.329E-02	3.427E-01	2.142E-01	2.942E-02	4.379E-01	8.718E-06	-2.313E-01	1.867E-02	5.767E-02	5.574E-01
YDR078C	3.694E+00	-1.818E-01	8.694E-02	3.152E-02	7.596E-01	-2.102E-01	3.233E-02	-1.443E-01	1.599E-01	-1.027E-01	2.870E-01	-7.227E-03	9.398E-01
YDR079C-A	4.740E+00	-1.966E-01	4.551E-02	-4.921E-02	6.133E-01	-1.511E-01	1.096E-01	-3.204E-01	1.039E-03	-3.786E-01	6.478E-05	-3.196E-01	7.458E-04
YDR079W	6.164E+00	1.006E-02	8.998E-01	-1.498E-01	6.234E-02	-6.934E-02	3.763E-01	-1.121E-01	1.593E-01	-8.527E-02	2.754E-01	1.771E-02	8.212E-01
YDR080W	6.054E+00	2.198E-01	1.117E-03	-2.116E-01	2.137E-03	6.900E-02	2.953E-01	-1.279E-01	5.902E-02	-1.112E-01	9.179E-02	-3.077E-02	6.414E-01
YDR081C	5.837E+00	1.568E-01	1.287E-02	1.555E-01	1.320E-02	1.297E-01	3.137E-02	1.486E-01	1.652E-02	1.523E-01	1.102E-02	4.097E-02	4.971E-01
YDR082W	5.934E+00	5.279E-04	9.933E-01	-8.423E-02	1.803E-01	3.580E-02	5.505E-01	2.129E-02	7.297E-01	-9.485E-02	1.136E-01	-1.209E-01	4.490E-02
YDR083W	5.768E+00	1.900E-01	3.509E-02	-2.976E-01	1.167E-03	1.540E-01	8.265E-02	-3.129E-01	5.916E-04	-2.561E-01	4.078E-03	-4.184E-01	3.351E-06
YDR084C	6.326E+00	-1.246E-02	8.494E-01	2.283E-01	4.220E-04	-5.654E-02	3.740E-01	2.579E-01	5.709E-05	9.951E-03	8.747E-01	3.151E-01	5.348E-07
YDR085C	5.052E+00	-1.308E+00	4.544E-26	-6.638E-01	3.032E-08	-3.979E-01	6.335E-04	-4.343E-01	2.257E-04	-1.066E+00	2.375E-19	-7.518E-01	1.630E-10
YDR086C	7.086E+00	-4.558E-01	3.083E-08	-2.344E-01	4.207E-03	-3.122E-01	1.186E-04	-3.858E-02	6.352E-01	-3.536E-01	1.268E-05	-2.528E-01	1.823E-03
YDR087C	5.375E+00	5.091E-02	6.103E-01	-1.945E-01	5.343E-02	5.860E-02	5.495E-01	-3.762E-01	1.933E-04	-2.721E-01	5.688E-03	-4.260E-01	1.793E-05
YDR088C	4.907E+00	1.745E-01	1.237E-02	3.771E-02	5.918E-01	1.177E-01	7.069E-02	2.030E-01	2.700E-03	-9.049E-03	8.899E-01	-6.623E-02	3.121E-01
YDR089W	5.651E+00	4.937E-01	2.031E-07	2.864E-01	2.750E-03	-1.395E-01	1.402E-01	1.665E-01	8.108E-02	6.220E-01	2.030E-11	5.646E-01	1.328E-09
YDR090C	7.100E+00	5.758E-01	7.235E-17	5.436E-01	3.418E-15	4.658E-01	8.060E-12	5.267E-01	1.738E-14	5.142E-01	3.659E-14	5.777E-01	2.129E-17
YDR091C	7.594E+00	5.591E-01	2.949E-11	2.667E-01	1.532E-03	2.284E-01	6.332E-03	1.248E-01	1.380E-01	5.076E-01	1.204E-09	2.729E-01	1.111E-03
YDR092W	6.343E+00	-2.776E-01	4.083E-05	-1.315E-01	4.969E-02	-3.153E-02	6.290E-01	-2.314E-01	5.273E-04	-2.893E-01	9.803E-06	-2.890E-01	1.097E-05
YDR093W	5.798E+00	1.174E-01	1.495E-01	-3.660E-02	6.550E-01	1.120E-02	8.882E-01	-1.358E-01	9.647E-02	3.092E-02	6.965E-01	1.218E-01	1.247E-01
YDR094W	-2.385E+00	-8.824E-01	4.746E-01	7.028E-01	4.440E-01	9.692E-01	2.132E-01	7.569E-01	3.810E-01	5.208E-01	5.250E-01	1.169E+00	1.103E-01
YDR095C	-2.261E+00	1.852E-01	8.023E-01	-2.525E-01	7.392E-01	-3.073E-01	6.419E-01	-1.081E+00	1.943E-01	-2.074E+00	1.518E-02	3.556E-02	9.554E-01
YDR096W	7.458E+00	3.017E-01	6.222E-03	-1.784E-01	1.067E-01	3.291E-01	2.751E-03	-9.531E-02	3.876E-01	-8.550E-02	4.365E-01	-1.467E-01	1.826E-01
YDR097C	5.148E+00	-1.040E-01	8.523E-02	4.646E-02	4.281E-01	5.417E-02	3.165E-01	4.073E-02	4.767E-01	5.734E-03	9.154E-01	-6.773E-02	2.101E-01
YDR098C	6.323E+00	-1.086E-01	1.125E-01	-6.167E-02	3.658E-01	2.739E-02	6.798E-01	-1.479E-01	2.945E-02	-2.290E-01	5.815E-04	-2.639E-01	8.091E-05
YDR099W	8.741E+00	-5.164E-01	1.175E-10	-6.247E-01	7.298E-15	1.508E-01	5.773E-02	-4.171E-01	1.799E-07	-3.200E-01	5.784E-05	-3.389E-01	2.109E-05
YDR100W	6.247E+00	-1.859E-01	2.862E-02	-4.874E-02	5.645E-01	-1.662E-01	4.572E-02	1.069E-01	2.009E-01	-3.371E-02	6.833E-01	3.319E-01	5.731E-05
YDR101C	7.023E+00	5.925E-01	5.333E-09	1.414E-01	1.642E-01	3.352E-01	9.041E-04	-1.477E-01	1.471E-01	1.373E-01	1.735E-01	-2.025E-01	4.597E-02
YDR102C	-2.263E+00	1.134E+00	1.848E-01	5.516E-01	5.569E-01	1.435E+00	4.762E-02	4.711E-01	5.866E-01	2.418E-01	7.683E-01	4.695E-01	5.517E-01
YDR103W	3.750E+00	1.391E-01	2.664E-01	2.492E-01	4.286E-02	3.565E-01	2.344E-03	3.636E-01	2.490E-03	2.084E-01	7.539E-02	3.577E-02	7.625E-01
YDR104C	4.214E+00	1.957E-03	9.846E-01	-6.044E-02	5.497E-01	1.375E-01	1.488E-01	-1.891E-02	8.484E-01	-1.674E-01	8.147E-02	-3.966E-01	4.762E-05
YDR105C	7.582E+00	5.891E-01	2.781E-16	4.619E-01	1.438E-10	9.996E-02	1.627E-01	4.424E-01	7.225E-10	5.049E-01	1.369E-12	7.335E-01	9.371E-25
YDR106W	2.411E+00	-2.182E-01	1.188E-01	-2.959E-01	3.362E-02	-2.382E-01	5.558E-02	-1.179E-01	3.684E-01	-1.996E-01	1.051E-01	-2.076E-01	8.846E-02
YDR107C	4.917E+00	2.918E-01	1.985E-05	3.232E-01	1.690E-06	-9.390E-02	1.487E-01	2.450E-01	2.278E-04	4.143E-01	2.367E-11	5.264E-01	9.427E-18
YDR108W	4.861E+00	2.380E-01	9.487E-03	2.283E-01	1.271E-02	-8.994E-03	9.193E-01	2.758E-01	2.234E-03	5.058E-01	4.687E-09	4.530E-01	1.788E-07
YDR109C	4.895E+00	-4.267E-02	5.747E-01	7.086E-02	3.439E-01	-6.580E-03	9.261E-01	4.517E-04	9.951E-01	8.889E-03	8.994E-01	3.726E-02	5.966E-01
YDR110W	4.673E+00	3.568E-01	3.347E-05	2.200E-01	1.106E-02	1.540E-01	6.197E-02	1.659E-01	5.214E-02	2.802E-01	5.856E-04	1.226E-01	1.354E-01
YDR111C	5.917E+00	3.569E-01	9.781E-08	2.017E-02	7.670E-01	2.353E-01	3.018E-04	-1.035E-01	1.267E-01	6.927E-02	2.873E-01	2.067E-01	1.488E-03
YDR112W	-1.912E+00	9.983E-01	9.696E-02	-6.792E-02	9.214E-01	-8.266E-01	2.224E-01	-2.762E-01	6.895E-01	7.068E-01	1.886E-01	1.070E-02	9.855E-01
YDR113C	4.565E+00	-4.944E-02	5.820E-01	1.779E-01	4.160E-02	2.688E-01	1.102E-03	2.390E-01	5.109E-03	7.064E-02	3.938E-01	1.713E-02	8.373E-01
YDR114C	-5.372E-01	1.561E-02	9.657E-01	-4.843E-01	2.020E-01	1.478E-01	6.229E-01	-3.668E-01	3.019E-01	4.451E-02	8.840E-01	-4.661E-01	1.406E-01
YDR115W	7.271E+00	1.196E-02	8.441E-01	7.816E-03	8.976E-01	-9.169E-02	1.258E-01	-2.341E-01	1.195E-04	-1.585E-02	7.904E-01	-1.239E-01	3.882E-02
YDR116C	6.626E+00	1.172E-01	6.625E-02	6.117E-02	3.385E-01	-4.220E-02	4.998E-01	-3.237E-03	9.594E-01	8.435E-02	1.745E-01	2.198E-02	7.249E-01
YDR117C	4.771E+00	-2.483E-01	1.069E-03	-2.615E-01	5.342E-04	-1.532E-01	2.853E-02	-3.790E-01	3.867E-07	2.453E-02	7.209E-01	-1.048E-01	1.305E-01
YDR118W	3.855E+00	-7.178E-02	4.473E-01	4.195E-02	6.495E-01	-2.710E-01	1.898E-03	1.257E-01	1.573E-01	1.268E-01	1.299E-01	9.552E-02	2.529E-01
YDR118W-A	-1.087E+00	-9.722E-01	7.630E-02	-1.191E-01	7.970E-01	-2.277E-01	5.790E-01	4.592E-02	9.165E-01	2.569E-01	4.989E-01	-2.521E-02	9.488E-01
YDR119W	6.406E+00	4.476E-01	1.200E-14	3.304E-01	1.351E-08	-8.730E-02	1.276E-01	2.543E-01	1.112E-05	3.277E-01	5.317E-09	2.947E-01	1.747E-07
YDR119W-A	9.961E+00	-6.145E-02	5.176E-01	-4.387E-02	6.441E-01	3.004E-01	1.553E-03	-5.316E-03	9.553E-01	-4.665E-01	9.307E-07	-4.154E-01	1.246E-05
YDR120C	6.027E+00	4.220E-01	1.188E-07	8.350E-02	2.993E-01	1.525E-01	5.233E-02	-6.891E-02	3.913E-01	1.272E-01	1.044E-01	-2.550E-02	7.468E-01
YDR121W	5.028E+00	-2.043E-01	9.866E-03	-1.115E-01	1.542E-01	2.023E-02	7.851E-01	-1.188E-01	1.235E-01	-2.910E-01	1.024E-04	-2.961E-01	8.136E-05
YDR122W	5.720E+00	-2.354E-01	2.759E-04	-4.667E-02	4.627E-01	-9.456E-02	1.199E-01	1.277E-02	8.376E-01	-1.103E-01	6.806E-02	1.072E-01	7.425E-02
YDR123C	5.495E+00	1.549E-02	8.731E-01	-2.015E-01	3.876E-02	1.343E-01	1.567E-01	-1.610E-01	9.587E-02	-2.072E-01	2.929E-02	-5.512E-01	1.172E-08
YDR124W	2.501E+00	-3.852E-02	8.012E-01	-1.167E-01	4.439E-01	-3.650E-01	1.148E-02	-6.271E-02	6.726E-01	4.300E-01	1.306E-03	3.292E-02	8.110E-01
YDR125C	4.733E+00	7.687E-02	4.265E-01	-4.861E-03	9.600E-01	-9.012E-03	9.229E-01	2.129E-01	2.415E-02	3.537E-02	7.015E-01	1.825E-02	8.442E-01
YDR126W	4.769E+00	2.171E-01	1.265E-02	3.635E-01	2.136E-05	1.851E-01	2.484E-02	3.956E-01	2.524E-06	3.485E-01	1.743E-05	3.194E-01	8.901E-05
YDR127W	7.447E+00	5.530E-01	4.645E-14	4.967E-01	1.287E-11	-1.027E-01	1.601E-01	3.551E-01	1.248E-06	6.240E-01	7.717E-18	6.876E-01	3.312E-21
YDR128W	5.408E+00	-2.935E-01	3.420E-06	-2.306E-01	2.145E-04	-1.004E-01	8.396E-02	-7.782E-02	1.979E-01	-1.458E-01	1.175E-02	-7.768E-02	1.777E-01
YDR129C	8.508E+00	6.873E-02	3.201E-01	-1.119E-01	1.061E-01	-1.576E-01	2.217E-02	-1.035E-01	1.340E-01	2.062E-02	7.641E-01	7.592E-02	2.699E-01
YDR130C	4.455E+00	-1.909E-01	1.280E-02	-2.986E-01	1.029E-04	-1.237E-01	7.614E-02	-1.248E-01	8.883E-02	-1.783E-01	1.043E-02	-2.494E-01	3.467E-04
YDR131C	4.195E+00	-2.488E-02	7.830E-01	4.221E-02	6.344E-01	-5.871E-02	4.812E-01	1.896E-01	2.704E-02	1.947E-01	1.676E-02	8.593E-02	2.946E-01
YDR132C	4.022E+00	-1.903E-01	1.962E-02	-9.101E-02	2.507E-01	-8.341E-02	2.462E-01	-7.077E-02	3.557E-01	-1.353E-01	5.982E-02	-3.994E-01	4.424E-08
YDR133C	1.232E+01	3.769E-02	6.664E-01	2.417E-01	5.730E-03	1.391E-01	1.115E-01	6.183E-01	1.811E-12	2.624E-02	7.640E-01	4.530E-01	2.304E-07
YDR135C	6.338E+00	2.817E-01	1.432E-04	5.006E-01	9.632E-12	-3.818E-03	9.582E-01	4.301E-01	4.181E-09	4.933E-01	6.466E-12	5.556E-01	1.300E-14
YDR136C	-8.101E-01	-2.256E-01	6.022E-01	1.367E-01	7.323E-01	-1.945E-01	5.969E-01	-4.357E-02	9.113E-01	-2.529E-01	4.897E-01	2.278E-01	4.987E-01
YDR137W	5.326E+00	-5.981E-02	3.696E-01	-9.952E-03	8.802E-01	-1.695E-01	7.186E-03	5.611E-02	3.847E-01	3.271E-02	5.973E-01	-1.395E-01	2.583E-02
YDR138W	4.978E+00	4.881E-02	5.351E-01	2.792E-02	7.217E-01	-1.486E-01	4.884E-02	4.209E-02	5.854E-01	1.869E-01	1.090E-02	8.600E-02	2.453E-01
YDR139C	5.886E+00	-3.643E-01	2.718E-05	-2.793E-01	1.249E-03	-1.961E-01	2.032E-02	-2.534E-01	3.155E-03	-3.755E-01	8.972E-06	-3.909E-01	4.242E-06
YDR140W	4.875E+00	-2.622E-02	7.028E-01	-1.108E-01	1.062E-01	3.266E-03	9.590E-01	-1.422E-01	3.476E-02	-3.073E-01	1.891E-06	-2.941E-01	4.771E-06
YDR141C	5.211E+00	-1.523E-01	3.037E-02	-1.186E-01	8.894E-02	-1.964E-01	2.948E-03	-3.377E-02	6.192E-01	1.649E-01	1.035E-02	5.140E-02	4.273E-01
YDR142C	5.282E+00	9.979E-02	1.282E-01	1.353E-01	3.706E-02	7.464E-02	2.248E-01	4.761E-02	4.572E-01	7.998E-02	1.904E-01	2.070E-03	9.731E-01
YDR143C	5.572E+00	-1.731E-01	1.510E-02	1.318E+00	7.453E-92	-7.666E-02	2.500E-01	-5.468E-02	4.275E-01	7.313E-02	2.651E-01	1.942E-01	2.972E-03
YDR144C	6.111E+00	4.557E-01	1.101E-04	2.317E+00	5.682E-84	-8.590E-01	7.828E-13	5.495E-01	2.777E-06	6.708E-01	6.987E-09	8.115E-01	2.882E-12
YDR145W	5.715E+00	8.394E-02	2.249E-01	-2.602E-02	7.077E-01	-1.275E-02	8.486E-01	1.257E-01	6.447E-02	-5.829E-03	9.300E-01	-1.268E-01	5.822E-02
YDR146C	5.313E+00	-7.534E-01	2.131E-14	-2.785E-01	3.711E-03	-2.678E-01	4.024E-03	-3.858E-02	6.815E-01	-8.981E-02	3.298E-01	6.527E-03	9.437E-01
YDR147W	4.940E+00	-6.665E-02	3.805E-01	-1.548E-01	4.210E-02	-1.645E-01	2.190E-02	-4.598E-02	5.348E-01	1.592E-01	2.282E-02	-1.909E-02	7.872E-01
YDR148C	9.367E+00	1.094E-01	2.120E-01	1.914E-01	2.899E-02	2.883E-01	9.869E-04	2.004E-01	2.212E-02	-4.338E-02	6.199E-01	-2.452E-02	7.794E-01
YDR149C	-2.241E+00	6.253E-01	4.842E-01	1.603E+00	2.969E-02	1.033E+00	1.462E-01	-6.896E-02	9.371E-01	2.645E-01	7.345E-01	1.040E+00	1.286E-01
YDR150W	7.597E+00	3.228E-01	9.900E-05	3.469E-01	2.891E-05	-2.195E-02	7.903E-01	2.867E-01	5.329E-04	1.960E-01	1.725E-02	3.030E-01	2.366E-04
YDR151C	6.240E+00	-1.064E-01	2.075E-01	-2.799E-01	9.497E-04	1.837E-01	2.594E-02	-2.269E-01	6.952E-03	-1.924E-01	2.011E-02	-3.731E-01	7.837E-06
YDR152W	6.424E+00	-1.285E-01	1.625E-01	-3.720E-01	5.889E-05	-7.571E-03	9.336E-01	-2.253E-01	1.420E-02	-4.471E-01	9.747E-07	-6.435E-01	2.785E-12
YDR153C	6.162E+00	-3.055E-01	2.320E-05	-5.398E-01	1.278E-13	1.249E-01	7.269E-02	-4.570E-01	2.136E-10	-5.655E-01	1.256E-15	-7.416E-01	2.959E-25
YDR154C	5.839E+00	6.134E-02	5.696E-01	7.890E-02	4.636E-01	7.382E-02	4.870E-01	-4.078E-02	7.040E-01	1.659E-01	1.166E-01	4.561E-01	1.607E-05
YDR155C	1.028E+01	-6.788E-02	5.269E-01	-5.411E-03	9.598E-01	2.546E-01	1.758E-02	1.392E-01	1.941E-01	3.968E-02	7.111E-01	2.500E-01	1.973E-02
YDR156W	5.266E+00	-5.951E-01	5.672E-06	-7.519E-01	1.082E-08	1.564E-01	2.198E-01	-8.918E-01	1.277E-11	-1.016E+00	6.499E-15	-8.156E-01	3.377E-10
YDR157W	1.611E+00	-2.490E-01	2.128E-01	-4.335E-01	3.060E-02	9.159E-02	6.075E-01	-9.873E-01	2.488E-06	-6.734E-01	3.489E-04	-6.324E-01	6.984E-04
YDR158W	8.139E+00	8.741E-01	1.216E-22	5.033E-01	1.613E-08	1.013E-02	9.091E-01	2.993E-01	7.694E-04	8.169E-01	3.800E-20	9.380E-01	6.459E-26
YDR159W	5.077E+00	1.971E-02	7.928E-01	7.923E-02	2.854E-01	-6.423E-02	3.651E-01	2.250E-01	1.814E-03	1.448E-01	3.773E-02	7.816E-02	2.647E-01
YDR160W	6.133E+00	9.265E-02	1.076E-01	6.326E-03	9.127E-01	-4.994E-03	9.282E-01	-1.575E-02	7.824E-01	4.228E-02	4.417E-01	-2.701E-03	9.610E-01
YDR161W	5.926E+00	1.630E-01	6.967E-02	-1.694E-01	6.196E-02	-3.761E-03	9.662E-01	-3.821E-01	2.702E-05	-1.458E-01	1.003E-01	-2.418E-01	6.799E-03
YDR162C	4.946E+00	-2.077E-01	4.027E-03	-1.406E-01	4.896E-02	-5.279E-02	4.289E-01	-9.664E-02	1.655E-01	-3.654E-01	6.542E-08	-3.626E-01	8.484E-08
YDR163W	4.734E+00	-2.349E-01	6.034E-03	-1.203E-01	1.535E-01	7.019E-02	3.779E-01	-8.136E-02	3.252E-01	-4.648E-01	1.163E-08	-4.707E-01	8.023E-09
YDR164C	5.692E+00	8.583E-02	1.867E-01	1.228E-01	5.725E-02	-7.371E-02	2.375E-01	1.096E-01	8.503E-02	1.529E-01	1.270E-02	3.051E-02	6.227E-01
YDR165W	5.859E+00	4.365E-01	2.974E-05	-7.229E-02	4.934E-01	1.363E-01	1.887E-01	-2.336E-01	2.704E-02	-4.141E-02	6.897E-01	-2.594E-01	1.305E-02
YDR166C	5.774E+00	-8.660E-02	2.000E-01	-1.140E-01	9.094E-02	-1.235E-01	5.672E-02	-2.005E-02	7.618E-01	-2.177E-04	9.973E-01	-7.892E-02	2.223E-01
YDR167W	5.743E+00	5.072E-02	4.156E-01	-4.069E-02	5.144E-01	4.025E-02	4.984E-01	-8.192E-02	1.843E-01	-1.241E-01	3.707E-02	-1.754E-01	3.402E-03
YDR168W	6.374E+00	-1.759E-01	1.434E-02	-1.178E-01	1.004E-01	-1.011E-01	1.485E-01	8.466E-02	2.303E-01	-7.038E-02	3.121E-01	-1.817E-01	9.515E-03
YDR169C	5.755E+00	-1.821E-01	1.037E-02	-2.568E-01	3.071E-04	2.064E-01	2.159E-03	5.742E-04	9.934E-01	-2.267E-01	8.482E-04	-1.680E-01	1.356E-02
YDR169C-A	-1.169E+00	1.781E-01	7.650E-01	2.716E-01	6.417E-01	-1.798E-01	7.444E-01	2.427E-01	6.750E-01	6.403E-01	2.051E-01	7.262E-01	1.494E-01
YDR170C	6.017E+00	-5.922E-02	3.761E-01	8.004E-02	2.269E-01	-2.443E-01	1.666E-04	1.770E-01	6.630E-03	1.466E-01	2.103E-02	1.379E-01	3.071E-02
YDR171W	9.711E+00	-3.934E-01	3.942E-04	-7.492E-01	1.829E-11	-2.354E-02	8.316E-01	-6.073E-01	4.755E-08	-6.934E-01	4.625E-10	-7.461E-01	2.124E-11
YDR172W	7.335E+00	2.033E-01	3.682E-03	-1.117E-01	1.126E-01	1.301E-01	6.056E-02	-7.729E-02	2.702E-01	5.303E-02	4.436E-01	-1.195E-01	8.623E-02
YDR173C	4.577E+00	-1.147E-01	1.187E-01	-9.102E-02	2.100E-01	-1.111E-01	9.777E-02	5.754E-03	9.344E-01	-1.397E-01	3.640E-02	1.557E-02	8.120E-01
YDR174W	7.713E+00	2.201E-02	7.372E-01	-1.317E-01	4.513E-02	-4.008E-02	5.373E-01	-1.399E-01	3.285E-02	5.562E-02	3.904E-01	-4.460E-02	4.925E-01
YDR175C	7.427E+00	1.609E-01	1.812E-02	1.594E-01	1.927E-02	-2.000E-02	7.669E-01	5.358E-02	4.307E-01	9.939E-02	1.393E-01	1.360E-01	4.365E-02
YDR176W	5.094E+00	-5.584E-02	4.135E-01	-5.513E-02	4.167E-01	-8.817E-03	8.892E-01	1.212E-01	6.356E-02	4.296E-02	4.924E-01	2.418E-02	6.995E-01
YDR177W	7.038E+00	-1.327E-01	4.384E-02	-1.143E-01	8.248E-02	-5.478E-02	3.969E-01	-3.411E-02	6.011E-01	-2.133E-01	9.636E-04	-2.211E-01	6.604E-04
YDR178W	1.149E+01	-4.217E-02	6.021E-01	3.160E-01	9.441E-05	-4.459E-02	5.812E-01	4.386E-01	6.133E-08	-2.488E-01	2.098E-03	1.995E-01	1.362E-02
YDR179C	3.548E+00	-1.931E-01	1.942E-01	-3.329E-01	2.656E-02	4.549E-02	7.484E-01	-3.498E-01	1.820E-02	-3.796E-01	8.241E-03	-5.860E-01	5.468E-05
YDR179W-A	4.156E+00	3.449E-01	1.129E-03	2.222E-01	3.705E-02	-3.129E-02	7.606E-01	2.488E-01	1.764E-02	5.275E-01	1.015E-07	4.741E-01	1.867E-06
YDR180W	4.366E+00	-1.679E-01	1.116E-01	-1.633E-01	1.196E-01	2.231E-02	8.235E-01	-1.144E-01	2.683E-01	-3.979E-01	8.780E-05	-6.530E-01	2.722E-10
YDR181C	4.798E+00	-8.591E-02	2.534E-01	-3.198E-02	6.664E-01	-9.605E-02	1.699E-01	8.537E-02	2.361E-01	-1.006E-01	1.478E-01	-1.260E-01	6.996E-02
YDR182W	6.168E+00	-1.157E-01	4.507E-02	-5.751E-02	3.153E-01	2.247E-02	6.815E-01	-5.988E-03	9.153E-01	3.948E-03	9.422E-01	-4.941E-03	9.280E-01
YDR182W-A	-3.193E-02	-5.576E-01	1.033E-01	-6.036E-02	8.433E-01	-3.211E-01	2.472E-01	1.349E-01	6.339E-01	1.806E-01	4.796E-01	5.642E-01	1.842E-02
YDR183C-A	1.788E+00	-6.407E-02	7.825E-01	-4.520E-01	5.681E-02	3.188E-01	1.392E-01	-4.066E-02	8.576E-01	-1.407E-01	5.221E-01	-5.573E-01	1.325E-02
YDR183W	4.269E+00	-2.813E-01	9.471E-04	-1.773E-01	3.350E-02	-1.024E-01	1.841E-01	-1.224E-01	1.310E-01	-3.318E-01	2.097E-05	-3.038E-01	8.837E-05
YDR184C	4.963E+00	1.363E-01	3.348E-01	-2.789E-01	5.044E-02	3.695E-01	7.983E-03	-3.422E-01	1.606E-02	-4.945E-01	4.512E-04	-7.320E-01	2.722E-07
YDR185C	4.165E+00	6.216E-03	9.491E-01	-1.523E-01	1.213E-01	1.256E-01	1.668E-01	-1.928E-02	8.396E-01	-1.817E-01	4.849E-02	-3.787E-02	6.784E-01
YDR186C	7.973E+00	5.442E-02	5.367E-01	1.051E-02	9.050E-01	1.466E-01	9.439E-02	2.629E-02	7.649E-01	3.772E-01	1.635E-05	-3.072E-03	9.721E-01
YDR187C	-2.923E+00	1.688E+00	1.892E-01	-1.261E+00	3.858E-01	2.212E-01	8.629E-01	5.893E-01	6.679E-01	2.046E-01	8.748E-01	1.573E+00	1.470E-01
YDR188W	7.353E+00	1.354E-01	3.212E-02	7.754E-02	2.201E-01	8.044E-02	1.972E-01	-1.044E-01	9.899E-02	1.348E-01	3.005E-02	2.190E-01	4.367E-04
YDR189W	5.852E+00	1.497E-01	6.925E-02	2.336E-01	4.351E-03	1.136E-02	8.878E-01	3.406E-01	2.637E-05	3.493E-01	1.108E-05	2.695E-01	7.534E-04
YDR190C	6.602E+00	1.689E-01	9.692E-03	-4.248E-03	9.484E-01	7.773E-02	2.250E-01	-1.351E-02	8.357E-01	-3.422E-02	5.927E-01	-1.103E-01	8.686E-02
YDR191W	3.466E+00	-2.119E-02	8.288E-01	5.191E-02	5.864E-01	-2.730E-02	7.537E-01	-1.414E-02	8.793E-01	-6.373E-02	4.624E-01	1.283E-01	1.269E-01
YDR192C	4.864E+00	-1.212E-01	1.517E-01	1.877E-03	9.820E-01	1.202E-01	1.283E-01	-9.159E-02	2.676E-01	-8.607E-02	2.784E-01	-1.413E-01	7.643E-02
YDR193W	-1.336E+00	-1.917E+00	7.330E-02	1.842E+00	4.623E-04	1.587E+00	9.924E-04	1.613E+00	2.122E-03	1.309E+00	8.827E-03	2.045E+00	2.447E-06
YDR194C	7.774E+00	3.018E-01	3.260E-05	9.560E-02	1.891E-01	7.048E-03	9.223E-01	6.507E-02	3.703E-01	2.918E-01	5.081E-05	1.529E-02	8.326E-01
YDR194W-A	-2.527E+00	2.452E+00	1.210E-02	1.382E+00	2.146E-01	1.073E+00	2.923E-01	1.564E+00	1.354E-01	2.020E+00	2.747E-02	5.133E-01	6.215E-01
YDR195W	5.455E+00	5.489E-02	3.518E-01	4.746E-02	4.166E-01	1.888E-01	4.899E-04	1.304E-01	2.176E-02	3.488E-02	5.213E-01	-6.168E-02	2.592E-01
YDR196C	6.161E+00	-3.405E-01	7.860E-06	-3.190E-01	2.764E-05	-2.431E-01	1.035E-03	-1.623E-01	3.052E-02	-3.180E-01	1.706E-05	-2.409E-01	1.147E-03
YDR197W	5.525E+00	1.623E-02	8.025E-01	-1.335E-01	4.109E-02	-5.430E-02	3.792E-01	-4.277E-02	5.025E-01	-1.462E-02	8.114E-01	-8.032E-02	1.916E-01
YDR198C	4.679E+00	2.643E-01	2.588E-04	1.468E-01	4.301E-02	8.958E-02	1.855E-01	3.920E-02	5.844E-01	1.789E-01	7.462E-03	-4.681E-02	4.896E-01
YDR199W	-2.566E+00	-1.647E+00	1.408E-01	-9.469E-01	3.225E-01	-2.289E+00	2.050E-02	3.580E-02	9.636E-01	-6.331E-02	9.284E-01	-9.418E-01	2.204E-01
YDR200C	4.632E+00	-2.165E-01	2.306E-03	-1.264E-01	6.801E-02	-1.431E-01	2.424E-02	1.883E-01	3.779E-03	1.999E-02	7.475E-01	8.676E-03	8.882E-01
YDR201W	4.295E+00	-4.159E-01	1.809E-05	-1.228E-01	1.893E-01	-2.778E-02	7.513E-01	5.390E-02	5.514E-01	-9.437E-02	2.809E-01	-1.310E-01	1.369E-01
YDR202C	5.844E+00	-6.181E-02	3.795E-01	-1.338E-01	5.784E-02	-1.401E-01	3.951E-02	5.716E-02	4.074E-01	-1.099E-01	1.042E-01	-6.359E-02	3.479E-01
YDR203W	-2.213E+00	-1.039E-01	8.879E-01	-2.373E-01	7.462E-01	-2.986E-01	6.375E-01	-1.621E+00	6.627E-02	1.088E-01	8.576E-01	-5.441E-01	3.892E-01
YDR204W	6.071E+00	3.015E-01	1.083E-04	1.821E-01	1.982E-02	4.589E-02	5.491E-01	2.892E-01	1.817E-04	1.312E-01	8.451E-02	3.805E-01	5.376E-07
YDR205W	6.048E+00	3.169E-01	1.041E-06	3.499E-01	6.033E-08	6.163E-02	3.298E-01	2.633E-01	4.092E-05	3.753E-01	1.557E-09	3.653E-01	4.756E-09
YDR206W	6.533E+00	8.906E-02	1.618E-01	1.244E-02	8.455E-01	-4.615E-02	4.593E-01	-5.041E-02	4.269E-01	-2.482E-02	6.890E-01	-3.506E-02	5.742E-01
YDR207C	5.339E+00	2.593E-01	1.023E-04	5.917E-02	3.802E-01	3.696E-01	3.253E-09	2.389E-01	2.519E-04	1.793E-01	4.204E-03	1.931E-01	2.075E-03
YDR208W	6.391E+00	-1.865E-01	9.987E-03	-2.240E-01	1.972E-03	9.625E-02	1.701E-01	-8.019E-02	2.612E-01	-8.644E-02	2.179E-01	-1.116E-01	1.137E-01
YDR209C	-2.087E+00	5.523E-01	5.062E-01	-3.027E-01	7.443E-01	3.400E-01	6.420E-01	9.092E-01	2.232E-01	1.316E+00	3.874E-02	7.411E-01	2.662E-01
YDR210W	5.722E+00	-5.892E-01	2.278E-12	-5.421E-01	9.244E-11	-4.230E-01	1.828E-07	-5.553E-01	2.221E-11	-4.551E-01	1.795E-08	-4.376E-01	7.089E-08
YDR211W	6.165E+00	3.156E-01	1.537E-06	9.318E-03	8.884E-01	6.569E-02	3.073E-01	3.288E-02	6.170E-01	2.127E-01	8.467E-04	-2.598E-02	6.872E-01
YDR212W	7.269E+00	1.582E-01	9.165E-03	1.609E-01	7.972E-03	-1.740E-02	7.717E-01	4.332E-02	4.741E-01	6.926E-02	2.457E-01	1.992E-02	7.395E-01
YDR213W	4.076E+00	2.248E-02	8.461E-01	-2.068E-01	7.778E-02	-6.121E-01	9.543E-08	-3.046E-01	9.030E-03	3.291E-01	2.553E-03	-1.119E-01	3.157E-01
YDR214W	7.292E+00	-4.030E-01	8.341E-04	-5.500E-01	5.336E-06	2.490E-01	3.748E-02	-4.515E-01	1.774E-04	-7.880E-01	6.701E-11	-6.630E-01	3.912E-08
YDR215C	2.962E+00	-4.108E-02	7.234E-01	1.921E-01	8.151E-02	2.040E-01	4.048E-02	2.121E-01	4.637E-02	-2.112E-01	4.133E-02	3.448E-02	7.283E-01
YDR216W	9.421E+00	6.026E-01	3.473E-09	4.741E-01	3.276E-06	3.935E-01	1.092E-04	4.344E-01	1.985E-05	4.862E-01	1.761E-06	5.358E-01	1.425E-07
YDR217C	4.399E+00	1.524E-01	5.980E-02	1.758E-01	2.817E-02	1.311E-01	7.831E-02	2.594E-01	7.947E-04	2.603E-01	3.892E-04	1.424E-02	8.484E-01
YDR218C	2.230E+00	-5.484E-01	1.286E-03	-3.046E-01	6.466E-02	1.483E-02	9.209E-01	-4.075E-01	1.198E-02	-9.571E-01	2.540E-09	-1.110E+00	5.829E-12
YDR219C	5.612E+00	-8.033E-02	3.190E-01	-2.431E-01	2.729E-03	-6.764E-02	3.865E-01	3.456E-02	6.628E-01	-5.743E-02	4.602E-01	-2.082E-01	7.865E-03
YDR220C	1.400E+00	4.163E-03	9.817E-01	-5.074E-02	7.762E-01	6.878E-02	6.567E-01	3.161E-01	5.041E-02	-2.018E-01	2.051E-01	-2.420E-01	1.223E-01
YDR221W	5.719E+00	1.620E-01	1.749E-02	2.249E-01	8.999E-04	1.076E-01	1.004E-01	2.797E-01	2.650E-05	1.064E-01	1.018E-01	3.325E-01	2.877E-07
YDR222W	5.087E+00	5.345E-01	7.152E-02	-1.224E+00	5.238E-05	1.357E+00	5.968E-06	-1.407E+00	3.832E-06	-8.560E-01	4.144E-03	-1.618E+00	1.248E-07
YDR223W	5.480E+00	-3.385E-01	2.636E-04	1.299E-02	8.865E-01	4.548E-01	2.358E-07	2.234E-01	1.264E-02	-3.381E-01	1.543E-04	-4.521E-01	5.065E-07
YDR224C	9.089E+00	-1.374E-01	4.808E-02	-2.457E-02	7.234E-01	2.557E-01	2.163E-04	1.128E-01	1.036E-01	2.184E-01	1.566E-03	1.353E-01	5.050E-02
YDR225W	9.145E+00	-5.398E-02	4.257E-01	6.661E-02	3.253E-01	1.082E-01	1.087E-01	2.775E-02	6.816E-01	2.193E-01	1.141E-03	1.903E-01	4.786E-03
YDR226W	8.870E+00	3.293E-01	1.647E-06	2.950E-01	1.758E-05	1.274E-01	6.269E-02	1.801E-01	8.679E-03	2.608E-01	1.370E-04	1.952E-01	4.359E-03
YDR227W	4.642E+00	-1.965E-01	1.009E-02	-7.072E-02	3.435E-01	9.717E-02	1.575E-01	-1.020E-01	1.625E-01	-2.409E-02	7.263E-01	-2.654E-01	1.461E-04
YDR228C	5.137E+00	1.454E-01	8.938E-02	3.078E-01	2.601E-04	1.187E-01	1.459E-01	5.196E-01	2.622E-10	5.137E-01	1.292E-10	4.543E-01	1.639E-08
YDR229W	4.822E+00	1.554E-01	1.501E-02	-5.100E-03	9.368E-01	1.198E-01	3.889E-02	1.164E-01	5.852E-02	5.893E-02	3.092E-01	9.675E-02	9.081E-02
YDR230W	-1.022E+00	-4.582E-02	9.261E-01	5.356E-01	2.244E-01	-3.837E-01	3.894E-01	-2.235E-01	6.403E-01	1.202E-01	7.714E-01	6.740E-01	7.781E-02
YDR231C	7.299E+00	5.116E-02	4.780E-01	1.660E-01	2.101E-02	1.962E-02	7.830E-01	8.029E-02	2.632E-01	2.659E-02	7.084E-01	2.260E-01	1.493E-03
YDR232W	8.962E+00	5.216E-01	2.441E-10	5.169E-01	3.497E-10	3.644E-01	9.108E-06	3.000E-01	2.652E-04	3.643E-01	8.998E-06	6.185E-01	5.514E-14
YDR233C	9.622E+00	1.911E-01	3.093E-02	-9.560E-02	2.806E-01	1.821E-01	3.955E-02	-5.860E-02	5.081E-01	2.824E-01	1.407E-03	1.104E-01	2.121E-01
YDR234W	8.100E+00	5.873E-01	8.083E-12	4.329E-01	4.641E-07	3.690E-01	1.604E-05	2.194E-01	1.055E-02	2.782E-01	1.125E-03	3.521E-01	3.871E-05
YDR235W	5.329E+00	2.857E-02	6.747E-01	-5.210E-02	4.452E-01	-1.526E-01	1.869E-02	-1.830E-02	7.840E-01	1.269E-01	4.592E-02	5.911E-02	3.552E-01
YDR236C	5.755E+00	3.210E-02	6.123E-01	2.012E-01	1.235E-03	6.949E-02	2.471E-01	1.844E-01	2.658E-03	3.066E-02	6.080E-01	1.488E-01	1.255E-02
YDR237W	7.011E+00	3.560E-01	2.308E-06	2.888E-01	1.290E-04	3.127E-02	6.754E-01	2.543E-01	7.097E-04	4.181E-01	1.787E-08	2.333E-01	1.773E-03
YDR238C	7.382E+00	1.555E-01	1.423E-02	1.843E-01	3.633E-03	-8.057E-02	1.995E-01	1.890E-01	2.741E-03	3.136E-01	4.680E-07	2.626E-01	2.652E-05
YDR239C	4.504E+00	2.842E-02	7.302E-01	-1.285E-01	1.221E-01	-1.724E-01	2.705E-02	-6.804E-02	4.015E-01	4.644E-02	5.432E-01	5.404E-02	4.778E-01
YDR240C	4.418E+00	8.368E-02	2.782E-01	-7.191E-03	9.257E-01	-8.842E-02	2.176E-01	-8.432E-02	2.662E-01	2.071E-01	2.893E-03	-8.987E-02	2.043E-01
YDR241W	3.104E+00	-8.375E-02	5.611E-01	-1.222E-01	3.968E-01	-3.684E-02	7.861E-01	1.042E-01	4.552E-01	-3.138E-01	2.192E-02	-4.973E-01	3.202E-04
YDR242W	4.878E+00	5.918E-01	3.113E-17	3.048E-01	2.068E-05	7.491E-02	2.691E-01	3.016E-01	1.610E-05	4.982E-01	2.315E-14	5.960E-01	3.628E-20
YDR243C	4.137E+00	9.231E-02	3.153E-01	-1.829E-01	5.100E-02	3.228E-02	7.082E-01	-1.179E-02	8.962E-01	-6.588E-02	4.448E-01	-1.614E-01	6.241E-02
YDR244W	6.219E+00	3.951E-02	4.947E-01	-1.874E-01	1.358E-03	-1.653E-03	9.764E-01	-1.573E-01	6.428E-03	-5.782E-02	2.984E-01	-2.376E-01	2.398E-05
YDR245W	6.696E+00	8.466E-02	1.807E-01	1.109E-01	7.901E-02	4.514E-02	4.655E-01	1.859E-01	2.955E-03	2.915E-02	6.360E-01	9.903E-02	1.089E-01
YDR246W	5.167E+00	-5.461E-01	1.449E-14	-5.480E-01	7.980E-15	-6.074E-02	3.477E-01	-4.196E-01	9.228E-10	-5.372E-01	4.176E-16	-5.345E-01	5.858E-16
YDR246W-A	7.312E-01	-6.650E-01	1.682E-02	-7.200E-01	8.446E-03	1.019E-01	6.608E-01	-7.958E-01	3.098E-03	-6.210E-01	1.171E-02	-3.171E-01	1.805E-01
YDR247W	7.430E+00	5.830E-01	7.632E-06	3.310E-01	1.099E-02	1.341E-01	3.013E-01	3.028E-01	1.982E-02	4.413E-01	6.684E-04	7.397E-01	1.307E-08
YDR248C	4.652E+00	-2.238E-01	9.688E-03	-7.604E-03	9.282E-01	-8.435E-02	2.939E-01	1.403E-01	8.748E-02	-2.275E-01	4.761E-03	8.555E-03	9.145E-01
YDR249C	4.865E+00	4.368E-02	6.376E-01	1.992E-01	2.910E-02	1.326E-01	1.334E-01	1.406E-01	1.205E-01	9.982E-02	2.568E-01	-3.956E-02	6.557E-01
YDR250C	-3.053E-01	-4.781E-01	1.520E-01	-8.020E-01	1.922E-02	-2.532E-01	3.512E-01	-1.786E-01	5.443E-01	-3.447E-01	2.058E-01	-2.665E-01	3.106E-01
YDR251W	6.968E+00	-1.920E-01	1.212E-02	-3.142E-02	6.800E-01	-2.072E-01	6.035E-03	7.076E-02	3.500E-01	1.849E-02	8.052E-01	-3.357E-02	6.557E-01
YDR252W	3.319E+00	-7.212E-02	5.294E-01	-7.035E-02	5.335E-01	-8.329E-02	4.246E-01	6.663E-02	5.391E-01	5.534E-02	5.888E-01	3.917E-02	7.013E-01
YDR253C	3.299E+00	1.325E-01	3.952E-01	-1.463E-01	3.563E-01	-3.796E-02	8.010E-01	-1.128E-02	9.419E-01	-5.577E-02	7.098E-01	1.653E-01	2.677E-01
YDR254W	4.085E+00	-2.456E-01	7.554E-03	-1.262E-01	1.606E-01	-1.996E-01	1.733E-02	5.690E-02	5.089E-01	7.660E-03	9.255E-01	6.235E-02	4.436E-01
YDR255C	4.685E+00	-6.148E-02	4.195E-01	-8.927E-02	2.379E-01	7.042E-03	9.201E-01	-1.153E-01	1.206E-01	-1.983E-02	7.766E-01	-1.184E-01	9.157E-02
YDR256C	9.267E+00	-1.091E-01	3.744E-01	-1.574E-01	2.000E-01	1.914E-01	1.185E-01	-7.549E-02	5.384E-01	-3.515E-01	4.198E-03	-6.046E-01	9.167E-07
YDR257C	4.960E+00	2.085E-01	1.107E-02	1.124E-03	9.892E-01	-1.696E-01	3.437E-02	-1.285E-01	1.199E-01	6.780E-02	3.886E-01	-1.055E-02	8.940E-01
YDR258C	8.991E+00	-2.700E-01	8.175E-03	-5.658E-01	3.311E-08	1.839E-01	7.083E-02	-4.405E-01	1.630E-05	-4.279E-01	2.738E-05	-6.626E-01	9.730E-11
YDR259C	4.384E+00	1.521E-01	1.028E-01	-9.882E-02	2.972E-01	-3.091E-01	6.224E-04	6.133E-02	5.035E-01	3.740E-01	1.451E-05	4.681E-01	5.374E-08
YDR260C	4.549E+00	-2.089E-01	5.655E-03	-8.031E-02	2.752E-01	-1.122E-02	8.686E-01	-1.563E-01	3.085E-02	-1.957E-01	4.228E-03	-2.475E-01	3.004E-04
YDR261C	5.033E+00	-2.578E-01	1.281E-03	-5.653E-03	9.423E-01	-2.391E-01	1.499E-03	-7.939E-02	3.051E-01	-2.557E-02	7.296E-01	2.222E-01	2.487E-03
YDR262W	8.543E+00	3.821E-01	1.708E-05	2.986E-01	7.793E-04	1.389E-01	1.167E-01	1.588E-01	7.366E-02	3.416E-01	1.144E-04	2.513E-01	4.550E-03
YDR263C	3.049E+00	1.305E-01	2.727E-01	7.150E-02	5.448E-01	8.471E-02	4.327E-01	1.493E-01	1.891E-01	-1.374E-01	2.105E-01	-3.181E-02	7.675E-01
YDR264C	6.825E+00	2.777E-01	4.953E-06	3.441E-01	1.348E-08	-1.239E-01	3.906E-02	2.309E-01	1.316E-04	3.267E-01	3.258E-08	3.889E-01	5.675E-11
YDR265W	5.418E+00	9.123E-02	1.309E-01	2.197E-02	7.157E-01	1.714E-01	2.176E-03	6.057E-02	3.033E-01	6.961E-02	2.134E-01	8.900E-02	1.102E-01
YDR266C	5.509E+00	3.539E-01	1.692E-08	1.860E-01	3.233E-03	1.840E-01	2.116E-03	1.876E-01	2.580E-03	2.532E-01	1.940E-05	1.119E-01	6.129E-02
YDR267C	5.475E+00	1.793E-01	3.450E-03	4.793E-02	4.368E-01	-9.383E-02	1.096E-01	5.498E-02	3.630E-01	3.304E-02	5.675E-01	7.259E-02	2.084E-01
YDR268W	5.067E+00	2.316E-01	1.155E-03	9.148E-02	2.026E-01	-9.136E-02	1.829E-01	-4.302E-02	5.457E-01	1.106E-01	1.004E-01	-4.598E-02	5.000E-01
YDR269C	-1.725E+00	2.579E-01	6.883E-01	3.672E-01	5.489E-01	1.307E-02	9.830E-01	-6.934E-01	3.171E-01	2.932E-02	9.581E-01	3.854E-01	4.643E-01
YDR270W	6.016E+00	3.521E-02	7.030E-01	-1.924E-01	3.844E-02	1.848E-01	4.178E-02	-2.748E-01	2.976E-03	-4.703E-01	2.867E-07	-5.354E-01	6.500E-09
YDR271C	-7.043E-01	2.544E-01	5.482E-01	3.782E-01	3.478E-01	-5.197E-01	2.037E-01	-4.634E-01	2.910E-01	3.042E-01	4.047E-01	5.240E-01	1.351E-01
YDR272W	6.661E+00	1.142E-02	8.810E-01	-9.158E-02	2.319E-01	-2.874E-02	7.025E-01	8.568E-02	2.583E-01	-2.446E-01	1.165E-03	-2.998E-02	6.902E-01
YDR273W	2.949E+00	-4.740E-01	1.726E-03	-2.218E-01	1.291E-01	1.653E-01	2.198E-01	-1.293E-01	3.623E-01	-2.797E-01	4.131E-02	-2.843E-01	3.756E-02
YDR274C	-1.969E+00	-4.523E-01	4.899E-01	-6.213E-01	3.400E-01	-2.687E-01	6.113E-01	-1.060E+00	1.132E-01	-6.796E-01	2.233E-01	-6.200E-01	2.466E-01
YDR275W	7.076E+00	-8.584E-02	5.373E-01	-4.058E-01	3.634E-03	2.671E-01	5.399E-02	-2.827E-01	4.221E-02	-9.590E-01	8.312E-12	-8.159E-01	5.677E-09
YDR276C	1.068E+01	1.285E-01	1.255E-01	1.556E-01	6.352E-02	2.598E-01	1.940E-03	1.661E-01	4.752E-02	-2.797E-01	8.524E-04	3.129E-01	1.899E-04
YDR277C	7.247E+00	-6.131E-02	6.637E-01	-3.047E-01	3.101E-02	-2.503E-02	8.587E-01	-3.127E-01	2.671E-02	-2.663E-01	5.838E-02	-2.890E-01	4.016E-02
YDR278C	-2.479E+00	-3.452E+00	2.825E-02	5.658E-01	4.897E-01	-1.253E+00	1.805E-01	1.144E+00	1.083E-01	-8.201E-01	3.458E-01	2.590E-01	7.160E-01
YDR279W	5.104E+00	-4.038E-03	9.525E-01	9.177E-02	1.688E-01	-7.062E-02	2.655E-01	4.571E-02	4.865E-01	-7.074E-03	9.102E-01	-1.188E-01	6.033E-02
YDR280W	5.792E+00	8.572E-02	2.791E-01	-7.934E-02	3.194E-01	3.869E-02	6.164E-01	-1.811E-01	2.255E-02	-5.713E-02	4.589E-01	-7.729E-02	3.188E-01
YDR281C	3.502E+00	-2.715E-01	2.093E-01	2.838E-01	1.806E-01	2.247E-01	2.812E-01	4.166E-01	4.726E-02	-4.298E-01	4.171E-02	1.152E-01	5.800E-01
YDR282C	6.283E+00	9.663E-02	1.931E-01	-4.420E-02	5.537E-01	-1.084E-01	1.383E-01	1.758E-02	8.120E-01	-6.332E-02	3.841E-01	-4.857E-02	5.056E-01
YDR283C	5.068E+00	-1.015E-01	1.570E-01	6.791E-02	3.337E-01	-1.644E-01	1.433E-02	1.488E-01	2.983E-02	1.036E-01	1.145E-01	2.466E-02	7.088E-01
YDR284C	7.187E+00	2.609E-01	1.053E-04	1.665E-01	1.356E-02	3.039E-02	6.483E-01	1.684E-01	1.201E-02	3.886E-01	4.031E-09	3.819E-01	8.300E-09
YDR285W	3.656E+00	-2.668E-01	5.047E-02	-2.070E-01	1.281E-01	-1.492E-01	2.485E-01	-2.759E-02	8.345E-01	2.715E-01	3.112E-02	-1.890E-01	1.419E-01
YDR286C	5.079E+00	-7.689E-02	3.742E-01	1.465E-01	8.550E-02	-1.618E-01	5.197E-02	-1.918E-01	2.517E-02	-1.401E-01	9.009E-02	-3.799E-02	6.457E-01
YDR287W	5.805E+00	-3.507E-02	5.775E-01	-8.533E-02	1.754E-01	7.042E-02	2.388E-01	-1.048E-01	9.146E-02	-1.843E-01	2.170E-03	-5.053E-02	3.985E-01
YDR288W	5.068E+00	-2.788E-02	7.541E-01	-1.390E-01	1.207E-01	-6.570E-02	4.449E-01	-1.330E-01	1.329E-01	-1.287E-01	1.332E-01	-1.167E-01	1.742E-01
YDR289C	5.083E+00	-4.732E-02	5.752E-01	-2.358E-01	5.732E-03	-1.013E-01	2.125E-01	2.184E-03	9.790E-01	-1.351E-01	9.539E-02	-2.211E-01	6.771E-03
YDR290W	-3.006E+00	2.192E+00	6.647E-02	7.336E-01	5.985E-01	-1.275E+00	2.827E-01	-1.275E+00	3.515E-01	-1.275E+00	2.776E-01	8.819E-02	9.480E-01
YDR291W	4.819E+00	2.609E-01	5.233E-04	1.334E-01	7.831E-02	3.818E-02	5.935E-01	2.887E-01	7.947E-05	2.497E-01	3.576E-04	1.756E-01	1.243E-02
YDR292C	6.666E+00	7.236E-02	2.683E-01	7.104E-02	2.766E-01	-4.734E-02	4.604E-01	1.247E-01	5.399E-02	1.477E-01	2.012E-02	6.206E-02	3.319E-01
YDR293C	8.193E+00	2.813E-01	4.618E-03	2.954E-01	2.930E-03	9.540E-02	3.352E-01	4.199E-01	2.311E-05	4.617E-01	3.084E-06	5.684E-01	9.875E-09
YDR294C	6.634E+00	1.378E-02	8.328E-01	-9.216E-02	1.591E-01	-3.354E-03	9.582E-01	-1.104E-01	8.964E-02	-2.035E-01	1.458E-03	-1.074E-01	9.350E-02
YDR295C	4.516E+00	-2.226E-02	7.762E-01	2.834E-02	7.129E-01	-2.316E-01	1.559E-03	1.224E-01	1.011E-01	1.203E-01	8.923E-02	-6.876E-02	3.367E-01
YDR296W	6.387E+00	3.717E-03	9.537E-01	-2.483E-01	1.266E-04	-1.715E-01	6.242E-03	-3.862E-01	2.268E-09	-1.031E-01	9.801E-02	-3.043E-02	6.261E-01
YDR297W	8.365E+00	1.785E-01	5.760E-02	-3.912E-02	6.775E-01	1.472E-01	1.163E-01	-1.845E-01	4.991E-02	-5.623E-02	5.486E-01	-4.416E-02	6.378E-01
YDR298C	1.001E+01	3.878E-02	6.038E-01	1.824E-01	1.462E-02	7.814E-02	2.949E-01	1.844E-01	1.352E-02	-1.878E-02	8.012E-01	-2.474E-02	7.402E-01
YDR299W	5.830E+00	2.398E-01	6.863E-02	-3.018E-01	2.296E-02	3.005E-01	2.144E-02	-3.413E-01	9.981E-03	-2.013E-01	1.245E-01	-5.435E-01	3.892E-05
YDR300C	5.557E+00	1.696E-01	1.415E-02	1.411E-01	4.098E-02	-3.155E-03	9.622E-01	5.264E-02	4.429E-01	1.810E-01	5.894E-03	-2.635E-02	6.922E-01
YDR301W	5.172E+00	-1.191E-02	8.698E-01	1.524E-01	3.253E-02	-8.898E-02	1.954E-01	1.191E-01	9.010E-02	1.517E-01	2.424E-02	1.322E-01	5.065E-02
YDR302W	6.030E+00	-2.948E-03	9.655E-01	1.316E-01	5.093E-02	1.736E-01	7.781E-03	2.040E-01	2.161E-03	6.853E-02	2.929E-01	6.249E-02	3.396E-01
YDR303C	5.561E+00	1.260E-01	1.210E-01	1.775E-01	2.804E-02	2.314E-02	7.683E-01	2.689E-01	7.397E-04	5.338E-01	4.070E-12	4.400E-01	1.398E-08
YDR304C	7.876E+00	-1.203E-01	8.288E-02	9.091E-02	1.885E-01	-2.782E-01	5.395E-05	9.016E-02	1.909E-01	-1.599E-02	8.155E-01	8.420E-02	2.199E-01
YDR305C	4.900E+00	-2.303E-01	8.167E-03	-1.017E-01	2.372E-01	-1.707E-01	3.889E-02	-1.179E-01	1.635E-01	-2.404E-01	3.496E-03	-2.353E-01	4.440E-03
YDR306C	6.616E+00	3.924E-01	3.130E-10	2.073E-01	9.509E-04	1.503E-02	8.071E-01	1.801E-01	3.842E-03	2.638E-01	1.454E-05	3.351E-01	3.805E-08
YDR307W	5.490E+00	1.573E-01	8.003E-02	4.354E-01	8.842E-07	7.964E-02	3.616E-01	4.097E-01	3.182E-06	3.617E-01	2.735E-05	3.425E-01	7.810E-05
YDR308C	5.482E+00	-1.452E-01	9.417E-02	-2.152E-01	1.343E-02	-1.586E-01	6.005E-02	-1.198E-01	1.624E-01	-1.694E-01	4.366E-02	-4.727E-01	3.062E-08
YDR309C	6.430E+00	-4.308E-01	4.854E-05	3.004E-01	3.991E-03	1.009E-01	3.302E-01	3.225E-01	1.931E-03	1.753E-01	8.990E-02	-4.022E-01	1.212E-04
YDR310C	5.747E+00	1.081E-01	1.409E-01	2.851E-01	8.534E-05	-2.016E-02	7.765E-01	3.222E-01	6.812E-06	2.341E-01	8.193E-04	2.764E-01	8.089E-05
YDR311W	4.854E+00	1.470E-01	3.443E-02	1.457E-01	3.443E-02	-9.629E-02	1.406E-01	1.708E-01	1.096E-02	2.013E-01	1.500E-03	2.220E-01	4.373E-04
YDR312W	5.360E+00	2.067E-01	6.800E-03	5.746E-02	4.545E-01	1.543E-01	3.593E-02	-5.241E-03	9.452E-01	8.678E-02	2.371E-01	-1.606E-01	3.097E-02
YDR313C	6.780E+00	-2.180E-01	2.643E-03	-2.477E-01	6.334E-04	1.231E-01	8.225E-02	-1.806E-01	1.204E-02	-4.228E-01	3.164E-09	-4.748E-01	3.711E-11
YDR314C	4.049E+00	1.003E-01	2.899E-01	-4.860E-02	6.105E-01	-2.682E-02	7.630E-01	1.193E-01	1.947E-01	1.239E-01	1.567E-01	-1.122E-01	2.053E-01
YDR315C	4.025E+00	-4.340E-01	1.910E-04	-9.018E-02	4.246E-01	-1.252E-01	2.458E-01	1.256E-01	2.501E-01	-2.124E-01	4.822E-02	-1.635E-01	1.284E-01
YDR316W	5.522E+00	1.483E-01	3.829E-02	-7.070E-02	3.291E-01	-1.069E-01	1.238E-01	1.150E-01	1.036E-01	1.181E-01	8.484E-02	-1.495E-01	3.156E-02
YDR317W	-3.404E-01	3.327E-01	3.014E-01	1.404E-01	6.643E-01	1.067E-01	7.108E-01	-2.789E-02	9.306E-01	-8.701E-01	8.184E-03	-9.706E-01	2.844E-03
YDR318W	4.394E+00	4.810E-03	9.527E-01	5.584E-02	4.850E-01	8.652E-02	2.413E-01	2.738E-01	3.348E-04	2.925E-02	6.917E-01	4.838E-02	5.097E-01
YDR319C	5.712E+00	-2.040E-01	3.895E-04	-5.747E-03	9.183E-01	-1.132E-01	3.369E-02	-2.813E-02	6.096E-01	-1.168E-01	2.745E-02	-7.587E-02	1.510E-01
YDR320C	4.742E+00	-7.615E-01	4.482E-22	-6.048E-01	3.820E-15	-2.470E-01	4.157E-04	-5.284E-01	1.480E-12	-3.819E-01	5.158E-08	-2.719E-01	9.331E-05
YDR320C-A	5.376E+00	-7.271E-01	2.649E-12	-1.380E-01	1.710E-01	-1.018E-01	3.019E-01	1.622E-02	8.705E-01	-4.798E-01	1.357E-06	-3.191E-01	1.307E-03
YDR320W-B	-2.750E-01	-4.616E-01	2.386E-01	5.368E-01	9.547E-02	-1.987E-01	5.315E-01	5.044E-01	1.082E-01	4.590E-01	1.118E-01	3.238E-01	2.600E-01
YDR321W	6.162E+00	5.396E-01	2.687E-11	5.057E-01	4.228E-10	-2.005E-02	8.032E-01	1.135E-01	1.639E-01	4.263E-01	7.872E-08	4.810E-01	1.596E-09
YDR322C-A	8.509E+00	-1.987E-01	3.130E-03	-1.418E-01	3.482E-02	9.262E-02	1.651E-01	-1.074E-01	1.090E-01	-3.504E-01	1.624E-07	-4.330E-01	1.093E-10
YDR322W	7.209E+00	2.897E-01	3.119E-05	1.981E-01	4.456E-03	7.828E-02	2.554E-01	1.607E-01	2.060E-02	3.419E-01	5.955E-07	2.863E-01	3.141E-05
YDR323C	4.410E+00	-2.478E-01	9.946E-03	-1.164E-01	2.201E-01	-2.864E-01	1.619E-03	-8.092E-02	3.840E-01	-1.231E-01	1.693E-01	-1.161E-01	1.957E-01
YDR324C	6.252E+00	3.736E-01	3.153E-05	-6.821E-02	4.514E-01	2.151E-01	1.544E-02	-7.299E-02	4.186E-01	1.137E-01	2.000E-01	-2.438E-01	6.495E-03
YDR325W	5.088E+00	2.313E-02	7.333E-01	1.179E-02	8.610E-01	1.589E-02	8.011E-01	1.055E-01	1.076E-01	2.166E-01	4.595E-04	1.552E-02	8.041E-01
YDR326C	5.706E+00	2.325E-01	1.954E-03	2.163E-01	3.935E-03	-5.369E-02	4.642E-01	2.187E-01	3.253E-03	4.104E-01	1.088E-08	3.672E-01	3.615E-07
YDR327W	-1.867E+00	-2.730E+00	4.772E-03	-8.302E-01	2.164E-01	-4.656E-01	3.861E-01	-4.109E-01	4.874E-01	-7.760E-01	1.663E-01	5.987E-01	1.746E-01
YDR328C	7.330E+00	-2.930E-02	6.807E-01	-7.785E-02	2.749E-01	8.388E-03	9.051E-01	-2.646E-02	7.090E-01	-4.808E-02	4.936E-01	-1.006E-02	8.864E-01
YDR329C	6.633E+00	-6.304E-03	9.065E-01	-7.334E-03	8.910E-01	1.043E-01	4.291E-02	5.559E-02	2.917E-01	3.892E-03	9.397E-01	2.605E-02	6.135E-01
YDR330W	6.058E+00	-1.591E-01	1.305E-02	-1.138E-01	7.442E-02	-4.092E-03	9.467E-01	1.927E-03	9.754E-01	-1.180E-01	5.333E-02	3.553E-03	9.536E-01
YDR331W	5.255E+00	1.992E-01	2.632E-03	2.865E-01	1.103E-05	7.685E-02	2.180E-01	2.636E-01	3.978E-05	2.986E-01	1.023E-06	2.274E-01	2.112E-04
YDR332W	4.642E+00	9.021E-02	1.798E-01	9.728E-02	1.417E-01	-3.534E-02	5.642E-01	3.106E-02	6.323E-01	5.478E-02	3.643E-01	6.984E-02	2.429E-01
YDR333C	5.805E+00	-1.072E-01	9.303E-02	-1.713E-01	7.250E-03	-9.901E-02	1.045E-01	-1.582E-01	1.212E-02	-6.853E-02	2.579E-01	-1.912E-01	1.776E-03
YDR334W	5.551E+00	-1.907E-02	7.775E-01	-1.819E-01	7.388E-03	1.344E-01	3.520E-02	-9.096E-02	1.718E-01	-6.454E-02	3.131E-01	-8.996E-02	1.612E-01
YDR335W	6.563E+00	1.591E-01	1.228E-02	1.403E-01	2.704E-02	2.055E-02	7.407E-01	2.070E-01	9.766E-04	2.391E-01	1.008E-04	2.552E-01	3.547E-05
YDR336W	4.962E+00	-2.067E-01	2.658E-02	-2.958E-01	1.611E-03	-2.103E-01	1.955E-02	-3.647E-01	8.382E-05	-8.305E-02	3.506E-01	-3.457E-01	1.292E-04
YDR337W	6.434E+00	1.760E-01	1.779E-02	2.038E-02	7.848E-01	-9.582E-02	1.912E-01	-2.108E-02	7.765E-01	-5.485E-03	9.401E-01	-4.386E-02	5.497E-01
YDR338C	5.238E+00	4.126E-02	6.229E-01	-3.117E-02	7.099E-01	5.235E-02	5.166E-01	-8.973E-03	9.137E-01	-1.306E-02	8.710E-01	-1.152E-01	1.557E-01
YDR339C	6.158E+00	1.463E-02	8.816E-01	-2.686E-01	6.565E-03	6.585E-02	4.973E-01	-3.468E-01	4.382E-04	-4.089E-01	2.745E-05	-5.286E-01	7.183E-08
YDR340W	4.806E-01	-6.627E-01	1.150E-02	-1.559E-01	5.133E-01	-4.997E-01	2.399E-02	-3.086E-01	1.885E-01	-9.666E-01	3.886E-05	-9.176E-01	5.533E-05
YDR341C	8.004E+00	6.490E-01	6.756E-15	3.483E-01	2.910E-05	-5.239E-02	5.282E-01	1.185E-01	1.549E-01	5.072E-01	9.228E-10	5.041E-01	1.231E-09
YDR342C	1.227E+01	2.404E-01	5.582E-03	-6.577E-03	9.395E-01	-2.038E-01	1.875E-02	8.298E-02	3.385E-01	2.187E-01	1.167E-02	2.689E-01	1.932E-03
YDR343C	1.246E+01	2.264E-01	8.348E-03	-4.867E-03	9.548E-01	-2.156E-01	1.200E-02	8.883E-02	3.005E-01	2.134E-01	1.291E-02	2.611E-01	2.353E-03
YDR344C	-1.885E-01	-2.611E-01	4.448E-01	-2.921E-01	3.843E-01	-2.516E-02	9.287E-01	-1.603E-01	6.105E-01	1.742E-01	5.265E-01	-7.304E-02	7.917E-01
YDR345C	8.628E+00	1.748E-02	8.450E-01	-2.440E-01	6.471E-03	-2.117E-01	1.773E-02	-1.288E-01	1.496E-01	2.223E-01	1.257E-02	1.507E-01	9.101E-02
YDR346C	7.723E+00	1.362E-01	5.017E-02	-9.428E-02	1.767E-01	-8.784E-02	2.040E-01	-9.431E-02	1.754E-01	1.347E-01	5.043E-02	-6.085E-02	3.789E-01
YDR347W	8.181E+00	1.651E-01	3.519E-02	6.595E-02	4.006E-01	-6.365E-02	4.150E-01	-6.901E-02	3.788E-01	1.115E-01	1.527E-01	1.303E-01	9.521E-02
YDR348C	6.781E+00	2.027E-02	7.391E-01	1.904E-01	1.617E-03	9.200E-02	1.202E-01	3.103E-01	2.037E-07	2.296E-02	6.973E-01	1.159E-01	5.016E-02
YDR349C	7.643E+00	4.613E-01	6.250E-12	4.362E-01	7.969E-11	2.201E-01	9.450E-04	3.858E-01	8.138E-09	4.331E-01	6.552E-11	4.126E-01	5.509E-10
YDR350C	5.860E+00	1.352E-01	4.414E-02	1.739E-01	9.165E-03	2.367E-01	2.293E-04	2.178E-01	9.341E-04	1.585E-01	1.342E-02	6.953E-02	2.813E-01
YDR351W	5.488E+00	2.631E-02	6.853E-01	-1.303E-01	4.633E-02	2.090E-02	7.344E-01	-1.099E-01	8.652E-02	-1.706E-01	5.818E-03	-2.443E-01	8.744E-05
YDR352W	5.787E+00	2.891E-01	6.675E-07	2.636E-01	5.465E-06	4.604E-02	4.107E-01	9.321E-02	1.065E-01	-5.453E-02	3.292E-01	1.518E-01	6.039E-03
YDR353W	7.903E+00	-7.284E-02	2.718E-01	6.550E-02	3.217E-01	-2.358E-01	3.400E-04	8.856E-02	1.789E-01	7.641E-02	2.428E-01	7.333E-02	2.637E-01
YDR354C-A	-2.800E+00	1.677E+00	1.912E-01	7.564E-01	5.907E-01	1.405E+00	2.161E-01	5.795E-01	6.712E-01	-1.273E+00	2.777E-01	2.429E+00	1.303E-02
YDR354W	6.494E+00	4.595E-01	5.000E-11	4.451E-01	1.868E-10	-1.040E-01	1.340E-01	2.497E-01	3.480E-04	6.562E-01	4.696E-22	6.935E-01	2.989E-24
YDR355C	-3.134E+00	-1.275E+00	4.036E-01	-1.275E+00	3.840E-01	-1.275E+00	2.827E-01	-1.275E+00	3.515E-01	-1.275E+00	2.776E-01	-1.275E+00	2.538E-01
YDR356W	4.107E+00	-2.799E-02	7.730E-01	3.803E-02	6.909E-01	1.340E-03	9.881E-01	3.395E-01	1.927E-04	3.356E-01	1.112E-04	2.527E-01	3.729E-03
YDR357C	5.179E+00	-3.629E-01	2.468E-04	-9.123E-02	3.503E-01	-1.489E-01	1.174E-01	-6.266E-02	5.159E-01	-2.823E-01	2.984E-03	-2.210E-01	2.032E-02
YDR358W	5.117E+00	-3.699E-01	9.086E-06	-3.736E-01	6.976E-06	-5.216E-02	5.041E-01	-1.556E-01	5.356E-02	-1.756E-01	2.448E-02	1.663E-02	8.306E-01
YDR359C	4.527E+00	-3.442E-01	5.126E-06	-3.473E-01	3.136E-06	-8.924E-03	8.935E-01	-2.319E-01	1.219E-03	-2.137E-01	1.509E-03	-3.322E-01	9.200E-07
YDR360W	-2.454E+00	2.009E-01	8.879E-01	1.359E+00	2.442E-01	1.636E+00	1.131E-01	1.731E+00	1.044E-01	1.117E+00	3.057E-01	2.725E+00	3.940E-03
YDR361C	6.087E+00	1.493E-01	7.160E-02	-1.861E-01	2.624E-02	7.629E-02	3.498E-01	-3.221E-01	1.199E-04	-1.459E-01	7.415E-02	-3.494E-01	2.298E-05
YDR362C	5.295E+00	-8.795E-02	1.561E-01	-9.866E-02	1.086E-01	-6.400E-02	2.644E-01	-2.294E-02	7.015E-01	3.611E-02	5.230E-01	-2.139E-03	9.698E-01
YDR363W	5.054E+00	1.707E-01	9.030E-03	-9.071E-02	1.733E-01	2.519E-02	6.822E-01	-2.615E-03	9.677E-01	2.900E-02	6.348E-01	-7.850E-02	2.008E-01
YDR363W-A	6.652E+00	-4.462E-01	3.175E-06	-3.823E-01	6.453E-05	-8.107E-02	3.893E-01	-1.952E-01	3.964E-02	-5.266E-01	2.654E-08	-4.847E-01	3.215E-07
YDR364C	5.315E+00	8.169E-02	3.178E-01	-2.574E-01	1.959E-03	1.574E-02	8.427E-01	-7.930E-02	3.300E-01	-1.038E-01	1.901E-01	-2.755E-01	5.784E-04
YDR365C	6.273E+00	5.003E-01	1.581E-06	3.709E-02	7.236E-01	2.209E-01	3.298E-02	3.242E-02	7.566E-01	1.400E-02	8.924E-01	-1.511E-01	1.468E-01
YDR366C	-1.491E+00	-4.778E-01	3.682E-01	-1.006E-01	8.342E-01	-1.086E-01	7.920E-01	-6.934E-01	1.710E-01	-5.831E-01	1.868E-01	-2.781E-01	4.932E-01
YDR367W	5.834E+00	-1.716E-01	7.836E-02	-2.469E-02	7.990E-01	-2.560E-01	7.525E-03	-2.393E-01	1.383E-02	7.770E-02	4.125E-01	2.321E-01	1.442E-02
YDR368W	6.086E+00	-3.919E-02	5.762E-01	-2.872E-02	6.813E-01	5.097E-02	4.513E-01	2.154E-02	7.550E-01	2.568E-02	7.031E-01	2.527E-01	1.712E-04
YDR369C	4.154E+00	-1.505E-01	8.853E-02	-1.978E-01	2.456E-02	-2.439E-01	2.979E-03	-5.538E-02	5.135E-01	-2.615E-01	1.392E-03	-1.993E-01	1.402E-02
YDR370C	5.017E+00	-1.093E-01	1.818E-01	2.278E-02	7.780E-01	-2.172E-01	5.357E-03	8.093E-02	3.079E-01	2.423E-01	1.384E-03	1.396E-01	6.745E-02
YDR371C-A	-2.014E+00	2.491E-01	7.671E-01	1.063E+00	1.308E-01	-5.740E-01	4.674E-01	8.216E-01	2.388E-01	6.070E-01	3.533E-01	1.791E+00	7.182E-04
YDR371W	4.466E+00	-2.524E-02	8.021E-01	6.392E-02	5.224E-01	-2.793E-01	4.077E-03	1.021E-01	2.986E-01	3.903E-01	2.869E-05	3.511E-01	1.851E-04
YDR372C	7.093E+00	-4.217E-02	4.896E-01	4.147E-02	4.956E-01	-1.528E-01	1.088E-02	1.184E-01	4.971E-02	1.130E-01	5.723E-02	1.086E-01	6.892E-02
YDR373W	6.339E+00	-2.075E-01	7.300E-03	-4.486E-02	5.592E-01	-2.794E-02	7.108E-01	-5.299E-02	4.873E-01	-2.952E-01	9.404E-05	-2.290E-01	2.495E-03
YDR374C	1.133E+00	-7.272E-01	1.621E-03	-4.037E-01	6.049E-02	1.756E-01	3.380E-01	-2.595E-01	2.057E-01	-4.775E-01	1.423E-02	-9.287E-01	4.144E-06
YDR374W-A	4.650E+00	-3.659E-01	9.984E-05	-7.053E-02	4.420E-01	-4.260E-02	6.275E-01	-2.470E-01	6.875E-03	-4.107E-01	3.797E-06	-3.383E-01	1.347E-04
YDR375C	6.547E+00	3.164E-01	8.132E-07	2.926E-01	5.102E-06	1.884E-02	7.652E-01	2.082E-01	1.105E-03	3.412E-01	4.315E-08	3.609E-01	7.996E-09
YDR376W	5.562E+00	1.438E-01	5.280E-02	3.205E-01	1.254E-05	-1.948E-02	7.856E-01	2.871E-01	7.550E-05	2.891E-01	3.995E-05	3.611E-01	3.081E-07
YDR377W	9.270E+00	-1.815E-01	2.166E-02	-7.888E-03	9.204E-01	-4.469E-02	5.706E-01	-4.118E-02	6.017E-01	-3.074E-01	9.694E-05	-2.976E-01	1.625E-04
YDR378C	6.339E+00	-1.001E-01	1.497E-01	7.349E-02	2.864E-01	-5.628E-02	4.047E-01	-2.183E-02	7.505E-01	-8.543E-02	2.044E-01	2.406E-02	7.211E-01
YDR379C-A	5.714E+00	-3.166E-01	4.766E-03	-1.331E-01	2.324E-01	1.480E-01	1.762E-01	2.811E-02	7.991E-01	-4.830E-01	1.213E-05	-5.412E-01	1.057E-06
YDR379W	5.296E+00	-3.757E-01	6.562E-06	2.872E-02	7.229E-01	-1.432E-01	6.839E-02	2.235E-01	4.792E-03	-1.300E-02	8.671E-01	-4.963E-02	5.254E-01
YDR380W	7.912E+00	-1.281E-01	2.884E-01	3.425E-01	4.448E-03	3.152E-01	8.685E-03	5.121E-01	2.095E-05	1.598E-01	1.831E-01	2.155E-02	8.577E-01
YDR381C-A	6.324E+00	-1.496E-01	1.154E-01	-6.088E-02	5.209E-01	-3.378E-01	3.291E-04	-2.953E-02	7.543E-01	-1.271E-01	1.739E-01	-1.627E-01	8.278E-02
YDR381W	8.536E+00	-4.412E-03	9.488E-01	-1.168E-01	8.939E-02	1.050E-01	1.241E-01	-3.192E-02	6.415E-01	-2.151E-02	7.526E-01	-9.987E-02	1.442E-01
YDR382W	9.473E+00	2.049E-01	1.128E-02	8.916E-02	2.703E-01	-1.238E-01	1.255E-01	-1.899E-01	1.897E-02	-2.950E-02	7.147E-01	-6.995E-03	9.310E-01
YDR383C	3.793E+00	6.108E-03	9.488E-01	-2.216E-01	2.196E-02	7.352E-02	3.988E-01	-1.024E-01	2.709E-01	-2.952E-01	9.424E-04	-2.816E-01	1.454E-03
YDR384C	9.223E+00	-7.534E-01	1.652E-06	-1.094E+00	4.606E-12	2.817E-01	7.141E-02	-1.462E+00	5.255E-20	-1.565E+00	1.325E-22	-1.592E+00	2.810E-23
YDR385W	1.102E+01	7.087E-01	5.062E-21	6.651E-01	1.013E-18	6.522E-02	3.843E-01	4.723E-01	3.243E-10	5.840E-01	7.838E-15	7.284E-01	3.911E-22
YDR386W	4.227E+00	-2.138E-01	1.547E-02	-3.330E-01	1.759E-04	-5.320E-02	5.091E-01	-7.643E-02	3.654E-01	-1.369E-01	8.928E-02	-2.561E-01	1.622E-03
YDR387C	6.291E+00	1.965E-01	5.334E-03	3.585E-01	3.082E-07	-5.820E-02	4.005E-01	3.748E-01	6.767E-08	2.286E-01	8.125E-04	5.559E-01	3.278E-16
YDR388W	6.570E+00	-1.247E-01	3.003E-02	-1.016E-01	7.567E-02	-8.278E-02	1.354E-01	-2.764E-02	6.242E-01	-9.102E-02	9.879E-02	1.429E-01	9.377E-03
YDR389W	5.613E+00	-1.063E-01	1.134E-01	-8.011E-03	9.037E-01	1.597E-01	1.088E-02	1.432E-01	2.645E-02	9.298E-02	1.369E-01	-6.872E-02	2.768E-01
YDR390C	5.386E+00	2.348E-01	8.505E-05	2.414E-01	4.501E-05	-2.053E-02	7.155E-01	3.057E-01	1.052E-07	4.626E-01	1.046E-17	3.525E-01	8.350E-11
YDR391C	5.831E+00	-1.978E-01	1.173E-03	-2.778E-01	5.298E-06	-2.154E-01	2.092E-04	-2.012E-01	7.654E-04	-2.125E-01	2.257E-04	-1.119E-01	5.145E-02
YDR392W	4.700E+00	-1.334E-01	6.238E-02	-1.662E-01	1.945E-02	-5.276E-02	4.170E-01	8.852E-03	8.965E-01	-8.057E-02	2.136E-01	-1.192E-01	6.474E-02
YDR393W	5.449E+00	-5.572E-02	4.402E-01	-1.618E-01	2.595E-02	-1.040E-01	1.324E-01	-2.619E-03	9.705E-01	-4.649E-03	9.458E-01	-1.680E-01	1.533E-02
YDR394W	7.630E+00	-1.038E-01	8.203E-02	-4.677E-02	4.320E-01	8.660E-02	1.398E-01	-5.375E-03	9.277E-01	-9.096E-02	1.208E-01	-1.718E-01	3.550E-03
YDR395W	6.435E+00	3.467E-01	3.247E-06	1.011E-01	1.772E-01	6.340E-02	3.892E-01	7.438E-03	9.208E-01	2.114E-01	3.840E-03	5.446E-02	4.600E-01
YDR396W	-9.313E-01	8.428E-02	8.433E-01	1.041E-01	8.008E-01	1.824E-01	6.028E-01	-3.708E-01	3.857E-01	5.377E-02	8.795E-01	5.735E-01	7.085E-02
YDR397C	6.299E+00	-2.843E-01	1.326E-03	-3.765E-01	2.219E-05	1.176E-02	8.922E-01	-5.019E-01	1.484E-08	-5.885E-01	1.846E-11	-6.260E-01	1.103E-12
YDR398W	6.649E+00	3.753E-01	7.679E-03	1.853E-02	8.954E-01	2.606E-01	6.311E-02	-8.528E-02	5.449E-01	-4.013E-02	7.748E-01	-2.356E-01	9.388E-02
YDR399W	8.966E+00	2.955E-01	2.023E-05	2.566E-01	2.138E-04	1.225E-01	7.639E-02	-8.871E-03	8.982E-01	-4.504E-03	9.480E-01	-1.609E-02	8.161E-01
YDR400W	6.077E+00	-1.627E-02	7.817E-01	1.498E-01	9.544E-03	-2.225E-01	8.377E-05	1.273E-01	2.589E-02	7.597E-02	1.702E-01	6.506E-02	2.426E-01
YDR401W	1.075E+00	-7.787E-02	7.166E-01	2.298E-01	2.545E-01	-5.925E-01	3.107E-03	1.848E-02	9.263E-01	-1.544E-01	4.114E-01	5.102E-02	7.774E-01
YDR402C	9.617E-01	-6.669E-01	6.905E-03	-2.534E-03	9.908E-01	-3.746E-01	7.190E-02	-1.544E-01	4.785E-01	-2.132E-01	2.927E-01	-4.636E-01	2.459E-02
YDR403W	4.325E+00	2.320E-01	5.010E-02	4.401E-01	1.590E-04	4.005E-01	3.982E-04	3.270E-01	4.771E-03	3.635E-01	1.255E-03	1.241E-01	2.761E-01
YDR404C	6.820E+00	1.543E-01	3.848E-02	2.086E-01	5.036E-03	8.233E-02	2.624E-01	1.775E-01	1.659E-02	2.876E-01	8.185E-05	3.807E-01	1.989E-07
YDR405W	6.436E+00	-2.485E-01	1.675E-04	-3.616E-01	4.869E-08	5.879E-02	3.560E-01	-4.256E-01	1.062E-10	-2.504E-01	9.020E-05	-1.841E-01	4.110E-03
YDR406W	8.112E+00	4.510E-01	1.985E-09	1.855E-01	1.371E-02	2.765E-01	2.196E-04	2.332E-01	1.899E-03	2.594E-01	5.143E-04	4.090E-01	4.572E-08
YDR406W-A	1.540E-01	-2.838E-01	3.700E-01	-1.979E-02	9.468E-01	-1.164E-01	6.597E-01	1.531E-01	5.799E-01	2.461E-01	3.268E-01	2.813E-01	2.527E-01
YDR407C	5.351E+00	-3.708E-02	6.572E-01	1.579E-01	5.523E-02	-1.013E-01	2.077E-01	2.071E-01	1.083E-02	2.727E-01	5.408E-04	1.716E-01	3.114E-02
YDR408C	6.659E+00	5.071E-01	1.562E-08	2.749E-01	2.237E-03	-8.146E-02	3.623E-01	-1.158E-01	2.001E-01	2.422E-01	6.377E-03	5.016E-01	1.699E-08
YDR409W	4.407E+00	2.726E-01	1.853E-03	3.240E-01	1.803E-04	1.284E-01	1.207E-01	3.623E-01	1.859E-05	1.426E-01	8.148E-02	2.496E-01	2.143E-03
YDR410C	5.465E+00	-8.390E-02	4.055E-01	3.751E-01	1.555E-04	-2.447E-01	1.318E-02	3.066E-01	1.917E-03	9.923E-02	3.081E-01	4.107E-01	2.396E-05
YDR411C	6.901E+00	-2.446E-01	1.095E-03	1.697E-01	2.183E-02	-7.205E-02	3.257E-01	2.482E-01	7.362E-04	-3.299E-02	6.513E-01	2.256E-01	1.997E-03
YDR412W	5.780E+00	1.823E-01	2.670E-02	-2.091E-01	1.236E-02	1.342E-01	9.623E-02	-1.478E-01	7.379E-02	-2.559E-01	1.616E-03	-4.231E-01	2.550E-07
YDR413C	-6.261E-01	-1.769E-01	6.307E-01	-2.636E-01	4.686E-01	-3.205E-01	3.154E-01	-1.032E+00	9.015E-03	-2.343E-01	4.542E-01	-1.600E-01	5.969E-01
YDR414C	5.028E+00	5.912E-01	1.277E-10	7.786E-01	1.081E-17	1.326E-01	1.411E-01	5.809E-01	1.612E-10	7.624E-01	2.901E-18	9.417E-01	5.651E-27
YDR415C	5.058E+00	9.753E-02	1.092E-01	1.529E-01	1.058E-02	-1.705E-02	7.610E-01	6.863E-03	9.077E-01	4.967E-02	3.691E-01	6.431E-02	2.415E-01
YDR416W	4.410E+00	1.555E-01	1.076E-01	1.508E-02	8.768E-01	4.071E-02	6.605E-01	-7.656E-03	9.365E-01	4.456E-02	6.280E-01	-8.766E-02	3.435E-01
YDR417C	-2.218E-01	4.970E-01	1.374E-01	9.781E-01	1.109E-03	-1.320E-01	6.744E-01	1.586E-01	6.306E-01	6.414E-01	2.080E-02	5.219E-01	5.875E-02
YDR418W	9.427E+00	1.628E-01	1.705E-02	6.626E-02	3.316E-01	-7.557E-02	2.671E-01	-1.098E-01	1.078E-01	1.179E-01	8.303E-02	7.282E-02	2.848E-01
YDR419W	4.902E+00	1.341E-02	8.689E-01	4.818E-02	5.508E-01	-9.767E-03	8.990E-01	8.971E-02	2.571E-01	1.420E-01	6.095E-02	9.673E-02	2.034E-01
YDR420W	5.813E+00	1.696E-01	5.903E-02	-9.361E-02	3.010E-01	4.182E-01	1.886E-06	-1.035E-01	2.500E-01	-1.210E-01	1.704E-01	-2.789E-01	1.753E-03
YDR421W	4.793E+00	-1.232E-01	7.489E-02	-1.193E-01	8.094E-02	1.063E-02	8.649E-01	9.163E-02	1.596E-01	-1.234E-01	4.934E-02	-1.669E-01	7.686E-03
YDR422C	5.099E+00	1.455E-01	7.165E-02	1.059E-01	1.887E-01	6.059E-02	4.324E-01	2.110E-01	7.471E-03	3.215E-01	2.265E-05	2.506E-01	1.037E-03
YDR423C	4.816E+00	-1.335E-01	5.100E-02	-2.690E-01	9.292E-05	-4.757E-02	4.462E-01	-3.063E-01	5.377E-06	-2.936E-01	3.451E-06	-5.308E-02	3.904E-01
YDR424C	5.180E+00	-3.736E-01	1.330E-05	-2.146E-01	1.130E-02	-1.198E-01	1.403E-01	-1.267E-01	1.282E-01	-3.428E-01	2.597E-05	-2.502E-01	2.156E-03
YDR425W	4.828E+00	7.499E-02	3.174E-01	3.570E-02	6.328E-01	1.058E-01	1.292E-01	8.591E-02	2.381E-01	1.756E-01	1.082E-02	1.514E-01	2.783E-02
YDR426C	-7.682E-01	3.367E-01	4.646E-01	6.489E-01	1.350E-01	3.533E-01	3.885E-01	-8.923E-01	8.700E-02	3.607E-01	3.694E-01	9.202E-01	1.397E-02
YDR427W	7.331E+00	-9.041E-02	2.121E-01	-3.198E-02	6.582E-01	5.192E-02	4.677E-01	5.464E-02	4.474E-01	-9.663E-04	9.892E-01	-1.668E-01	2.006E-02
YDR428C	5.209E+00	2.067E-01	1.705E-03	1.497E-02	8.220E-01	1.057E-03	9.866E-01	-1.354E-01	4.071E-02	1.385E-02	8.242E-01	-1.464E-01	2.018E-02
YDR429C	7.766E+00	2.226E-01	7.364E-03	-7.725E-02	3.536E-01	1.118E-03	9.892E-01	-1.642E-01	4.850E-02	-1.138E-01	1.689E-01	-2.141E-01	9.841E-03
YDR430C	6.474E+00	2.049E-01	1.095E-02	1.210E-01	1.334E-01	1.666E-02	8.339E-01	2.004E-01	1.235E-02	3.936E-01	5.785E-07	3.552E-01	7.145E-06
YDR431W	-2.082E+00	-3.833E-02	9.566E-01	-1.631E+00	7.211E-02	5.128E-01	3.730E-01	-3.908E-01	5.795E-01	-5.693E-01	3.809E-01	-4.272E-01	4.908E-01
YDR432W	8.020E+00	2.462E-01	2.402E-03	-2.242E-02	7.826E-01	2.995E-01	2.082E-04	8.164E-02	3.138E-01	5.353E-02	5.070E-01	4.839E-02	5.493E-01
YDR433W	1.963E+00	6.567E-03	9.663E-01	-2.956E-02	8.463E-01	1.533E-01	2.460E-01	6.109E-02	6.732E-01	-9.204E-03	9.452E-01	-1.036E-02	9.372E-01
YDR434W	6.355E+00	2.565E-01	1.160E-05	2.851E-01	9.882E-07	4.097E-02	4.712E-01	2.590E-01	7.137E-06	3.024E-01	6.826E-08	2.595E-01	4.037E-06
YDR435C	5.745E+00	-5.915E-02	3.484E-01	-8.615E-02	1.712E-01	6.714E-02	2.597E-01	-1.868E-01	2.726E-03	3.773E-02	5.247E-01	5.618E-02	3.444E-01
YDR436W	6.137E+00	2.192E-01	3.339E-04	1.189E-01	5.249E-02	1.070E-01	7.027E-02	1.159E-01	5.547E-02	1.505E-01	1.023E-02	3.211E-01	3.966E-08
YDR437W	2.767E+00	1.060E-01	4.925E-01	1.576E-01	2.992E-01	1.432E-01	3.162E-01	6.990E-02	6.409E-01	2.465E-01	7.978E-02	3.173E-01	2.436E-02
YDR438W	4.959E+00	4.374E-03	9.488E-01	2.455E-01	1.782E-04	7.802E-02	2.065E-01	2.126E-01	9.255E-04	2.109E-01	5.038E-04	2.782E-01	3.782E-06
YDR439W	4.000E+00	-5.903E-01	1.958E-09	-5.218E-01	6.843E-08	-4.939E-02	5.692E-01	-4.096E-01	1.179E-05	-3.374E-01	1.255E-04	-3.119E-01	3.774E-04
YDR440W	4.305E+00	-8.973E-02	3.398E-01	2.853E-01	1.545E-03	1.003E-01	2.438E-01	3.243E-01	2.341E-04	2.018E-01	1.744E-02	1.009E-01	2.370E-01
YDR441C	6.274E+00	2.418E-02	7.927E-01	1.074E-01	2.415E-01	2.357E-02	7.948E-01	6.410E-02	4.834E-01	-1.282E-01	1.569E-01	-3.905E-02	6.666E-01
YDR442W	-2.236E+00	9.179E-01	2.672E-01	-4.135E-01	6.830E-01	1.137E+00	8.896E-02	8.043E-01	3.014E-01	1.100E+00	9.992E-02	6.371E-01	3.595E-01
YDR443C	4.916E+00	1.447E-02	8.397E-01	1.490E-01	3.305E-02	-4.839E-02	4.661E-01	2.988E-01	9.739E-06	1.568E-01	1.573E-02	1.668E-01	1.013E-02
YDR444W	5.890E+00	-3.122E-01	3.862E-06	-1.029E-01	1.218E-01	-7.067E-02	2.708E-01	-7.645E-02	2.445E-01	-2.902E-01	6.586E-06	-4.192E-01	1.173E-10
YDR445C	-2.015E+00	5.324E-01	4.073E-01	7.044E-01	2.433E-01	-1.239E+00	8.375E-02	7.463E-01	1.930E-01	-3.739E-01	5.445E-01	-1.513E-03	9.979E-01
YDR446W	-1.091E+00	-4.983E-01	3.102E-01	-1.281E-01	7.748E-01	1.616E-01	6.704E-01	2.437E-01	5.479E-01	-8.030E-01	6.156E-02	-5.580E-01	1.669E-01
YDR447C	8.565E+00	1.865E-01	3.325E-02	-4.985E-02	5.697E-01	-1.375E-01	1.158E-01	-2.590E-01	3.173E-03	9.625E-03	9.122E-01	-1.532E-01	7.999E-02
YDR448W	3.784E+00	-4.963E-03	9.539E-01	7.083E-02	3.954E-01	5.979E-02	4.278E-01	9.917E-02	2.178E-01	-1.962E-01	1.086E-02	-8.393E-02	2.633E-01
YDR449C	5.174E+00	1.903E-01	1.864E-01	-2.467E-01	8.938E-02	1.994E-01	1.618E-01	-3.220E-01	2.645E-02	-1.574E-01	2.708E-01	-5.169E-01	3.438E-04
YDR450W	9.153E+00	1.690E-01	2.147E-02	8.238E-02	2.625E-01	-1.841E-01	1.216E-02	-9.935E-02	1.767E-01	1.597E-01	2.929E-02	3.058E-02	6.768E-01
YDR451C	4.862E+00	-5.689E-01	1.439E-04	4.250E-01	3.251E-03	4.045E-02	7.771E-01	5.976E-01	3.003E-05	5.194E-01	2.488E-04	3.073E-01	3.123E-02
YDR452W	7.180E+00	9.205E-02	1.797E-01	3.017E-01	9.932E-06	-5.511E-02	4.161E-01	4.742E-01	2.628E-12	1.705E-01	1.125E-02	3.630E-01	7.102E-08
YDR453C	5.126E+00	2.582E-02	7.729E-01	-4.364E-02	6.261E-01	1.465E-01	8.679E-02	-1.642E-02	8.524E-01	3.756E-01	8.590E-06	4.011E-01	2.153E-06
YDR454C	7.364E+00	8.307E-02	1.510E-01	1.544E-01	7.467E-03	-1.006E-01	7.787E-02	8.549E-04	9.882E-01	4.468E-02	4.308E-01	3.119E-02	5.838E-01
YDR455C	-7.188E-01	-1.159E+00	1.243E-02	-1.223E+00	7.235E-03	-9.108E-01	2.431E-02	-8.383E-01	4.694E-02	-1.418E+00	7.538E-04	-1.451E+00	4.822E-04
YDR456W	7.866E+00	1.024E-01	1.413E-01	2.713E-01	9.320E-05	-1.961E-02	7.765E-01	2.689E-01	1.032E-04	1.400E-01	4.203E-02	2.571E-01	1.914E-04
YDR457W	6.522E+00	1.263E-01	6.573E-02	1.627E-01	1.754E-02	-1.236E-01	6.701E-02	1.347E-01	4.756E-02	2.418E-01	2.875E-04	2.063E-01	2.073E-03
YDR458C	5.874E+00	-1.883E-02	7.907E-01	-2.229E-01	1.884E-03	-1.237E-01	7.285E-02	-3.284E-02	6.398E-01	6.534E-02	3.373E-01	-8.905E-02	1.955E-01
YDR459C	5.506E+00	2.236E-01	1.589E-04	3.233E-01	2.680E-08	1.195E-01	3.108E-02	2.676E-01	3.020E-06	2.472E-01	5.984E-06	3.138E-01	7.749E-09
YDR460W	4.968E+00	-1.516E-01	4.269E-02	-2.650E-01	4.246E-04	-3.800E-02	5.882E-01	-2.386E-01	1.189E-03	-3.109E-01	1.135E-05	-3.861E-01	5.497E-08
YDR461C-A	4.861E+00	-3.183E-01	5.845E-04	-1.781E-01	5.122E-02	-2.350E-02	7.881E-01	-2.540E-01	5.058E-03	-3.934E-01	8.365E-06	-2.797E-01	1.485E-03
YDR461W	5.378E+00	-1.543E+00	6.054E-66	-5.319E-01	2.114E-10	-7.005E-01	1.429E-17	-5.772E-01	3.814E-12	-1.244E+00	6.802E-50	-1.241E+00	4.654E-49
YDR462W	6.206E+00	2.026E-03	9.768E-01	1.168E-01	9.120E-02	1.348E-01	4.524E-02	9.725E-02	1.562E-01	-9.312E-03	8.900E-01	5.586E-02	4.082E-01
YDR463W	6.554E+00	-2.082E-01	1.238E-03	-3.713E-01	1.014E-08	2.213E-01	3.710E-04	-3.153E-01	8.663E-07	-3.223E-01	2.836E-07	-4.876E-01	1.447E-14
YDR464C-A	-3.059E+00	2.133E+00	1.193E-01	2.009E+00	1.315E-01	2.194E+00	7.247E-02	0.000E+00	1.000E+00	0.000E+00	1.000E+00	0.000E+00	1.000E+00
YDR464W	5.003E+00	2.301E-01	5.649E-03	-9.754E-02	2.489E-01	2.884E-01	2.925E-04	2.583E-02	7.554E-01	-3.019E-02	7.065E-01	-1.285E-01	1.119E-01
YDR465C	6.376E+00	3.120E-01	1.561E-02	-2.081E-01	1.085E-01	1.905E-01	1.380E-01	-3.253E-01	1.209E-02	-2.185E-01	8.946E-02	-4.980E-01	1.204E-04
YDR466W	5.502E+00	1.524E-01	2.034E-02	1.207E-01	6.506E-02	1.485E-01	1.664E-02	2.587E-01	4.873E-05	2.337E-01	1.418E-04	2.036E-01	9.516E-04
YDR467C	5.275E-01	1.166E-01	6.465E-01	-2.996E-01	2.602E-01	-1.444E-03	9.949E-01	6.540E-01	2.472E-03	4.811E-01	1.712E-02	4.714E-01	1.666E-02
YDR468C	5.426E+00	-1.255E-01	9.306E-02	-1.097E-01	1.407E-01	-5.995E-02	4.007E-01	1.805E-02	8.043E-01	-2.180E-01	2.241E-03	-1.755E-01	1.417E-02
YDR469W	4.864E+00	-1.606E-01	6.501E-02	-6.658E-02	4.394E-01	1.297E-01	1.127E-01	-7.151E-03	9.326E-01	-2.876E-01	5.224E-04	-3.344E-01	5.953E-05
YDR470C	6.023E+00	1.698E-01	6.163E-02	3.123E-01	5.528E-04	8.536E-02	3.385E-01	2.980E-01	9.161E-04	3.710E-01	2.794E-05	2.650E-01	2.931E-03
YDR471W	8.460E+00	1.098E-01	9.883E-02	4.699E-02	4.801E-01	-3.378E-02	6.098E-01	-4.870E-02	4.638E-01	6.746E-02	3.071E-01	-5.170E-02	4.351E-01
YDR472W	5.192E+00	1.517E-01	1.787E-02	1.093E-01	8.592E-02	1.169E-01	4.944E-02	5.449E-02	3.848E-01	2.341E-01	6.583E-05	1.314E-01	2.589E-02
YDR473C	5.517E+00	-9.086E-02	3.082E-01	-1.243E-01	1.639E-01	1.722E-03	9.841E-01	3.235E-02	7.129E-01	-2.719E-01	1.760E-03	-3.119E-01	3.574E-04
YDR475C	5.406E+00	2.076E-02	7.959E-01	-1.327E-01	1.006E-01	2.215E-02	7.746E-01	-1.057E-01	1.851E-01	-1.964E-02	7.988E-01	2.263E-01	3.162E-03
YDR476C	7.105E+00	-4.481E-01	3.528E-07	-1.203E-01	1.686E-01	-1.362E-01	1.162E-01	-3.336E-01	1.364E-04	-6.209E-01	1.071E-12	-2.014E-01	2.031E-02
YDR477W	6.700E+00	1.035E-01	9.715E-02	-6.678E-02	2.871E-01	5.034E-03	9.343E-01	5.306E-02	3.916E-01	2.218E-01	2.444E-04	1.985E-01	1.090E-03
YDR478W	3.767E+00	1.850E-01	1.519E-01	-2.396E-01	7.003E-02	1.500E-01	2.285E-01	-3.076E-01	1.881E-02	-2.758E-01	2.895E-02	-4.438E-01	5.161E-04
YDR479C	5.967E+00	-1.058E-01	9.754E-02	-1.089E-01	8.705E-02	1.648E-02	7.862E-01	6.651E-03	9.150E-01	-7.620E-02	2.093E-01	7.174E-02	2.364E-01
YDR480W	3.932E+00	-2.073E-01	2.221E-02	-4.468E-02	6.098E-01	2.516E-01	1.227E-03	1.362E-01	1.025E-01	3.735E-02	6.358E-01	-9.490E-02	2.306E-01
YDR481C	7.942E+00	-1.138E-01	2.150E-01	2.633E-02	7.738E-01	2.216E-01	1.510E-02	1.813E-02	8.429E-01	-2.730E-01	2.806E-03	4.963E-03	9.566E-01
YDR482C	4.798E+00	-2.072E-01	2.176E-02	-2.053E-01	2.235E-02	1.652E-01	5.178E-02	-2.267E-01	1.065E-02	-5.525E-01	2.462E-10	-5.065E-01	6.612E-09
YDR483W	8.850E+00	1.001E-01	1.370E-01	6.832E-02	3.103E-01	1.009E-01	1.324E-01	3.586E-02	5.938E-01	-6.898E-02	3.034E-01	4.240E-02	5.272E-01
YDR484W	4.823E+00	3.844E-02	6.575E-01	-7.735E-02	3.751E-01	-8.051E-02	3.321E-01	7.356E-02	3.871E-01	3.963E-02	6.297E-01	-1.457E-01	7.953E-02
YDR485C	5.391E+00	1.204E-01	7.320E-02	-1.024E-01	1.321E-01	1.368E-01	3.157E-02	3.985E-02	5.474E-01	5.077E-04	9.937E-01	-8.074E-02	2.081E-01
YDR486C	6.192E+00	-2.630E-01	1.063E-04	-2.716E-01	6.165E-05	-1.000E-01	1.264E-01	-5.505E-02	4.070E-01	-2.518E-01	1.189E-04	-3.938E-01	2.453E-09
YDR487C	7.439E+00	3.215E-01	1.223E-05	1.936E-01	8.546E-03	-7.852E-02	2.829E-01	-1.803E-02	8.065E-01	2.907E-01	6.388E-05	2.598E-01	3.690E-04
YDR488C	3.699E+00	-8.647E-02	4.133E-01	1.089E-01	2.864E-01	2.750E-01	3.101E-03	-7.905E-02	4.372E-01	4.027E-01	1.059E-05	4.184E-01	4.505E-06
YDR489W	4.717E+00	4.865E-02	5.748E-01	-4.117E-02	6.349E-01	1.060E-01	1.974E-01	-1.711E-01	4.726E-02	-1.009E-02	9.021E-01	-1.664E-01	4.458E-02
YDR490C	5.981E+00	-3.218E-02	7.082E-01	-3.229E-01	2.024E-04	-2.793E-01	1.021E-03	-3.051E-01	4.082E-04	-1.471E-01	8.107E-02	-8.991E-02	2.877E-01
YDR491C	-1.771E+00	1.646E-01	7.848E-01	8.066E-01	1.183E-01	-2.655E-01	6.190E-01	-3.921E-02	9.453E-01	3.805E-01	4.231E-01	-2.593E-01	6.113E-01
YDR492W	9.157E+00	5.698E-01	4.109E-03	-4.461E-01	2.457E-02	1.691E-02	9.319E-01	-5.873E-01	3.125E-03	-1.730E-01	3.821E-01	-7.891E-01	7.472E-05
YDR493W	5.535E+00	6.796E-02	3.558E-01	1.180E-02	8.727E-01	-1.005E-01	1.580E-01	-7.341E-02	3.152E-01	7.777E-02	2.686E-01	4.569E-02	5.184E-01
YDR494W	7.385E+00	9.994E-02	1.195E-01	-1.604E-02	8.033E-01	4.870E-02	4.425E-01	6.813E-03	9.152E-01	-3.744E-03	9.528E-01	-4.858E-02	4.448E-01
YDR495C	4.986E+00	1.255E-01	1.361E-01	-1.865E-03	9.824E-01	1.475E-02	8.554E-01	7.106E-02	3.926E-01	3.993E-02	6.200E-01	-5.859E-02	4.696E-01
YDR496C	6.659E+00	3.246E-01	1.549E-03	-3.421E-01	9.516E-04	2.311E-01	2.338E-02	-3.838E-01	2.052E-04	-5.289E-02	6.041E-01	-5.137E-01	6.142E-07
YDR497C	9.861E+00	9.216E-03	9.298E-01	2.759E-01	8.356E-03	2.235E-02	8.306E-01	2.889E-01	5.742E-03	-1.997E-01	5.610E-02	-1.190E-01	2.550E-01
YDR498C	5.126E+00	-1.737E-01	5.021E-03	-1.092E-01	7.238E-02	2.004E-03	9.713E-01	-1.344E-01	2.362E-02	-9.122E-02	1.022E-01	-1.254E-01	2.449E-02
YDR499W	4.381E+00	-3.478E-02	6.534E-01	7.654E-02	3.096E-01	1.335E-01	5.316E-02	1.345E-01	6.478E-02	4.492E-02	5.154E-01	-7.565E-02	2.755E-01
YDR500C	9.001E+00	-1.501E-02	8.460E-01	-6.218E-02	4.212E-01	-1.526E-01	4.785E-02	-1.225E-01	1.128E-01	-1.049E-02	8.917E-01	-1.530E-01	4.727E-02
YDR501W	4.303E+00	3.618E-01	1.667E-04	3.934E-01	3.465E-05	3.097E-01	6.526E-04	4.754E-01	3.297E-07	2.485E-01	6.072E-03	3.083E-01	6.396E-04
YDR502C	8.830E+00	2.633E-01	7.122E-02	-2.967E-01	4.227E-02	-6.840E-02	6.390E-01	-3.682E-01	1.174E-02	-3.891E-01	7.708E-03	-5.072E-01	5.239E-04
YDR503C	5.189E+00	-3.308E-01	1.651E-05	1.518E-01	3.910E-02	-1.155E-01	1.069E-01	1.227E-01	9.161E-02	-3.114E-01	1.471E-05	-2.429E-01	7.098E-04
YDR504C	3.849E+00	-2.199E-01	7.661E-02	-2.584E-01	3.688E-02	-2.145E-02	8.541E-01	8.773E-02	4.617E-01	-2.850E-01	1.564E-02	-2.580E-01	2.861E-02
YDR505C	7.503E+00	1.818E-01	8.173E-02	-1.555E-01	1.376E-01	2.691E-01	9.708E-03	-5.421E-02	6.036E-01	-1.891E-01	6.932E-02	-4.014E-01	1.238E-04
YDR506C	3.548E+00	8.509E-02	3.694E-01	1.839E-01	4.522E-02	2.283E-01	5.414E-03	2.154E-01	1.471E-02	1.153E-01	1.632E-01	2.611E-01	1.092E-03
YDR507C	5.440E+00	-2.409E-01	9.285E-04	1.205E-01	8.731E-02	-1.669E-02	8.062E-01	1.906E-01	5.957E-03	2.029E-02	7.637E-01	-1.684E-01	1.387E-02
YDR508C	9.021E+00	1.378E-01	1.509E-01	-5.742E-02	5.497E-01	-1.569E-02	8.699E-01	-9.098E-02	3.430E-01	-5.229E-02	5.850E-01	-1.032E-01	2.814E-01
YDR509W	-1.736E+00	7.458E-01	2.112E-01	6.097E-01	3.043E-01	2.194E-03	9.969E-01	-1.744E+00	4.083E-02	7.854E-01	1.105E-01	1.124E+00	1.320E-02
YDR510C-A	-2.200E+00	2.785E-02	9.739E-01	-8.166E-01	3.642E-01	2.185E-01	7.600E-01	-4.609E-02	9.495E-01	-1.092E+00	1.760E-01	2.306E-01	7.292E-01
YDR510W	6.737E+00	-9.825E-01	6.105E-38	-7.131E-01	3.069E-21	-1.186E-01	1.043E-01	-6.396E-01	1.134E-17	-7.727E-01	1.356E-25	-6.239E-01	3.142E-17
YDR511W	6.523E+00	-2.129E-01	8.836E-03	-3.740E-02	6.435E-01	2.465E-03	9.753E-01	-1.036E-01	1.981E-01	-3.022E-01	1.527E-04	-2.023E-01	1.150E-02
YDR512C	5.587E+00	-4.394E-01	1.377E-06	-2.170E-01	1.587E-02	-6.645E-02	4.470E-01	-7.019E-02	4.284E-01	-4.643E-01	1.355E-07	-2.327E-01	7.986E-03
YDR513W	8.704E+00	-2.790E-01	3.013E-03	-2.096E-01	2.574E-02	1.746E-02	8.521E-01	-3.762E-02	6.882E-01	-4.074E-01	1.417E-05	-2.426E-01	9.667E-03
YDR514C	4.556E+00	1.731E-01	1.811E-02	-3.104E-02	6.750E-01	1.824E-01	6.742E-03	-1.160E-01	1.122E-01	-1.634E-01	1.787E-02	-2.353E-01	6.491E-04
YDR515W	5.043E+00	6.735E-03	9.397E-01	7.593E-03	9.318E-01	1.751E-01	3.940E-02	1.687E-01	5.215E-02	-1.561E-01	6.875E-02	-3.567E-01	3.956E-05
YDR516C	8.888E+00	8.795E-02	2.853E-01	-1.782E-01	3.067E-02	-3.468E-01	2.536E-05	-8.268E-02	3.153E-01	7.740E-02	3.455E-01	2.428E-01	3.115E-03
YDR517W	6.875E+00	2.726E-01	4.981E-05	2.608E-01	1.030E-04	-7.899E-02	2.347E-01	1.293E-01	5.379E-02	3.636E-01	3.100E-08	4.546E-01	5.074E-12
YDR518W	5.674E+00	-3.689E-02	6.931E-01	2.325E-02	8.031E-01	-3.846E-01	3.033E-05	9.514E-03	9.182E-01	3.669E-01	4.745E-05	2.183E-01	1.636E-02
YDR519W	6.570E+00	-1.628E-01	1.835E-02	1.279E-01	6.100E-02	-1.994E-01	3.135E-03	8.821E-02	1.938E-01	-5.577E-02	4.047E-01	4.078E-02	5.433E-01
YDR520C	5.369E+00	1.961E-01	1.135E-03	8.432E-02	1.624E-01	1.343E-01	1.693E-02	1.825E-01	1.822E-03	1.535E-01	5.917E-03	2.708E-02	6.295E-01
YDR521W	-2.431E+00	4.652E-01	6.322E-01	3.243E-01	7.352E-01	-3.434E-01	7.077E-01	-4.017E-01	6.975E-01	8.845E-01	2.400E-01	1.382E+00	4.315E-02
YDR522C	3.116E-01	-1.649E+00	4.764E-09	-8.086E-01	6.834E-04	-5.788E-01	4.222E-03	-4.213E-01	5.046E-02	-1.956E+00	1.157E-15	-1.717E+00	5.958E-14
YDR523C	3.440E+00	-1.096E-02	9.306E-01	4.529E-01	1.643E-04	-6.158E-02	6.016E-01	3.550E-01	2.774E-03	-1.680E-01	1.544E-01	-2.877E-01	1.558E-02
YDR524C	5.848E+00	2.546E-02	6.939E-01	6.715E-03	9.171E-01	4.744E-02	4.426E-01	5.241E-02	4.089E-01	2.177E-01	3.575E-04	4.171E-02	4.989E-01
YDR524C-A	-7.733E-01	-8.345E-02	8.486E-01	2.863E-02	9.447E-01	-6.302E-02	8.679E-01	-3.768E-01	3.836E-01	8.580E-02	8.191E-01	1.408E-01	6.999E-01
YDR524C-B	1.112E+01	2.123E-02	7.956E-01	1.581E-02	8.470E-01	4.414E-02	5.899E-01	1.579E-04	9.985E-01	-1.355E-02	8.686E-01	5.441E-02	5.064E-01
YDR524W-C	-8.322E-01	9.243E-01	8.973E-02	1.457E+00	3.726E-03	-6.488E-01	2.598E-01	-1.413E+00	3.997E-02	7.281E-01	1.513E-01	1.258E+00	9.992E-03
YDR525W	-2.668E+00	-9.102E-01	3.858E-01	-1.047E+00	3.143E-01	-5.082E-01	5.476E-01	-2.017E+00	7.731E-02	-1.716E+00	7.697E-02	-1.811E+00	5.789E-02
YDR525W-A	6.327E+00	-1.285E-02	8.754E-01	3.277E-01	5.363E-05	-2.518E-01	1.857E-03	6.302E-02	4.377E-01	-3.951E-02	6.220E-01	2.935E-01	2.396E-04
YDR526C	-1.559E+00	5.996E-01	2.900E-01	3.427E-01	5.517E-01	3.265E-01	5.234E-01	-2.453E-01	6.869E-01	8.670E-02	8.700E-01	2.729E-01	5.896E-01
YDR527W	6.345E+00	7.074E-02	5.506E-01	-4.230E-01	3.997E-04	3.361E-01	4.242E-03	-2.777E-01	1.942E-02	-2.756E-01	1.942E-02	-3.962E-01	8.219E-04
YDR528W	3.769E+00	-2.223E-01	1.580E-01	7.438E-01	5.385E-07	5.098E-01	4.512E-04	7.642E-01	1.959E-07	4.763E-01	9.787E-04	4.698E-01	1.233E-03
YDR529C	1.041E+01	-1.839E-01	1.654E-02	-1.300E-01	9.006E-02	8.529E-02	2.654E-01	1.638E-01	3.254E-02	-3.104E-01	5.142E-05	-3.333E-01	1.391E-05
YDR530C	6.161E+00	8.501E-02	2.316E-01	8.399E-02	2.363E-01	-1.558E-01	2.538E-02	-2.988E-03	9.662E-01	1.388E-01	4.344E-02	1.851E-01	7.175E-03
YDR531W	6.270E+00	2.636E-01	1.012E-04	1.802E-01	8.076E-03	-1.305E-01	5.084E-02	1.049E-01	1.207E-01	3.756E-01	1.034E-08	3.731E-01	1.449E-08
YDR532C	5.281E+00	-1.198E-01	2.895E-01	7.506E-02	5.043E-01	6.913E-02	5.308E-01	2.000E-01	7.213E-02	-1.020E-01	3.552E-01	-1.336E-01	2.274E-01
YDR533C	7.514E+00	-1.933E-01	4.990E-02	-1.929E-01	5.028E-02	1.216E-01	2.137E-01	7.386E-02	4.514E-01	-1.083E-01	2.679E-01	1.686E-01	8.453E-02
YDR534C	4.068E+00	-5.579E-01	5.974E-08	1.748E-02	8.570E-01	-4.590E-01	1.122E-06	-1.642E-01	8.792E-02	-1.528E-01	9.619E-02	-1.382E-01	1.323E-01
YDR535C	2.923E+00	5.140E-01	1.490E-03	3.708E-01	2.216E-02	2.872E-01	6.618E-02	-1.021E-02	9.505E-01	4.399E-03	9.778E-01	1.282E-01	4.130E-01
YDR536W	8.201E+00	5.385E-01	1.418E-05	7.933E-01	1.737E-10	7.717E-01	4.975E-10	8.449E-01	1.064E-11	1.697E-01	1.694E-01	2.085E-01	9.167E-02
YDR537C	-1.882E+00	-9.382E-01	1.856E-01	-1.252E-01	8.316E-01	-5.454E-01	3.106E-01	-1.296E+00	5.939E-02	1.453E-01	7.599E-01	1.077E-01	8.156E-01
YDR538W	5.405E+00	2.929E-01	1.142E-03	2.713E-01	2.562E-03	2.146E-01	1.424E-02	3.219E-01	2.909E-04	4.130E-01	1.914E-06	3.193E-01	2.545E-04
YDR539W	6.117E+00	-2.189E-01	7.115E-04	-9.979E-04	9.875E-01	-2.662E-01	1.927E-05	-4.862E-03	9.385E-01	-9.681E-02	1.157E-01	-1.543E-01	1.275E-02
YDR540C	2.778E+00	-3.140E-01	2.004E-02	-4.981E-01	2.836E-04	-4.766E-01	1.494E-04	-2.677E-01	3.913E-02	-3.479E-01	4.775E-03	-7.165E-01	1.561E-08
YDR541C	4.701E+00	1.849E-01	4.191E-02	4.883E-01	3.396E-08	-1.876E-01	3.249E-02	2.458E-01	5.574E-03	5.522E-01	4.399E-11	6.258E-01	8.715E-14
YDR542W	-9.611E-01	-1.113E+00	2.995E-02	-2.891E-01	4.980E-01	-2.892E-01	4.292E-01	-7.003E-02	8.579E-01	2.938E-01	3.745E-01	2.334E-01	4.720E-01
YDR543C	1.284E-02	-1.929E+00	1.756E-07	-3.389E-01	2.237E-01	-5.527E-01	2.747E-02	-2.951E-01	2.649E-01	-6.574E-01	9.223E-03	-6.892E-01	5.557E-03
YDR544C	-5.689E-02	-2.030E+00	6.844E-07	-6.882E-01	4.100E-02	-8.910E-01	4.314E-03	-6.356E-01	4.836E-02	-1.343E+00	3.826E-05	-1.226E+00	1.104E-04
YDR545C-A	-1.297E+00	1.818E-01	7.362E-01	6.356E-01	1.874E-01	1.484E-01	7.455E-01	1.809E-02	9.705E-01	8.709E-01	3.159E-02	4.376E-01	2.997E-01
YDR545W	4.279E+00	-5.042E-02	6.094E-01	2.467E-01	9.975E-03	-1.044E-01	2.598E-01	1.631E-01	8.463E-02	1.786E-01	4.806E-02	4.371E-01	1.018E-06
YEL001C	7.311E+00	-2.656E-01	5.824E-05	1.138E-01	8.180E-02	-1.792E-01	5.777E-03	8.348E-02	2.003E-01	-1.888E-01	3.530E-03	-5.089E-03	9.374E-01
YEL002C	7.857E+00	-7.950E-02	2.322E-01	9.666E-02	1.451E-01	-7.624E-02	2.472E-01	8.194E-02	2.154E-01	1.373E-02	8.344E-01	8.679E-02	1.874E-01
YEL003W	5.468E+00	-1.551E-01	9.089E-02	-6.656E-02	4.660E-01	-1.251E-01	1.609E-01	2.169E-02	8.102E-01	-2.846E-01	1.437E-03	-3.436E-01	1.320E-04
YEL004W	4.884E+00	1.255E-01	1.064E-01	2.089E-01	6.381E-03	8.000E-02	2.731E-01	2.752E-01	2.353E-04	2.786E-01	1.002E-04	1.614E-01	2.552E-02
YEL005C	5.535E+00	-2.594E-02	7.490E-01	-3.284E-02	6.854E-01	-1.327E-01	9.154E-02	1.752E-01	2.714E-02	-7.696E-02	3.241E-01	6.929E-02	3.739E-01
YEL006W	6.233E+00	1.041E-01	6.481E-02	5.859E-03	9.175E-01	-8.377E-02	1.244E-01	-2.563E-02	6.464E-01	1.547E-01	3.916E-03	7.671E-02	1.553E-01
YEL007W	7.048E+00	8.697E-02	2.726E-01	-3.362E-02	6.722E-01	5.918E-02	4.496E-01	7.672E-02	3.307E-01	3.695E-01	2.090E-06	6.649E-01	1.567E-17
YEL008C-A	-5.207E-01	-4.230E-01	3.718E-01	3.143E-01	4.575E-01	2.260E-01	5.551E-01	-4.525E-02	9.154E-01	5.246E-01	1.599E-01	2.370E-01	5.284E-01
YEL008W	4.150E-02	-4.338E-01	1.721E-01	-1.266E-01	6.739E-01	-4.322E-01	1.263E-01	-8.002E-01	1.186E-02	-8.805E-01	2.848E-03	-7.748E-01	6.830E-03
YEL009C	1.039E+01	5.592E-02	5.085E-01	8.537E-02	3.128E-01	2.050E-02	8.083E-01	6.509E-02	4.414E-01	1.314E-01	1.199E-01	-8.519E-03	9.197E-01
YEL009C-A	-1.247E-01	7.950E-02	8.140E-01	6.752E-02	8.384E-01	-1.204E-01	6.938E-01	4.614E-02	8.843E-01	-3.850E-02	8.983E-01	-2.628E-01	3.860E-01
YEL010W	-1.762E+00	5.131E-01	4.268E-01	-1.419E-02	9.843E-01	6.058E-01	2.568E-01	1.505E-01	8.123E-01	8.588E-01	9.125E-02	7.524E-01	1.353E-01
YEL011W	9.725E+00	3.928E-01	1.814E-05	3.270E-01	3.589E-04	-3.494E-01	1.376E-04	3.065E-01	8.176E-04	5.130E-01	2.133E-08	6.885E-01	6.339E-14
YEL012W	7.740E+00	1.472E-01	6.361E-02	1.589E-02	8.416E-01	7.988E-02	3.115E-01	1.021E-01	1.977E-01	-1.025E-01	1.942E-01	-3.436E-02	6.636E-01
YEL013W	6.537E+00	1.721E-01	2.019E-02	2.841E-01	1.175E-04	2.662E-02	7.148E-01	3.337E-01	5.143E-06	3.970E-01	3.565E-08	4.738E-01	5.433E-11
YEL014C	-2.969E+00	-1.282E+00	4.043E-01	-1.282E+00	3.849E-01	2.074E-01	8.704E-01	-1.282E+00	3.527E-01	1.421E+00	2.272E-01	1.161E+00	3.101E-01
YEL015W	5.858E+00	3.483E-02	5.601E-01	-1.180E-01	5.013E-02	-2.878E-02	6.143E-01	-7.564E-02	2.008E-01	5.709E-02	3.127E-01	-1.032E-01	7.087E-02
YEL016C	4.508E+00	1.447E-01	6.736E-02	3.314E-01	1.597E-05	9.299E-02	1.999E-01	3.591E-01	1.482E-06	3.200E-01	6.265E-06	4.151E-01	3.132E-09
YEL017C-A	7.486E+00	-9.779E-02	2.518E-01	-4.990E-02	5.586E-01	-8.711E-02	3.036E-01	1.408E-01	9.730E-02	3.655E-02	6.650E-01	3.822E-01	6.070E-06
YEL017W	5.551E+00	-8.418E-01	1.116E-24	-5.169E-01	1.013E-10	-1.110E-02	8.830E-01	-4.879E-01	5.951E-10	-2.603E-01	5.822E-04	3.272E-02	6.637E-01
YEL018C-A	-1.112E+00	-4.315E-01	3.035E-01	-7.781E-01	7.179E-02	-3.425E-01	3.145E-01	-2.082E+00	5.226E-05	-1.029E+00	6.560E-03	6.647E-02	8.290E-01
YEL018W	4.360E+00	-2.042E-01	2.834E-02	-3.832E-01	4.571E-05	-8.243E-04	9.924E-01	-3.077E-01	8.109E-04	-2.770E-01	1.531E-03	-3.218E-01	2.445E-04
YEL019C	3.541E+00	3.048E-01	2.508E-03	1.229E-01	2.254E-01	5.463E-01	1.159E-09	1.899E-01	5.254E-02	-4.341E-02	6.442E-01	-2.199E-01	2.026E-02
YEL020C	6.972E+00	4.475E-01	1.107E-04	2.507E-01	3.026E-02	6.671E-01	7.236E-09	2.390E-01	3.853E-02	-7.285E-02	5.272E-01	-2.077E-02	8.572E-01
YEL020C-B	-7.864E-01	8.312E-01	6.745E-02	6.020E-01	1.928E-01	1.872E-01	6.751E-01	-7.229E-02	8.811E-01	3.183E-01	4.614E-01	3.563E-01	4.018E-01
YEL020W-A	7.639E+00	-1.752E-02	8.363E-01	-4.283E-02	6.136E-01	-3.013E-03	9.715E-01	-1.319E-01	1.194E-01	-1.585E-01	5.988E-02	-1.677E-01	4.705E-02
YEL021W	7.779E+00	2.259E-01	6.108E-03	1.579E+00	4.524E-82	1.815E+00	1.326E-107	1.553E+00	1.025E-79	1.149E+00	2.280E-45	1.021E+00	3.591E-36
YEL022W	4.965E+00	1.875E-01	3.076E-02	3.307E-01	1.151E-04	-1.430E-01	8.997E-02	3.367E-01	7.030E-05	3.787E-01	3.628E-06	2.923E-01	3.873E-04
YEL023C	3.900E+00	-3.683E-01	1.849E-04	3.079E-03	9.737E-01	-1.080E-01	2.145E-01	1.495E-01	9.512E-02	5.864E-02	4.919E-01	2.919E-02	7.317E-01
YEL024W	1.037E+01	3.375E-01	6.582E-04	2.963E-01	2.778E-03	3.785E-01	1.326E-04	3.290E-01	8.959E-04	2.301E-01	2.002E-02	1.546E-01	1.181E-01
YEL025C	5.814E+00	4.376E-02	5.644E-01	1.952E-01	9.430E-03	8.731E-04	9.905E-01	3.269E-01	1.004E-05	2.054E-01	4.659E-03	2.702E-01	2.058E-04
YEL026W	7.116E+00	-2.307E-01	2.932E-02	-6.705E-01	3.239E-10	2.407E-01	2.188E-02	-1.078E+00	1.471E-23	-3.663E-01	5.012E-04	-5.500E-01	2.000E-07
YEL027W	9.248E+00	1.822E-01	8.942E-03	1.400E-01	4.461E-02	-1.146E-01	9.931E-02	2.273E-01	1.097E-03	9.857E-02	1.557E-01	3.159E-01	5.500E-06
YEL028W	2.341E+00	1.945E-01	1.729E-01	1.769E-01	2.063E-01	4.119E-03	9.745E-01	2.015E-01	1.345E-01	4.108E-01	7.130E-04	4.065E-01	6.969E-04
YEL029C	5.212E+00	4.502E-01	5.445E-08	2.534E-01	2.440E-03	-1.041E-02	8.982E-01	2.162E-01	8.973E-03	4.111E-01	2.377E-07	4.672E-01	4.579E-09
YEL030C-A	-1.839E-01	7.405E-01	2.224E-02	5.408E-01	9.914E-02	4.251E-01	1.424E-01	9.059E-01	2.080E-03	4.142E-01	1.512E-01	6.168E-01	2.336E-02
YEL030W	4.815E+00	-7.839E-03	9.209E-01	-1.200E-01	1.301E-01	-4.571E-02	5.395E-01	7.324E-02	3.386E-01	-1.317E-01	7.651E-02	-1.377E-01	6.405E-02
YEL031W	8.559E+00	2.338E-01	7.548E-04	4.893E-01	1.710E-12	-9.875E-02	1.533E-01	4.007E-01	7.221E-09	3.778E-01	4.261E-08	5.609E-01	4.719E-16
YEL032C-A	-3.134E+00	0.000E+00	1.000E+00	0.000E+00	1.000E+00	1.480E+00	2.022E-01	0.000E+00	1.000E+00	0.000E+00	1.000E+00	0.000E+00	1.000E+00
YEL032W	5.830E+00	3.282E-01	3.643E-06	1.886E-01	8.013E-03	2.994E-01	1.318E-05	7.973E-02	2.607E-01	1.145E-01	9.583E-02	1.001E-01	1.476E-01
YEL033W	7.586E+00	-9.179E-02	4.504E-01	-1.374E-01	2.587E-01	2.918E-01	1.599E-02	-1.080E-01	3.740E-01	-8.195E-02	4.986E-01	-1.935E-01	1.108E-01
YEL034C-A	2.246E+00	1.196E-01	5.363E-01	1.849E-01	3.295E-01	5.994E-01	7.154E-04	-3.020E-02	8.740E-01	-3.612E-02	8.424E-01	-1.770E-01	3.344E-01
YEL034W	1.080E+01	1.916E-01	2.852E-02	-1.087E-01	2.141E-01	3.250E-01	2.021E-04	-1.780E-01	4.183E-02	6.289E-02	4.717E-01	-7.170E-02	4.121E-01
YEL035C	2.124E+00	2.041E-01	3.398E-01	7.405E-01	2.427E-04	8.041E-01	2.598E-05	5.469E-01	6.263E-03	3.249E-01	9.564E-02	7.615E-01	6.251E-05
YEL036C	7.050E+00	4.399E-01	3.525E-09	4.700E-01	2.667E-10	3.092E-01	2.712E-05	4.474E-01	1.638E-09	2.028E-01	5.824E-03	4.427E-01	1.815E-09
YEL037C	7.097E+00	-2.321E-01	1.298E-03	-3.181E-01	1.055E-05	2.669E-01	1.595E-04	-3.479E-01	1.334E-06	-4.138E-01	6.156E-09	-3.713E-01	2.010E-07
YEL038W	6.990E+00	4.578E-01	1.959E-12	2.591E-01	7.317E-05	2.886E-02	6.543E-01	6.495E-02	3.198E-01	3.001E-01	2.670E-06	6.129E-01	9.012E-22
YEL039C	9.042E+00	-3.411E-01	3.758E-03	-6.638E-01	1.955E-08	6.492E-01	3.548E-08	-3.319E-01	4.782E-03	-6.118E-01	2.103E-07	-4.835E-01	4.006E-05
YEL040W	7.338E+00	6.611E-01	1.000E-05	8.387E-01	2.234E-08	-7.592E-01	4.501E-07	7.460E-01	6.252E-07	6.256E-01	2.742E-05	1.218E+00	6.036E-16
YEL041W	4.019E+00	-1.472E-01	1.503E-01	-6.780E-02	5.009E-01	5.683E-02	5.433E-01	1.304E-01	1.773E-01	2.090E-01	2.305E-02	1.572E-01	8.849E-02
YEL042W	6.921E+00	-1.004E-01	1.606E-01	-1.581E-01	2.726E-02	1.009E-01	1.503E-01	-3.066E-01	1.851E-05	-1.048E-01	1.356E-01	-5.319E-02	4.499E-01
YEL043W	6.341E+00	2.246E-01	1.297E-03	1.865E-01	7.558E-03	1.957E-01	4.156E-03	2.150E-01	1.900E-03	3.319E-02	6.263E-01	1.375E-02	8.411E-01
YEL044W	6.059E+00	-1.390E-01	5.538E-02	-9.674E-02	1.806E-01	8.680E-02	2.154E-01	-1.897E-01	8.378E-03	-5.166E-01	3.666E-13	-8.110E-02	2.493E-01
YEL045C	5.342E-01	1.913E-01	4.881E-01	-2.864E-02	9.182E-01	3.187E-01	1.846E-01	-8.293E-02	7.593E-01	2.689E-01	2.615E-01	2.577E-01	2.797E-01
YEL046C	8.792E+00	3.204E-01	2.083E-02	-4.443E-02	7.485E-01	5.599E-01	5.465E-05	-2.337E-01	9.190E-02	-3.026E-01	2.899E-02	-6.598E-02	6.337E-01
YEL047C	7.197E+00	3.428E-01	1.240E-04	1.297E-01	1.474E-01	-2.699E-01	2.480E-03	-3.718E-02	6.778E-01	6.336E-01	8.169E-13	6.294E-01	1.300E-12
YEL048C	4.046E+00	-6.155E-02	5.480E-01	-8.817E-02	3.876E-01	-1.104E-01	2.532E-01	-2.691E-01	8.197E-03	-5.325E-02	5.780E-01	-9.646E-02	3.146E-01
YEL049W	2.967E+00	-1.940E-01	2.100E-01	-1.266E-01	4.070E-01	2.110E-01	1.342E-01	-1.310E-01	3.802E-01	3.429E-01	1.356E-02	-6.338E-02	6.559E-01
YEL050C	7.273E+00	3.229E-01	8.047E-07	1.140E-01	8.281E-02	-2.416E-03	9.703E-01	1.396E-01	3.265E-02	2.446E-01	1.480E-04	1.643E-01	1.120E-02
YEL050W-A	-2.048E+00	2.505E-01	7.226E-01	-1.284E-01	8.600E-01	-3.849E-01	5.527E-01	8.412E-02	8.990E-01	5.073E-01	3.631E-01	3.378E-01	5.449E-01
YEL051W	7.389E+00	-9.790E-04	9.913E-01	-1.100E-01	2.232E-01	-2.322E-01	9.736E-03	-2.189E-01	1.532E-02	-2.748E-02	7.588E-01	3.598E-02	6.880E-01
YEL052W	7.367E+00	1.382E-01	9.218E-02	3.535E-01	1.554E-05	3.981E-02	6.247E-01	2.444E-01	2.764E-03	1.826E-01	2.437E-02	6.471E-02	4.269E-01
YEL053C	5.587E+00	2.634E-01	8.743E-04	3.828E-01	1.088E-06	-4.438E-03	9.541E-01	3.767E-01	1.244E-06	4.769E-01	2.718E-10	3.102E-01	4.800E-05
YEL053W-A	-3.520E-01	-1.818E-01	6.360E-01	1.115E-02	9.749E-01	-6.270E-01	7.220E-02	5.756E-02	8.668E-01	6.837E-01	1.791E-02	6.969E-01	1.391E-02
YEL054C	9.021E+00	1.791E-01	2.023E-02	-8.510E-03	9.122E-01	-8.058E-02	2.952E-01	-1.500E-01	5.195E-02	1.524E-01	4.744E-02	2.802E-03	9.710E-01
YEL055C	5.929E+00	4.208E-01	1.671E-08	2.698E-01	3.177E-04	2.394E-02	7.446E-01	2.257E-01	2.445E-03	2.816E-01	1.060E-04	1.577E-01	3.135E-02
YEL056W	5.167E+00	-2.410E-03	9.709E-01	-8.950E-03	8.913E-01	-2.027E-01	1.118E-03	6.088E-02	3.393E-01	1.580E-01	8.647E-03	1.809E-01	2.617E-03
YEL057C	2.438E+00	-1.540E-01	2.261E-01	-3.169E-01	1.314E-02	-1.112E-01	3.124E-01	-3.654E-01	3.182E-03	-1.476E-01	1.796E-01	-3.282E-01	2.907E-03
YEL058W	6.798E+00	-1.430E-01	6.157E-02	4.467E-02	5.572E-01	-2.654E-01	4.483E-04	-1.266E-01	9.619E-02	-5.734E-02	4.446E-01	-2.344E-02	7.553E-01
YEL059C-A	4.078E+00	-6.599E-01	9.031E-11	-4.670E-01	2.309E-06	-1.723E-02	8.493E-01	-3.519E-01	2.503E-04	-5.887E-01	2.829E-10	-5.664E-01	1.102E-09
YEL059W	1.238E+00	1.474E-02	9.427E-01	2.574E-01	1.831E-01	-2.531E-02	8.890E-01	-3.298E-01	1.048E-01	-2.605E-01	1.599E-01	-1.849E-01	3.063E-01
YEL060C	9.837E+00	-2.947E-01	6.873E-04	-4.258E-01	9.659E-07	-1.847E-01	3.309E-02	-3.669E-01	2.384E-05	-4.848E-01	2.350E-08	-2.808E-01	1.200E-03
YEL061C	4.627E+00	-7.990E-02	3.628E-01	1.341E-01	1.173E-01	1.108E-01	1.706E-01	3.224E-01	1.005E-04	4.034E-01	3.437E-07	1.960E-01	1.452E-02
YEL062W	4.650E+00	2.497E-01	1.722E-03	1.976E-01	1.282E-02	1.152E-01	1.253E-01	8.809E-02	2.620E-01	2.813E-01	1.411E-04	1.102E-01	1.399E-01
YEL063C	7.798E+00	6.416E-01	2.045E-12	2.235E-01	1.431E-02	3.200E-01	4.242E-04	1.008E-01	2.689E-01	4.310E-01	2.010E-06	4.924E-01	5.904E-08
YEL064C	5.558E+00	3.011E-02	7.163E-01	3.298E-01	5.179E-05	2.115E-01	7.789E-03	2.776E-01	5.904E-04	2.842E-01	3.147E-04	3.453E-02	6.653E-01
YEL065W	8.402E+00	3.311E-01	4.305E-03	3.765E-01	1.173E-03	6.351E-02	5.832E-01	-2.136E-01	6.567E-02	2.700E-01	1.961E-02	-7.038E-02	5.433E-01
YEL066W	5.890E+00	-1.215E-01	1.141E-01	3.770E-02	6.205E-01	-1.230E-01	9.887E-02	-5.928E-02	4.340E-01	-1.012E-01	1.720E-01	-1.483E-01	4.696E-02
YEL067C	3.826E+00	6.325E-03	9.519E-01	-2.040E-04	9.984E-01	2.287E-03	9.813E-01	-2.323E-01	2.535E-02	1.297E-01	1.766E-01	-1.255E-01	1.979E-01
YEL068C	5.376E+00	-7.664E-02	2.503E-01	-5.281E-03	9.361E-01	-1.577E-01	1.203E-02	1.321E-02	8.379E-01	2.237E-01	2.478E-04	1.033E-01	9.332E-02
YEL069C	7.242E+00	8.410E-01	7.571E-17	8.814E-02	3.833E-01	-5.141E-01	3.803E-07	4.387E-02	6.636E-01	7.908E-01	3.116E-15	8.989E-01	3.813E-19
YEL070W	8.892E+00	3.225E-01	3.250E-03	1.487E-01	1.748E-01	-5.234E-01	1.894E-06	2.332E-01	3.324E-02	6.992E-01	1.867E-10	7.085E-01	1.092E-10
YEL071W	9.440E+00	-1.183E-01	2.183E-01	-1.748E-01	6.902E-02	-3.828E-02	6.899E-01	-2.732E-01	4.488E-03	-2.249E-01	1.914E-02	-2.645E-01	5.892E-03
YEL072W	5.226E+00	-3.272E-01	1.828E-05	-1.676E-01	2.592E-02	-2.764E-01	1.288E-04	-1.967E-01	8.066E-03	-3.003E-02	6.717E-01	-4.900E-02	4.908E-01
YEL073C	4.395E+00	-6.291E-01	9.928E-10	-2.888E-01	3.804E-03	-1.595E-01	9.351E-02	-2.176E-01	2.604E-02	-6.744E-01	3.428E-12	-5.185E-01	7.097E-08
YEL074W	-2.464E+00	4.323E-01	6.182E-01	-8.018E-02	9.288E-01	-1.224E+00	1.868E-01	-1.586E+00	1.523E-01	-1.472E-01	8.495E-01	9.447E-01	1.425E-01
YEL075C	-1.100E+00	3.916E-02	9.365E-01	-6.531E-01	2.207E-01	-4.392E-01	3.337E-01	-8.579E-02	8.561E-01	4.929E-01	2.279E-01	-1.512E-01	7.249E-01
YEL075W-A	7.424E-01	-1.471E-02	9.504E-01	1.712E-01	4.424E-01	3.292E-01	8.177E-02	9.569E-02	6.582E-01	1.214E-01	5.319E-01	4.216E-01	2.018E-02
YEL076C	-3.159E+00	0.000E+00	1.000E+00	0.000E+00	1.000E+00	0.000E+00	1.000E+00	0.000E+00	1.000E+00	0.000E+00	1.000E+00	0.000E+00	1.000E+00
YEL076C-A	-4.611E-01	5.132E-01	1.642E-01	3.234E-01	3.840E-01	3.775E-02	9.112E-01	-8.748E-02	8.178E-01	9.970E-01	5.327E-04	8.753E-01	2.251E-03
YEL077C	5.163E+00	-2.483E-01	5.432E-03	1.047E-01	2.298E-01	-1.662E-01	5.124E-02	1.354E-02	8.759E-01	2.287E-02	7.855E-01	3.518E-01	2.478E-05
YEL077W-A	-1.287E+00	3.789E-02	9.400E-01	-5.697E-01	2.880E-01	-8.656E-01	7.706E-02	-1.050E+00	5.863E-02	-2.435E-02	9.567E-01	1.765E-01	6.730E-01
YER001W	8.596E+00	5.694E-01	1.073E-15	4.567E-01	1.257E-10	4.557E-02	5.194E-01	4.476E-01	2.726E-10	4.111E-01	5.756E-09	6.783E-01	9.570E-22
YER002W	6.668E+00	-1.972E-01	3.155E-02	-3.765E-01	4.379E-05	2.356E-01	9.120E-03	-3.193E-01	4.950E-04	-4.220E-01	3.481E-06	-6.196E-01	1.341E-11
YER003C	7.024E+00	-3.023E-01	6.584E-04	-1.228E-01	1.642E-01	2.658E-01	2.311E-03	-4.252E-01	1.588E-06	-7.723E-02	3.763E-01	-2.447E-01	5.274E-03
YER004W	8.662E+00	1.701E-01	3.482E-02	4.367E-01	5.950E-08	2.755E-01	6.010E-04	2.948E-01	2.483E-04	1.903E-01	1.770E-02	3.831E-01	1.850E-06
YER005W	6.167E+00	4.108E-01	4.619E-10	2.890E-01	1.255E-05	-5.216E-02	4.227E-01	1.971E-01	2.751E-03	4.050E-01	2.056E-10	4.901E-01	1.698E-14
YER006C-A	-1.280E+00	-1.444E-01	7.945E-01	1.224E-01	8.117E-01	5.099E-01	2.161E-01	8.834E-02	8.562E-01	6.540E-01	1.015E-01	6.912E-01	7.412E-02
YER006W	6.793E+00	2.206E-01	1.516E-02	-2.492E-01	6.478E-03	1.950E-01	3.054E-02	-5.053E-01	3.742E-08	-1.966E-01	2.954E-02	-4.669E-01	2.931E-07
YER007C-A	6.020E+00	5.445E-02	3.933E-01	-3.939E-02	5.381E-01	-4.744E-02	4.429E-01	-1.770E-01	5.531E-03	-8.288E-02	1.780E-01	-1.706E-01	5.940E-03
YER007W	4.413E+00	-8.725E-02	3.557E-01	-6.585E-02	4.838E-01	-1.241E-01	1.656E-01	-1.016E-01	2.727E-01	-1.888E-01	3.468E-02	-1.908E-01	3.335E-02
YER008C	5.891E+00	1.134E-01	9.495E-02	1.447E-01	3.242E-02	-2.066E-01	1.809E-03	2.640E-01	7.177E-05	3.150E-01	1.053E-06	2.877E-01	9.155E-06
YER009W	8.170E+00	4.557E-02	4.655E-01	7.439E-02	2.333E-01	-1.417E-01	2.245E-02	-5.804E-02	3.521E-01	6.101E-02	3.238E-01	-5.165E-02	4.053E-01
YER010C	6.091E+00	-2.255E-01	6.761E-03	8.251E-02	3.151E-01	3.592E-02	6.565E-01	5.609E-02	4.920E-01	-1.815E-01	2.472E-02	-1.802E-01	2.649E-02
YER011W	9.101E+00	-1.338E+00	6.722E-08	-1.154E+00	2.905E-06	-1.424E+00	9.824E-09	-8.879E-01	2.978E-04	-7.068E-01	3.872E-03	-5.466E-01	2.521E-02
YER012W	7.188E+00	-2.694E-01	8.052E-06	-1.941E-01	1.251E-03	-2.227E-02	7.052E-01	-1.117E-01	6.097E-02	-1.676E-01	4.363E-03	-2.230E-01	1.628E-04
YER013W	4.895E+00	5.194E-02	4.360E-01	-5.118E-02	4.429E-01	6.080E-02	3.206E-01	8.142E-02	2.056E-01	3.549E-03	9.537E-01	-1.085E-01	7.675E-02
YER014C-A	-1.311E+00	-6.559E-01	2.550E-01	2.157E-01	6.541E-01	-1.756E-01	6.977E-01	1.748E-02	9.712E-01	1.423E-01	7.397E-01	-1.745E-01	6.903E-01
YER014W	5.399E+00	7.232E-02	2.683E-01	-1.263E-02	8.470E-01	9.596E-02	1.189E-01	-1.114E-02	8.625E-01	9.477E-02	1.209E-01	-5.236E-03	9.322E-01
YER015W	7.815E+00	-2.959E-01	1.103E-03	-7.528E-02	4.050E-01	-6.247E-03	9.446E-01	-1.418E-01	1.164E-01	-2.500E-01	5.476E-03	-4.271E-01	2.282E-06
YER016W	4.479E+00	3.457E-02	6.337E-01	1.623E-01	2.099E-02	1.198E-01	6.329E-02	1.806E-01	8.047E-03	7.534E-02	2.425E-01	1.216E-01	5.582E-02
YER017C	7.246E+00	1.426E-01	6.222E-02	1.242E-01	1.042E-01	1.698E-01	2.468E-02	1.038E-01	1.730E-01	1.603E-01	3.363E-02	1.315E-01	8.252E-02
YER018C	4.423E+00	-2.476E-01	9.698E-03	1.146E-01	2.137E-01	-2.290E-02	7.957E-01	2.688E-02	7.683E-01	-1.243E-01	1.593E-01	4.944E-02	5.735E-01
YER019C-A	7.511E+00	-2.105E-01	4.617E-03	-1.354E-01	6.796E-02	-1.652E-02	8.220E-01	-2.049E-01	5.645E-03	-2.983E-01	4.962E-05	-2.876E-01	9.625E-05
YER019W	5.331E+00	2.788E-01	9.738E-04	6.522E-01	3.056E-15	-4.048E-02	6.228E-01	3.680E-01	9.234E-06	4.844E-01	1.471E-09	8.002E-01	1.207E-23
YER020W	7.280E+00	-2.532E-01	1.374E-04	-3.977E-01	2.455E-09	2.041E-01	1.707E-03	-4.341E-01	6.324E-11	-4.635E-01	1.565E-12	-2.453E-01	1.807E-04
YER021W	8.014E+00	-5.252E-02	4.158E-01	4.157E-03	9.486E-01	5.498E-02	3.896E-01	1.749E-01	6.418E-03	4.752E-02	4.562E-01	-1.662E-02	7.951E-01
YER022W	4.889E+00	-1.699E-01	4.646E-02	-6.752E-02	4.239E-01	-1.517E-01	6.115E-02	-3.798E-03	9.635E-01	-1.974E-02	8.052E-01	-1.047E-01	1.931E-01
YER023C-A	2.504E-01	7.956E-02	8.139E-01	3.035E-01	3.451E-01	9.193E-01	8.455E-04	4.132E-01	1.784E-01	1.459E-01	6.201E-01	6.060E-01	2.999E-02
YER023W	7.187E+00	-2.421E-01	9.199E-05	-1.227E-01	4.640E-02	-1.393E-01	2.151E-02	-2.148E-01	4.707E-04	-1.401E-01	2.028E-02	-2.436E-02	6.871E-01
YER024W	8.470E+00	-1.936E-01	1.383E-01	-4.847E-02	7.103E-01	5.488E-01	2.630E-05	1.085E-02	9.337E-01	-3.689E-01	4.696E-03	-8.287E-01	2.880E-10
YER025W	7.638E+00	3.231E-01	3.011E-06	4.978E-02	4.732E-01	6.960E-02	3.115E-01	-8.095E-03	9.070E-01	1.528E-01	2.585E-02	-8.794E-02	2.020E-01
YER026C	9.741E+00	5.283E-02	5.918E-01	3.102E-01	1.651E-03	2.004E-01	4.179E-02	3.905E-01	7.436E-05	-2.098E-01	3.313E-02	8.214E-02	4.040E-01
YER027C	5.699E+00	-2.620E-01	2.546E-06	-2.972E-01	8.187E-08	-6.763E-02	1.840E-01	-2.645E-01	9.950E-07	-5.416E-02	2.839E-01	3.075E-02	5.408E-01
YER028C	4.743E+00	-3.706E-02	6.768E-01	6.263E-02	4.761E-01	1.589E-01	5.705E-02	2.790E-01	1.037E-03	-1.082E-01	1.978E-01	-1.085E-01	1.972E-01
YER029C	5.126E+00	-1.966E-01	3.186E-02	-2.928E-01	1.458E-03	2.905E-02	7.411E-01	-3.128E-01	5.955E-04	-4.655E-01	1.781E-07	-4.738E-01	1.214E-07
YER030W	6.303E+00	-3.508E-01	2.672E-04	-2.151E-01	2.497E-02	-8.278E-02	3.807E-01	-8.453E-02	3.745E-01	-3.622E-01	1.294E-04	-3.502E-01	2.246E-04
YER031C	6.595E+00	-2.745E-01	8.798E-05	-2.007E-01	3.996E-03	-2.540E-01	2.041E-04	-1.560E-01	2.422E-02	-2.379E-01	4.773E-04	-8.988E-02	1.874E-01
YER032W	4.804E+00	-3.861E-01	7.776E-05	-1.153E-01	2.273E-01	-3.552E-02	6.970E-01	2.320E-01	1.218E-02	8.340E-02	3.551E-01	2.004E-01	2.634E-02
YER033C	4.870E+00	-1.097E-01	2.212E-01	-1.990E-01	2.659E-02	3.397E-01	5.056E-05	-1.610E-01	6.816E-02	3.505E-02	6.780E-01	8.512E-02	3.126E-01
YER034W	3.929E+00	-3.313E-01	7.049E-04	-2.240E-01	1.868E-02	1.553E-01	7.199E-02	-1.729E-01	6.218E-02	-3.198E-01	3.198E-04	-1.444E-01	9.853E-02
YER035W	6.310E+00	-6.440E-01	1.518E-09	-8.048E-01	5.398E-14	2.433E-01	1.941E-02	-7.037E-01	3.424E-11	-8.685E-01	2.056E-16	-7.391E-01	2.566E-12
YER036C	8.740E+00	3.478E-01	5.936E-03	-2.002E-01	1.134E-01	3.266E-01	9.709E-03	-2.609E-01	3.913E-02	-1.000E-01	4.280E-01	-2.437E-01	5.373E-02
YER037W	5.182E+00	-3.292E-01	1.595E-02	-4.098E-01	2.775E-03	4.938E-01	2.071E-04	-2.066E-01	1.264E-01	-4.334E-01	1.254E-03	-2.995E-01	2.560E-02
YER038C	4.021E+00	2.200E-01	1.265E-02	2.662E-01	2.144E-03	1.205E-01	1.373E-01	1.003E-01	2.433E-01	2.758E-01	5.330E-04	9.011E-02	2.622E-01
YER038W-A	-1.267E-01	8.364E-02	8.129E-01	1.215E-01	7.241E-01	1.818E-01	5.620E-01	-3.054E-01	3.901E-01	-3.285E-01	3.202E-01	-2.672E-01	4.098E-01
YER039C	4.889E+00	-8.213E-01	1.527E-22	-2.543E-01	1.386E-03	-2.778E-01	2.559E-04	-2.675E-01	6.391E-04	-7.269E-01	6.639E-21	-3.509E-01	3.861E-06
YER039C-A	2.901E+00	-6.498E-01	5.953E-06	-1.921E-01	1.541E-01	-3.841E-02	7.570E-01	8.280E-02	5.180E-01	-5.991E-01	3.135E-06	-3.080E-01	1.382E-02
YER040W	4.654E+00	-2.709E-01	8.157E-04	-2.552E-01	1.446E-03	-7.753E-03	9.163E-01	-3.479E-01	1.098E-05	-8.886E-02	2.282E-01	-6.020E-02	4.143E-01
YER041W	5.134E+00	6.035E-02	3.470E-01	8.917E-02	1.595E-01	-1.519E-02	7.986E-01	2.344E-01	1.286E-04	2.092E-01	3.231E-04	-2.392E-02	6.850E-01
YER042W	6.108E+00	-2.726E-01	2.544E-03	-4.604E-01	4.053E-07	-2.451E-01	5.897E-03	-5.089E-01	1.906E-08	-4.998E-01	2.052E-08	-3.833E-01	1.725E-05
YER043C	9.862E+00	5.231E-02	5.503E-01	-1.725E-01	4.901E-02	8.643E-02	3.231E-01	-2.891E-01	9.732E-04	-2.508E-01	4.165E-03	-1.840E-01	3.553E-02
YER044C	8.617E+00	-1.940E-01	1.266E-02	-3.535E-01	5.827E-06	-3.298E-01	2.152E-05	-2.812E-01	3.002E-04	-2.752E-01	3.835E-04	5.928E-02	4.439E-01
YER044C-A	4.280E-01	-2.023E-01	4.580E-01	1.919E-01	4.453E-01	-1.610E-01	4.960E-01	8.389E-02	7.325E-01	-4.736E-01	5.222E-02	-3.241E-01	1.671E-01
YER045C	6.323E+00	3.093E-01	8.331E-04	-1.893E-01	4.316E-02	-4.210E-01	5.586E-06	-1.841E-01	4.788E-02	-8.948E-03	9.222E-01	1.368E-01	1.360E-01
YER046W	5.236E+00	-1.609E-01	2.203E-02	-4.017E-01	1.771E-08	-5.453E-01	1.408E-15	-3.136E-01	6.782E-06	-4.433E-01	4.614E-11	-1.897E-01	4.327E-03
YER046W-A	-1.284E-01	1.779E-01	5.604E-01	-2.369E-01	4.565E-01	-6.861E-01	2.139E-02	-4.338E-01	1.677E-01	-2.779E-01	3.189E-01	2.420E-01	3.453E-01
YER047C	4.839E+00	-1.781E-01	1.251E-02	-2.315E-01	1.104E-03	1.075E-01	9.481E-02	-7.512E-02	2.714E-01	-1.408E-01	3.055E-02	-2.099E-01	1.299E-03
YER048C	6.468E+00	1.399E-02	8.086E-01	-1.217E-01	3.623E-02	-1.461E-01	9.398E-03	-7.343E-02	2.003E-01	-8.943E-02	1.093E-01	-8.439E-02	1.325E-01
YER048W-A	7.020E+00	-2.123E-01	7.877E-03	-6.641E-02	4.045E-01	-1.640E-01	3.763E-02	-1.403E-01	7.749E-02	-2.594E-01	1.002E-03	-3.499E-01	1.005E-05
YER049W	6.638E+00	5.730E-01	1.526E-07	-4.690E-02	6.689E-01	2.354E-01	3.027E-02	-1.767E-01	1.073E-01	1.554E-02	8.862E-01	-5.582E-02	6.083E-01
YER050C	7.175E+00	-1.627E-01	3.316E-02	-1.360E-01	7.485E-02	-1.211E-01	1.084E-01	-5.680E-02	4.543E-01	-1.355E-01	7.201E-02	-2.383E-01	1.623E-03
YER051W	5.168E+00	1.006E-01	1.480E-01	6.005E-02	3.863E-01	1.478E-01	2.307E-02	1.702E-01	1.141E-02	3.833E-02	5.559E-01	-7.960E-02	2.248E-01
YER052C	7.505E+00	5.044E-01	1.294E-06	2.001E-01	5.482E-02	3.508E-01	7.204E-04	-7.150E-02	4.929E-01	3.110E-01	2.692E-03	3.935E-01	1.497E-04
YER053C	7.621E+00	-5.681E-01	2.756E-05	-9.491E-01	3.541E-12	-2.451E-01	6.883E-02	-6.255E-01	3.875E-06	-7.459E-01	3.652E-08	-5.637E-01	3.031E-05
YER053C-A	7.577E+00	-2.799E-01	4.080E-03	-5.354E-02	5.816E-01	-2.703E-01	5.281E-03	2.392E-01	1.349E-02	-6.833E-01	2.275E-12	-4.403E-02	6.488E-01
YER054C	5.924E+00	-1.817E-01	5.239E-02	-2.894E-01	2.110E-03	-4.398E-01	2.050E-06	2.220E-02	8.105E-01	-4.190E-02	6.464E-01	8.732E-02	3.399E-01
YER055C	7.865E+00	6.451E-01	7.045E-12	4.343E-01	3.889E-06	-1.361E-01	1.471E-01	1.230E-01	1.910E-01	5.347E-01	1.106E-08	8.147E-01	4.138E-18
YER056C	1.002E+01	7.076E-01	9.338E-06	2.118E-01	1.829E-01	1.960E-01	2.174E-01	1.314E-02	9.341E-01	8.170E-02	6.071E-01	-3.367E-02	8.322E-01
YER056C-A	7.994E+00	-1.651E-01	6.489E-02	-2.953E-01	9.802E-04	-4.517E-02	6.116E-01	-4.279E-01	1.810E-06	-2.775E-01	1.825E-03	-2.261E-01	1.116E-02
YER057C	7.027E+00	-1.936E-01	2.461E-02	-2.362E-02	7.831E-01	4.685E-02	5.812E-01	-1.786E-01	3.712E-02	-1.698E-01	4.567E-02	-9.504E-02	2.641E-01
YER058W	4.962E+00	-2.179E-01	2.673E-02	-1.134E-01	2.460E-01	-4.755E-02	6.135E-01	-5.574E-02	5.627E-01	-1.285E-01	1.711E-01	4.371E-02	6.417E-01
YER059W	4.867E+00	-3.112E-01	8.711E-05	-7.159E-02	3.543E-01	-7.548E-02	3.003E-01	2.379E-02	7.516E-01	-1.298E-02	8.572E-01	-7.113E-02	3.265E-01
YER060W	2.094E+00	2.750E-02	8.865E-01	4.140E-01	2.425E-02	-4.924E-02	7.832E-01	5.909E-02	7.509E-01	1.589E-01	3.642E-01	4.242E-01	1.319E-02
YER060W-A	1.552E+00	4.581E-01	1.967E-02	4.900E-01	1.085E-02	-7.455E-03	9.678E-01	9.585E-02	6.260E-01	1.324E-01	4.679E-01	2.516E-01	1.568E-01
YER061C	6.327E+00	7.118E-01	3.855E-34	2.270E-01	1.427E-04	3.082E-02	5.962E-01	-6.054E-05	9.992E-01	3.327E-01	5.915E-09	3.628E-01	2.431E-10
YER062C	8.050E+00	7.361E-03	9.695E-01	-1.354E-01	4.825E-01	1.289E-01	5.032E-01	-1.467E-01	4.466E-01	-3.417E-01	7.638E-02	-4.767E-01	1.356E-02
YER063W	6.354E+00	-3.585E-01	2.243E-10	-3.300E-01	4.459E-09	-1.318E-01	1.374E-02	-2.379E-01	1.623E-05	-2.183E-01	4.358E-05	-1.221E-01	2.222E-02
YER064C	6.472E+00	-1.255E-01	1.068E-01	-4.894E-02	5.276E-01	-2.476E-01	1.202E-03	-5.211E-02	4.988E-01	2.788E-02	7.130E-01	1.546E-03	9.838E-01
YER065C	1.075E+01	-1.192E-01	3.728E-01	-3.273E-01	1.454E-02	3.288E-01	1.405E-02	-3.507E-01	8.843E-03	-7.955E-01	3.422E-09	-1.097E+00	5.232E-16
YER066C-A	-9.044E-01	-4.792E-01	3.409E-01	3.200E-01	4.572E-01	3.350E-01	3.751E-01	-5.635E-02	8.967E-01	5.328E-01	1.436E-01	5.013E-01	1.618E-01
YER066W	4.903E+00	-4.457E-02	6.270E-01	-1.237E-01	1.780E-01	-2.019E-01	2.270E-02	-1.072E-01	2.367E-01	2.544E-01	3.204E-03	2.441E-01	4.867E-03
YER067C-A	-1.439E+00	-5.538E-01	3.660E-01	9.402E-01	4.234E-02	8.221E-02	8.594E-01	-7.626E-01	1.917E-01	-1.488E-01	7.562E-01	2.078E-01	6.396E-01
YER067W	8.365E+00	-5.724E-01	3.746E-07	-8.711E-01	1.467E-14	-2.847E-01	1.106E-02	-4.905E-01	1.287E-05	-4.459E-01	7.028E-05	-5.634E-01	5.364E-07
YER068C-A	5.432E-01	9.406E-02	7.745E-01	8.202E-01	6.034E-03	2.265E-01	4.338E-01	4.379E-01	1.490E-01	6.382E-01	2.203E-02	8.747E-01	1.356E-03
YER068W	5.633E+00	-1.523E-01	4.146E-02	-2.355E-01	1.623E-03	2.276E-01	1.316E-03	-1.553E-01	3.488E-02	-2.013E-01	4.948E-03	-3.140E-01	1.449E-05
YER069W	7.780E+00	8.481E-01	1.311E-15	5.253E-01	7.016E-07	3.202E-01	2.399E-03	2.616E-01	1.337E-02	6.352E-01	1.726E-09	8.078E-01	2.235E-14
YER070W	8.004E+00	1.142E+00	3.718E-29	1.402E+00	9.355E-43	5.199E-01	2.564E-07	1.040E+00	1.330E-24	9.081E-01	2.728E-19	1.176E+00	6.254E-31
YER071C	5.087E+00	-8.537E-02	3.847E-01	3.184E-02	7.446E-01	-2.007E-01	3.559E-02	4.744E-02	6.235E-01	-5.159E-02	5.853E-01	2.573E-02	7.860E-01
YER072W	7.716E+00	-1.110E+00	1.158E-19	-8.682E-01	9.500E-13	-5.309E-02	6.583E-01	-9.183E-01	4.370E-14	-9.343E-01	1.315E-14	-6.526E-01	6.420E-08
YER073W	5.754E+00	4.830E-01	4.808E-04	8.383E-01	1.255E-09	1.372E-01	3.175E-01	6.159E-01	7.836E-06	9.298E-01	1.018E-11	1.296E+00	4.151E-21
YER074W	9.294E+00	1.692E-01	4.035E-02	1.022E-01	2.159E-01	-1.609E-01	5.098E-02	-1.494E-01	7.054E-02	6.933E-02	3.998E-01	1.005E-01	2.224E-01
YER074W-A	5.997E+00	-2.397E-01	1.897E-03	-2.653E-02	7.284E-01	-2.027E-02	7.858E-01	-1.205E-01	1.126E-01	-3.413E-01	5.307E-06	-3.181E-01	2.316E-05
YER075C	5.665E+00	-3.250E-03	9.634E-01	8.177E-02	2.434E-01	-1.858E-02	7.845E-01	1.961E-01	4.424E-03	1.525E-01	2.294E-02	-2.283E-02	7.361E-01
YER076C	4.442E+00	7.386E-02	4.440E-01	-2.650E-02	7.846E-01	1.356E-02	8.827E-01	2.289E-02	8.094E-01	-2.098E-02	8.184E-01	1.649E-01	6.956E-02
YER076W-A	1.982E+00	-4.543E-01	3.690E-03	-1.839E-01	2.139E-01	-5.951E-01	1.979E-05	-1.003E-01	4.760E-01	-5.552E-01	5.544E-05	-5.373E-01	6.960E-05
YER077C	4.880E+00	-6.799E-02	3.396E-01	-5.116E-02	4.686E-01	1.848E-02	7.773E-01	4.818E-02	4.799E-01	1.554E-01	1.553E-02	-6.791E-02	2.975E-01
YER078C	5.796E+00	1.797E-01	1.056E-02	-5.699E-03	9.360E-01	-2.765E-02	6.859E-01	2.098E-02	7.645E-01	2.395E-01	3.789E-04	1.807E-01	7.682E-03
YER078W-A	-4.131E-02	-9.175E-01	6.079E-03	-1.536E-01	5.944E-01	-5.797E-01	3.270E-02	-5.202E-01	7.700E-02	-8.744E-01	1.756E-03	-1.246E-01	6.191E-01
YER079C-A	-2.483E+00	1.561E-01	8.626E-01	-1.674E+00	1.425E-01	4.943E-01	4.877E-01	6.683E-02	9.376E-01	-1.551E+00	9.592E-02	-1.230E+00	1.531E-01
YER079W	6.913E+00	9.751E-02	1.706E-01	-3.919E-01	5.900E-08	2.961E-01	2.344E-05	-3.030E-02	6.695E-01	-1.313E-01	6.155E-02	-1.803E-01	1.058E-02
YER080W	6.807E+00	-8.324E-02	2.355E-01	-1.053E-01	1.335E-01	-6.831E-02	3.215E-01	1.798E-02	7.959E-01	-8.675E-02	2.066E-01	-1.631E-01	1.829E-02
YER081W	9.869E+00	1.428E+00	4.080E-28	1.109E+00	8.325E-18	-1.338E-01	2.944E-01	6.797E-01	1.124E-07	1.326E+00	1.400E-24	1.679E+00	1.005E-37
YER082C	5.738E+00	2.539E-01	2.710E-02	-1.750E-01	1.305E-01	2.215E-01	5.150E-02	-1.425E-01	2.165E-01	-1.550E-01	1.739E-01	-5.097E-01	9.722E-06
YER083C	6.414E+00	-2.055E-01	1.275E-03	-2.354E-01	2.179E-04	9.600E-02	1.173E-01	-3.300E-01	1.941E-07	-1.184E-01	5.366E-02	-1.052E-01	8.756E-02
YER084W	4.503E+00	-5.141E-01	6.578E-05	5.013E-02	6.878E-01	1.618E-03	9.894E-01	7.362E-02	5.508E-01	-3.252E-01	7.956E-03	-1.301E-01	2.866E-01
YER084W-A	-5.873E-01	-7.956E-01	5.953E-02	-8.082E-02	8.281E-01	-1.363E-01	6.841E-01	-8.552E-01	3.120E-02	-5.298E-01	1.285E-01	-4.156E-01	2.165E-01
YER085C	-5.422E-01	-2.086E-01	6.055E-01	1.594E-01	6.657E-01	-1.771E-01	6.062E-01	6.317E-01	5.729E-02	-1.972E-01	5.637E-01	2.359E-01	4.557E-01
YER086W	7.997E+00	7.171E-01	1.859E-19	5.004E-01	3.008E-10	2.326E-01	3.260E-03	2.301E-01	3.751E-03	5.420E-01	6.618E-12	6.469E-01	2.905E-16
YER087C-A	1.335E+00	-2.509E-01	2.473E-01	-7.086E-02	7.325E-01	-8.018E-02	6.696E-01	-4.214E-02	8.328E-01	7.748E-02	6.738E-01	8.800E-02	6.292E-01
YER087C-B	6.608E+00	-2.844E-01	4.288E-05	-1.646E-01	1.709E-02	8.190E-02	2.228E-01	-8.914E-03	8.960E-01	-5.803E-02	3.873E-01	-1.172E-01	8.260E-02
YER087W	5.678E+00	3.104E-01	4.991E-05	2.602E-01	6.873E-04	-5.882E-02	4.333E-01	2.541E-01	8.049E-04	2.563E-01	5.235E-04	2.266E-01	2.302E-03
YER088C	8.733E+00	7.387E-01	1.402E-21	4.750E-01	8.012E-10	3.176E-01	3.727E-05	4.643E-01	1.817E-09	4.436E-01	8.219E-09	8.373E-01	2.357E-27
YER088C-A	1.772E+00	-3.225E-01	1.181E-01	-1.932E-01	3.370E-01	-4.512E-01	1.706E-02	-3.284E-01	9.964E-02	2.679E-02	8.821E-01	5.017E-01	3.955E-03
YER088W-B	-1.524E+00	1.321E-01	8.157E-01	3.830E-01	4.734E-01	-2.378E-01	6.470E-01	-3.885E-01	4.991E-01	-6.084E-01	2.629E-01	-2.817E-01	5.782E-01
YER089C	6.097E+00	-4.287E-01	1.711E-06	-3.634E-01	4.710E-05	-9.625E-02	2.688E-01	-4.278E-01	1.572E-06	-1.507E-01	8.247E-02	1.117E-01	1.977E-01
YER090C-A	-2.671E+00	1.540E+00	1.674E-01	2.100E+00	3.580E-02	-1.952E+00	1.287E-01	-1.019E-01	9.392E-01	1.556E+00	9.884E-02	1.171E+00	2.267E-01
YER090W	6.519E+00	5.124E-01	4.700E-11	2.043E-01	9.156E-03	-1.409E-02	8.556E-01	-3.802E-02	6.281E-01	4.553E-01	2.742E-09	5.080E-01	3.699E-11
YER091C	9.069E+00	1.107E+00	8.660E-14	3.911E-01	7.820E-03	4.450E-01	2.473E-03	3.242E-03	9.824E-01	3.494E-01	1.736E-02	5.116E-01	5.050E-04
YER091C-A	-1.084E+00	5.914E-01	1.525E-01	-5.256E-01	2.768E-01	3.077E-01	4.157E-01	-8.612E-01	7.763E-02	-4.884E-01	2.407E-01	-5.646E-01	1.681E-01
YER092W	5.716E+00	-2.358E-01	8.585E-03	-3.029E-01	7.477E-04	-7.445E-03	9.320E-01	-4.274E-01	1.870E-06	-6.091E-01	5.627E-12	-5.580E-01	2.806E-10
YER093C	4.796E+00	-3.138E-01	8.359E-06	-2.571E-01	2.052E-04	-9.177E-02	1.462E-01	-1.573E-01	1.865E-02	-1.410E-01	2.515E-02	-2.561E-01	5.231E-05
YER093C-A	5.485E+00	-8.828E-02	2.403E-01	1.887E-02	7.996E-01	1.620E-01	2.304E-02	-4.423E-03	9.521E-01	-7.864E-02	2.712E-01	-2.396E-01	9.271E-04
YER094C	7.757E+00	-1.151E-01	8.892E-02	4.596E-02	4.957E-01	3.427E-02	6.085E-01	1.048E-01	1.189E-01	-1.220E-01	6.810E-02	-6.835E-02	3.076E-01
YER095W	7.954E+00	1.284E-01	2.593E-01	-6.198E-03	9.566E-01	3.361E-01	3.088E-03	-1.212E-01	2.872E-01	-4.432E-01	9.962E-05	-2.075E-01	6.809E-02
YER096W	4.047E+00	7.309E-02	5.050E-01	6.033E-02	5.805E-01	3.610E-02	7.300E-01	-4.731E-02	6.614E-01	-2.612E-01	1.329E-02	-2.752E-01	9.106E-03
YER097W	3.006E-01	1.791E-01	4.962E-01	1.700E-01	5.105E-01	-2.539E-01	2.961E-01	-1.196E-01	6.448E-01	-4.908E-02	8.340E-01	-3.094E-01	1.917E-01
YER098W	5.320E+00	6.942E-02	2.581E-01	-1.447E-01	2.008E-02	-1.437E-01	1.351E-02	3.528E-02	5.561E-01	-1.511E-02	7.917E-01	4.810E-02	3.978E-01
YER099C	6.674E+00	1.953E-01	2.586E-03	-7.007E-02	2.835E-01	4.027E-02	5.278E-01	-1.243E-01	5.590E-02	4.823E-02	4.472E-01	1.352E-02	8.320E-01
YER100W	6.287E+00	-9.181E-02	1.209E-01	-1.602E-01	6.859E-03	1.795E-01	1.461E-03	-5.549E-02	3.401E-01	-1.910E-02	7.353E-01	-2.881E-01	5.010E-07
YER101C	4.832E+00	-5.091E-02	5.410E-01	-9.865E-02	2.350E-01	2.376E-01	2.214E-03	-6.601E-02	4.176E-01	-4.100E-02	5.998E-01	-5.339E-02	4.946E-01
YER102W	9.561E+00	2.403E-01	2.109E-03	7.768E-02	3.204E-01	-1.021E-01	1.907E-01	-1.373E-01	7.913E-02	1.843E-01	1.813E-02	5.881E-02	4.511E-01
YER103W	1.013E+01	-8.334E-01	3.348E-06	-1.258E+00	3.513E-12	2.538E-02	8.866E-01	-1.199E+00	3.133E-11	-9.578E-01	9.727E-08	-1.350E+00	9.370E-14
YER104W	4.818E+00	-7.134E-01	5.464E-19	-4.692E-01	1.643E-09	-5.295E-01	8.613E-13	-4.591E-01	1.789E-09	-5.357E-01	3.095E-13	-6.000E-01	4.994E-16
YER105C	6.285E+00	7.356E-02	2.346E-01	6.859E-02	2.663E-01	-1.011E-01	9.288E-02	1.167E-01	5.556E-02	2.494E-01	2.456E-05	1.382E-01	2.043E-02
YER106W	4.488E-01	-3.672E-01	1.830E-01	7.421E-02	7.692E-01	4.227E-01	5.009E-02	1.018E-01	6.726E-01	-6.878E-01	5.171E-03	-5.166E-01	2.898E-02
YER107C	5.436E+00	6.619E-02	3.398E-01	2.121E-01	1.878E-03	-1.061E-01	1.098E-01	1.002E-01	1.394E-01	2.863E-01	9.235E-06	3.053E-01	2.376E-06
YER107W-A	-1.927E+00	2.327E-01	7.578E-01	-1.496E-01	8.486E-01	4.370E-01	4.899E-01	-1.207E-01	8.713E-01	6.678E-01	2.732E-01	5.537E-01	3.597E-01
YER109C	4.588E+00	-5.510E-02	5.422E-01	1.321E-01	1.343E-01	1.501E-01	7.204E-02	3.351E-01	8.794E-05	2.753E-01	8.474E-04	2.969E-01	3.242E-04
YER110C	8.206E+00	7.049E-01	9.492E-22	4.922E-01	2.161E-11	2.333E-01	1.435E-03	2.423E-01	9.744E-04	4.069E-01	2.547E-08	3.182E-01	1.376E-05
YER111C	4.674E+00	1.109E-01	1.851E-01	2.198E-01	7.523E-03	3.834E-02	6.252E-01	4.059E-01	3.281E-07	3.446E-01	6.659E-06	2.620E-01	6.576E-04
YER112W	5.997E+00	-1.216E-01	1.163E-01	-1.437E-01	6.364E-02	1.226E-01	1.012E-01	1.193E-01	1.164E-01	-1.422E-01	5.801E-02	-1.256E-01	9.522E-02
YER113C	5.666E+00	-5.532E-02	5.181E-01	3.068E-01	2.658E-04	-8.584E-02	3.011E-01	1.701E-01	4.255E-02	1.910E-01	1.988E-02	1.714E-01	3.771E-02
YER114C	5.411E+00	-2.457E-02	6.854E-01	-8.523E-02	1.587E-01	1.937E-01	4.888E-04	-8.843E-02	1.352E-01	-9.652E-02	8.613E-02	1.308E-02	8.145E-01
YER115C	4.985E+00	2.513E-01	1.011E-03	6.362E-02	4.094E-01	1.371E-01	5.976E-02	9.152E-02	2.264E-01	1.151E-01	1.122E-01	1.295E-01	7.334E-02
YER116C	5.576E+00	2.380E-01	4.724E-04	7.257E-02	2.909E-01	5.119E-03	9.381E-01	1.718E-01	1.055E-02	1.037E-01	1.112E-01	1.536E-01	1.841E-02
YER117W	9.160E+00	1.231E-01	1.034E-01	6.582E-02	3.841E-01	-9.369E-02	2.144E-01	-1.353E-01	7.378E-02	2.669E-02	7.233E-01	3.104E-02	6.808E-01
YER118C	5.971E+00	-1.192E-01	1.007E-01	3.887E-01	3.841E-08	5.020E-02	4.704E-01	2.967E-01	2.484E-05	1.411E-02	8.386E-01	8.825E-02	2.037E-01
YER119C	5.827E+00	2.005E-01	3.424E-03	3.722E-01	3.834E-08	1.788E-01	6.579E-03	2.725E-01	5.011E-05	9.882E-02	1.318E-01	7.109E-01	2.982E-28
YER119C-A	-8.834E-01	1.242E+00	7.760E-03	1.353E+00	2.340E-03	9.631E-01	2.234E-02	6.772E-01	1.530E-01	1.196E+00	3.114E-03	1.228E+00	1.883E-03
YER120W	7.313E+00	-7.105E-01	1.335E-35	-6.642E-01	1.492E-31	6.719E-02	2.188E-01	-6.400E-01	7.560E-30	-4.843E-01	1.518E-18	-4.562E-01	1.581E-16
YER121W	4.952E+00	6.072E-03	9.596E-01	9.338E-02	4.347E-01	4.234E-01	2.739E-04	1.645E-01	1.643E-01	-3.293E-01	5.230E-03	-9.469E-02	4.195E-01
YER122C	7.129E+00	-4.666E-04	9.938E-01	-6.726E-02	2.617E-01	-2.487E-02	6.720E-01	6.634E-02	2.633E-01	2.639E-02	6.517E-01	-7.302E-02	2.145E-01
YER123W	5.809E+00	7.149E-02	3.312E-01	1.352E-01	6.456E-02	5.694E-02	4.226E-01	2.933E-01	4.421E-05	2.485E-01	4.017E-04	1.087E-01	1.246E-01
YER124C	5.894E+00	7.854E-01	2.437E-21	5.917E-01	1.260E-12	5.752E-01	1.488E-12	6.439E-01	5.682E-15	9.425E-01	1.224E-31	7.714E-01	1.605E-21
YER125W	7.755E+00	2.524E-01	1.985E-04	2.497E-01	2.314E-04	8.002E-02	2.345E-01	2.504E-01	2.120E-04	3.880E-01	6.980E-09	5.086E-01	3.614E-14
YER126C	6.296E+00	6.529E-02	5.765E-01	-3.467E-01	3.195E-03	1.886E-01	1.039E-01	-4.102E-01	4.789E-04	-4.417E-01	1.524E-04	-6.510E-01	2.982E-08
YER127W	5.449E+00	2.016E-01	1.357E-01	-1.577E-01	2.459E-01	2.567E-01	5.499E-02	-2.735E-01	4.394E-02	-1.720E-01	1.998E-01	-3.371E-01	1.251E-02
YER128W	4.083E+00	-8.931E-02	3.315E-01	-2.977E-01	1.395E-03	2.072E-01	1.273E-02	-2.734E-02	7.571E-01	-2.012E-01	1.818E-02	-2.863E-01	7.981E-04
YER129W	5.854E+00	8.272E-02	2.383E-01	8.707E-02	2.134E-01	-4.665E-02	4.926E-01	2.612E-01	1.423E-04	2.385E-01	3.603E-04	2.277E-01	7.037E-04
YER130C	5.710E+00	-2.550E-02	8.367E-01	-1.245E-01	3.145E-01	2.117E-01	8.236E-02	-2.710E-02	8.257E-01	-1.554E-01	2.036E-01	-3.936E-01	1.394E-03
YER131W	8.719E+00	9.410E-03	9.204E-01	-2.010E-01	3.311E-02	-1.782E-01	5.823E-02	-2.696E-01	4.272E-03	-2.848E-03	9.758E-01	-9.484E-02	3.134E-01
YER132C	4.648E+00	1.905E-01	1.737E-02	2.876E-01	2.559E-04	2.182E-01	3.315E-03	3.823E-01	5.624E-07	3.082E-01	2.614E-05	3.121E-01	2.019E-05
YER133W	8.087E+00	9.977E-02	1.094E-01	-9.880E-02	1.140E-01	-3.330E-02	5.906E-01	7.452E-03	9.047E-01	-1.182E-02	8.482E-01	-5.690E-02	3.584E-01
YER133W-A	-6.754E-01	4.530E-02	8.993E-01	-9.410E-01	2.255E-02	-7.434E-01	3.075E-02	-1.731E+00	1.166E-04	-1.101E-01	7.236E-01	3.444E-01	2.274E-01
YER134C	5.601E+00	-1.433E-01	2.397E-02	-1.477E-01	1.941E-02	-2.141E-01	3.776E-04	-1.304E-01	3.574E-02	-8.590E-02	1.483E-01	-9.199E-03	8.768E-01
YER135C	1.339E+00	-3.535E-01	7.860E-02	-3.617E-01	6.789E-02	-2.665E-01	1.309E-01	-4.764E-01	1.442E-02	-3.200E-01	6.948E-02	-4.890E-01	5.778E-03
YER136W	7.881E+00	2.772E-02	6.738E-01	8.885E-02	1.768E-01	6.099E-03	9.255E-01	2.329E-01	3.722E-04	1.743E-01	7.319E-03	1.313E-01	4.407E-02
YER137C	3.418E+00	4.539E-03	9.746E-01	-2.022E-01	1.607E-01	2.369E-01	8.087E-02	-3.389E-01	1.829E-02	-7.443E-01	1.462E-07	-7.711E-01	5.431E-08
YER137W-A	-2.144E+00	1.357E+00	8.311E-02	1.565E+00	3.381E-02	1.126E+00	1.063E-01	-6.527E-01	5.198E-01	1.065E+00	1.262E-01	8.777E-01	2.067E-01
YER138W-A	-8.195E-01	-3.250E-02	9.352E-01	-3.922E-02	9.197E-01	1.492E-01	6.509E-01	-3.643E-01	3.511E-01	-3.519E-01	3.169E-01	-5.740E-01	1.044E-01
YER139C	4.843E+00	-1.926E-01	3.084E-02	-9.018E-02	3.083E-01	-9.440E-02	2.655E-01	-8.517E-02	3.273E-01	-2.545E-01	2.686E-03	-2.032E-01	1.677E-02
YER140W	4.793E+00	2.431E-01	2.314E-03	5.699E-02	4.792E-01	1.543E-02	8.400E-01	1.257E-02	8.746E-01	1.638E-01	2.959E-02	1.270E-01	9.257E-02
YER141W	8.783E+00	5.163E-01	6.898E-08	1.215E-01	2.040E-01	1.960E-01	3.994E-02	8.309E-02	3.846E-01	2.081E-01	2.907E-02	2.736E-01	4.146E-03
YER142C	5.642E+00	-1.641E-01	3.885E-02	-2.782E-02	7.241E-01	6.275E-02	4.105E-01	1.410E-01	6.829E-02	-1.911E-01	1.245E-02	-1.820E-01	1.775E-02
YER143W	6.235E+00	-1.359E-01	3.554E-02	-6.769E-02	2.920E-01	1.123E-01	6.981E-02	8.277E-03	8.961E-01	-2.853E-02	6.448E-01	-4.870E-02	4.338E-01
YER144C	5.791E+00	-5.224E-01	1.671E-08	-4.824E-01	1.675E-07	1.475E-01	9.718E-02	-4.385E-01	1.536E-06	-4.133E-01	4.105E-06	-5.291E-01	4.891E-09
YER145C	7.453E+00	-1.115E-01	2.738E-01	1.021E-01	3.154E-01	1.285E-01	2.045E-01	-3.078E-01	2.524E-03	-6.876E-01	1.590E-11	-4.675E-01	4.424E-06
YER145C-A	-1.455E-01	-2.504E-01	4.826E-01	4.092E-01	1.931E-01	-1.437E-01	6.352E-01	3.437E-01	2.643E-01	-3.469E-02	9.071E-01	8.105E-02	7.766E-01
YER146W	5.404E+00	-3.836E-01	2.399E-08	-2.791E-01	3.910E-05	-1.968E-01	2.229E-03	-3.505E-01	1.838E-07	-4.603E-01	1.263E-12	-3.134E-01	1.194E-06
YER147C	4.942E+00	2.077E-01	2.410E-02	1.209E-01	1.893E-01	1.268E-01	1.553E-01	-8.606E-02	3.504E-01	-1.377E-01	1.242E-01	3.651E-02	6.824E-01
YER147C-A	-1.259E-01	4.514E-01	1.644E-01	2.050E-01	5.317E-01	2.989E-02	9.209E-01	-1.128E+00	3.626E-03	5.900E-02	8.449E-01	4.199E-01	1.380E-01
YER148W	7.284E+00	-9.706E-02	1.707E-01	-1.690E-01	1.723E-02	4.861E-02	4.867E-01	-1.501E-01	3.366E-02	-1.684E-01	1.605E-02	-2.482E-01	4.050E-04
YER148W-A	-1.211E+00	-2.224E-01	6.480E-01	-2.364E-01	6.176E-01	-3.201E-01	4.495E-01	-1.388E+00	1.112E-02	-1.863E-01	6.523E-01	-2.477E-01	5.435E-01
YER149C	5.391E+00	-1.114E-01	2.837E-01	-1.881E-01	7.031E-02	1.713E-01	9.078E-02	-2.015E-01	5.124E-02	-5.247E-01	3.210E-07	-5.627E-01	5.117E-08
YER150W	1.261E+01	5.185E-01	3.311E-06	2.043E-01	6.630E-02	4.141E-01	2.010E-04	1.433E-01	1.976E-01	2.699E-01	1.527E-02	5.105E-01	4.656E-06
YER151C	5.845E+00	-7.007E-02	3.559E-01	-2.069E-01	6.600E-03	2.209E-01	2.438E-03	-6.790E-02	3.649E-01	-8.403E-02	2.510E-01	-1.137E-01	1.226E-01
YER152C	4.974E+00	-1.824E-02	7.976E-01	1.577E-01	2.317E-02	-1.369E-02	8.354E-01	-4.137E-02	5.506E-01	1.020E-02	8.759E-01	3.253E-01	3.709E-07
YER152W-A	-2.647E+00	8.403E-01	3.648E-01	-9.825E-01	4.181E-01	3.047E-01	7.194E-01	-3.013E+00	3.953E-02	2.325E-01	7.802E-01	-1.655E-01	8.483E-01
YER153C	1.635E+00	5.330E-01	2.057E-03	3.949E-01	2.206E-02	6.080E-02	7.054E-01	1.799E-01	2.953E-01	3.280E-01	3.316E-02	6.473E-01	9.348E-06
YER154W	5.848E+00	-2.609E-01	5.922E-04	-1.649E-01	2.904E-02	-1.940E-02	7.902E-01	-2.427E-01	1.220E-03	-3.010E-01	3.921E-05	3.693E-02	6.117E-01
YER155C	6.288E+00	-4.124E-01	2.714E-08	-1.562E-01	3.298E-02	-2.885E-01	6.026E-05	1.696E-02	8.145E-01	-1.512E-01	3.413E-02	-1.949E-01	6.595E-03
YER156C	6.821E+00	2.751E-01	3.545E-05	1.182E-01	7.661E-02	1.782E-03	9.784E-01	-1.298E-01	5.270E-02	1.403E-01	3.178E-02	2.683E-02	6.832E-01
YER157W	4.837E+00	9.412E-04	9.907E-01	2.169E-01	5.836E-03	-2.448E-01	1.391E-03	1.808E-01	1.973E-02	3.575E-01	1.130E-06	2.597E-01	4.412E-04
YER158C	7.774E+00	2.916E-02	7.843E-01	1.730E-01	1.040E-01	-2.436E-02	8.185E-01	2.726E-01	1.030E-02	-1.709E-01	1.074E-01	-6.342E-02	5.505E-01
YER158W-A	-4.775E-02	-4.861E-01	1.079E-01	-3.862E-01	1.812E-01	-4.340E-01	8.921E-02	-7.430E-01	1.155E-02	-4.170E-01	9.924E-02	-5.447E-01	3.076E-02
YER159C	6.348E+00	-2.007E-01	4.119E-03	-3.923E-01	2.632E-08	1.162E-01	8.667E-02	-1.182E-01	8.690E-02	-5.661E-01	1.972E-16	-6.421E-01	2.145E-20
YER161C	5.727E+00	-2.342E-01	2.641E-04	-2.052E-01	1.296E-03	-9.922E-03	8.694E-01	-4.448E-02	4.752E-01	-2.964E-01	1.114E-06	-3.003E-01	8.644E-07
YER162C	5.390E+00	1.760E-01	9.424E-03	-4.509E-02	5.115E-01	1.205E-01	6.206E-02	9.449E-02	1.577E-01	9.923E-03	8.779E-01	5.539E-02	3.908E-01
YER163C	5.525E+00	-3.698E-01	1.139E-08	-2.339E-01	2.376E-04	-1.542E-01	1.065E-02	-3.141E-01	6.074E-07	-3.577E-01	3.611E-09	-3.014E-01	6.515E-07
YER164W	5.395E+00	-6.048E-02	4.243E-01	-9.114E-02	2.278E-01	-1.214E-01	9.390E-02	-4.931E-02	5.076E-01	1.072E-01	1.328E-01	1.884E-01	8.380E-03
YER165C-A	-2.986E+00	8.579E-01	5.472E-01	1.544E+00	2.221E-01	2.038E-01	8.694E-01	5.546E-01	6.796E-01	1.872E-01	8.814E-01	-1.277E+00	2.532E-01
YER165W	9.130E+00	1.269E-01	9.340E-02	-6.252E-02	4.089E-01	8.858E-03	9.066E-01	-1.760E-01	2.008E-02	4.328E-02	5.660E-01	-3.615E-02	6.321E-01
YER166W	6.063E+00	-2.080E-01	8.577E-04	1.024E-01	9.234E-02	-7.766E-02	1.888E-01	1.318E-01	2.818E-02	1.620E-02	7.820E-01	1.382E-01	1.816E-02
YER167W	5.635E+00	-7.012E-02	3.342E-01	-2.784E-01	1.471E-04	2.873E-01	3.227E-05	-1.847E-01	1.027E-02	-2.663E-01	1.436E-04	-4.140E-01	4.992E-09
YER168C	5.662E+00	-3.310E-02	6.245E-01	-1.094E-01	1.060E-01	-4.362E-02	5.006E-01	-1.860E-01	5.654E-03	-6.438E-02	3.175E-01	-6.676E-02	3.017E-01
YER169W	6.143E+00	2.752E-01	1.109E-02	-1.067E-01	3.276E-01	3.626E-01	7.227E-04	3.452E-03	9.746E-01	1.469E-02	8.911E-01	-9.873E-02	3.596E-01
YER170W	5.713E+00	-1.814E-02	8.246E-01	4.055E-02	6.189E-01	2.168E-01	6.037E-03	1.016E-01	2.066E-01	-1.061E-01	1.807E-01	-2.389E-01	2.870E-03
YER171W	5.606E+00	1.915E-01	2.171E-03	1.055E-01	9.198E-02	-5.674E-03	9.244E-01	9.014E-02	1.439E-01	2.846E-01	1.152E-06	7.208E-02	2.243E-01
YER172C	5.417E+00	9.116E-02	1.152E-01	1.135E-02	8.444E-01	-1.295E-01	1.779E-02	-1.519E-02	7.891E-01	3.501E-02	5.139E-01	-8.221E-02	1.280E-01
YER172C-A	-2.991E+00	-2.388E+00	1.489E-01	-2.388E+00	1.325E-01	-2.388E+00	6.345E-02	2.359E-01	8.306E-01	-2.209E-01	8.336E-01	-2.388E+00	4.865E-02
YER173W	4.808E+00	-1.571E-01	2.665E-02	8.463E-02	2.148E-01	-3.392E-02	5.961E-01	1.023E-01	1.237E-01	3.034E-02	6.318E-01	-5.721E-02	3.673E-01
YER174C	6.929E+00	3.164E-01	1.242E-07	3.094E-01	2.297E-07	2.795E-01	1.844E-06	2.756E-01	3.473E-06	1.900E-01	1.156E-03	2.215E-01	1.595E-04
YER175C	5.749E+00	7.543E-02	3.722E-01	-1.410E-02	8.681E-01	-8.734E-02	2.911E-01	-7.512E-02	3.726E-01	1.959E-01	1.659E-02	4.024E-01	8.739E-07
YER175W-A	-1.536E-01	-5.272E-01	1.592E-01	-8.770E-01	2.425E-02	5.138E-02	8.672E-01	8.837E-02	7.852E-01	-1.963E-01	5.317E-01	1.537E-01	6.084E-01
YER176W	4.941E+00	1.554E-01	3.746E-02	-1.397E-02	8.531E-01	-3.192E-02	6.527E-01	8.976E-02	2.211E-01	3.064E-01	9.009E-06	2.849E-01	3.880E-05
YER177W	9.588E+00	2.002E-02	7.829E-01	6.777E-02	3.507E-01	6.052E-03	9.334E-01	2.519E-01	5.177E-04	1.134E-01	1.172E-01	1.168E-01	1.072E-01
YER178W	9.845E+00	1.485E-01	7.966E-02	1.827E-01	3.105E-02	1.659E-01	4.981E-02	2.742E-02	7.461E-01	1.449E-01	8.663E-02	3.360E-01	7.194E-05
YER179W	1.934E+00	-3.674E-01	1.537E-02	-3.873E-01	8.813E-03	-9.520E-02	4.372E-01	6.679E-02	6.106E-01	-7.720E-02	5.251E-01	1.425E-03	9.902E-01
YER180C	4.360E+00	-1.202E-01	1.776E-01	-3.426E-02	6.967E-01	-3.213E-02	6.963E-01	9.225E-02	2.786E-01	7.500E-02	3.551E-01	9.419E-02	2.444E-01
YER180C-A	2.557E+00	1.625E-01	1.642E-01	-4.432E-02	7.075E-01	2.575E-02	8.029E-01	-2.928E-01	1.299E-02	-1.451E-01	1.668E-01	-1.759E-01	8.780E-02
YER181C	-1.502E-02	-2.850E-01	4.336E-01	-3.019E-01	3.982E-01	2.673E-02	9.337E-01	-4.134E-01	2.434E-01	-4.291E-01	1.962E-01	-5.475E-01	9.768E-02
YER182W	7.712E+00	4.003E-02	5.705E-01	6.447E-02	3.607E-01	1.785E-02	7.985E-01	1.867E-01	7.820E-03	-2.935E-02	6.743E-01	7.569E-02	2.792E-01
YER183C	5.005E+00	-8.583E-02	2.216E-01	3.362E-02	6.257E-01	-5.950E-02	3.626E-01	-1.095E-01	1.101E-01	-1.375E-01	3.480E-02	-7.091E-02	2.738E-01
YER184C	4.711E+00	-2.271E-01	2.202E-03	-2.491E-01	7.109E-04	-3.149E-01	5.177E-06	-2.464E-01	5.989E-04	-1.038E-01	1.239E-01	-2.732E-01	6.205E-05
YER185W	2.665E+00	-1.006E+00	1.886E-10	-5.837E-01	8.850E-05	-3.608E-01	8.409E-03	-7.355E-01	6.583E-07	-5.282E-01	1.195E-04	-5.885E-01	1.870E-05
YER186C	6.535E+00	-1.235E-01	6.953E-02	7.589E-03	9.107E-01	-4.142E-02	5.318E-01	7.011E-02	2.954E-01	-1.121E-01	8.988E-02	-1.142E-01	8.573E-02
YER187W	4.659E+00	-1.298E-01	1.083E-01	-1.839E-01	2.302E-02	-3.409E-01	9.781E-06	-2.445E-01	2.171E-03	-1.848E-01	1.456E-02	-1.674E-01	2.684E-02
YER188C-A	-1.573E+00	-7.132E-01	2.822E-01	-3.670E-02	9.482E-01	7.078E-01	9.614E-02	2.355E-01	6.437E-01	1.485E-01	7.485E-01	1.818E-01	6.838E-01
YER188W	-3.159E+00	0.000E+00	1.000E+00	0.000E+00	1.000E+00	0.000E+00	1.000E+00	0.000E+00	1.000E+00	0.000E+00	1.000E+00	0.000E+00	1.000E+00
YER189W	-1.440E+00	-8.320E-02	8.978E-01	7.962E-01	1.471E-01	-1.476E-01	7.931E-01	-1.534E-01	8.022E-01	5.027E-01	3.286E-01	8.673E-01	7.417E-02
YER190C-A	-1.929E+00	3.973E-01	5.815E-01	-1.825E-01	8.100E-01	2.458E-02	9.754E-01	-1.287E-01	8.576E-01	2.691E-01	6.752E-01	9.804E-02	8.819E-01
YER190C-B	-1.979E+00	3.214E-01	6.551E-01	-2.487E-01	7.477E-01	-2.453E-01	7.163E-01	-2.194E-01	7.656E-01	5.869E-01	3.233E-01	1.694E-01	7.813E-01
YER190W	4.183E+00	-5.910E-02	5.528E-01	2.563E-01	7.660E-03	-9.026E-02	3.317E-01	1.972E-01	3.760E-02	2.348E-01	9.277E-03	4.055E-01	5.972E-06
YFL001W	4.748E+00	-1.427E-01	8.579E-02	-2.133E-01	1.016E-02	-5.560E-02	4.774E-01	-2.772E-01	7.327E-04	-2.670E-01	6.899E-04	-5.424E-01	1.495E-11
YFL002C	5.944E+00	-1.991E-01	1.800E-02	-1.854E-01	2.735E-02	-1.043E-01	2.043E-01	-2.287E-01	6.254E-03	-2.563E-01	1.806E-03	-5.322E-01	1.527E-10
YFL003C	2.187E+00	-6.826E-02	6.717E-01	1.243E-01	4.227E-01	2.639E-01	6.130E-02	4.706E-02	7.570E-01	-4.404E-01	3.277E-03	-4.307E-01	3.622E-03
YFL004W	6.608E+00	-6.661E-02	3.372E-01	-1.752E-02	8.004E-01	-1.200E-01	7.755E-02	7.774E-02	2.570E-01	5.218E-02	4.395E-01	1.075E-01	1.121E-01
YFL005W	7.879E+00	-1.153E-01	8.601E-02	-1.779E-02	7.908E-01	-4.613E-03	9.447E-01	-2.495E-02	7.089E-01	-1.659E-01	1.252E-02	-2.075E-01	1.848E-03
YFL007W	6.266E+00	-6.241E-02	3.430E-01	6.199E-02	3.420E-01	4.517E-02	4.768E-01	1.179E-01	6.744E-02	-7.708E-02	2.241E-01	-3.113E-02	6.245E-01
YFL008W	4.503E+00	1.665E-02	8.359E-01	1.123E-01	1.553E-01	8.285E-02	2.620E-01	2.482E-01	1.160E-03	6.814E-02	3.535E-01	-5.409E-02	4.639E-01
YFL009W	5.958E+00	3.977E-01	1.030E-05	2.289E-01	1.143E-02	1.936E-01	2.953E-02	2.189E-01	1.503E-02	4.361E-01	7.655E-07	4.203E-01	2.131E-06
YFL010C	5.841E+00	-3.780E-01	1.802E-05	-2.974E-01	6.820E-04	1.337E-01	1.153E-01	-3.539E-01	4.944E-05	-4.279E-01	5.973E-07	-2.065E-01	1.582E-02
YFL010W-A	1.674E+00	-9.706E-01	1.820E-07	-5.609E-01	1.141E-03	-2.275E-01	1.308E-01	-7.325E-01	1.600E-05	-8.350E-01	1.707E-07	-9.595E-01	2.050E-09
YFL011W	1.794E+00	-7.221E-01	8.126E-05	2.212E-01	1.532E-01	-1.142E-01	4.322E-01	2.243E-01	1.348E-01	-2.720E-01	6.470E-02	-3.257E-01	2.528E-02
YFL012W	-2.815E-01	-2.555E-01	4.345E-01	4.319E-02	8.868E-01	-2.778E-01	3.207E-01	-2.365E-01	4.376E-01	-7.057E-01	1.685E-02	-7.805E-01	7.454E-03
YFL012W-A	-2.079E+00	4.678E-01	4.905E-01	-8.151E-01	3.233E-01	-2.072E-01	7.417E-01	-3.632E-01	6.142E-01	4.132E-01	4.662E-01	5.114E-01	3.444E-01
YFL013C	6.718E+00	-1.683E-01	3.427E-03	-1.965E-01	6.298E-04	6.999E-02	2.068E-01	-1.488E-02	7.923E-01	-2.515E-01	6.348E-06	-3.712E-01	4.026E-11
YFL013W-A	2.997E+00	4.321E-01	1.155E-03	4.657E-01	4.076E-04	2.110E-01	9.252E-02	9.581E-02	4.725E-01	-2.070E-02	8.704E-01	5.921E-01	9.657E-07
YFL014W	1.247E+01	-3.438E-02	7.712E-01	-1.178E-01	3.189E-01	3.468E-01	3.385E-03	1.856E-01	1.164E-01	-7.760E-01	6.762E-11	-2.002E-01	9.054E-02
YFL015C	-2.160E+00	-8.130E-01	3.373E-01	6.823E-01	2.843E-01	-3.151E-02	9.599E-01	-1.138E+00	1.671E-01	-9.698E-01	1.739E-01	-1.567E-02	9.799E-01
YFL015W-A	-2.440E+00	1.606E+00	4.153E-02	3.328E-01	7.277E-01	9.297E-01	2.123E-01	4.880E-01	5.804E-01	5.002E-01	5.259E-01	-5.362E-01	5.482E-01
YFL016C	7.918E+00	1.162E-01	2.382E-01	-1.003E-01	3.089E-01	3.441E-01	4.571E-04	-1.434E-01	1.456E-01	-2.620E-01	7.675E-03	-2.201E-01	2.531E-02
YFL017C	4.735E+00	-2.776E-01	1.622E-04	-2.064E-01	4.407E-03	-1.870E-01	5.417E-03	-1.180E-01	9.267E-02	-2.356E-01	4.386E-04	-1.741E-01	8.842E-03
YFL017W-A	4.019E+00	-2.967E-01	4.191E-03	1.134E-01	2.517E-01	1.912E-01	3.983E-02	-8.442E-02	3.923E-01	-1.787E-01	5.884E-02	-1.997E-01	3.545E-02
YFL018C	8.954E+00	-7.927E-03	9.223E-01	1.225E-01	1.315E-01	6.734E-02	4.058E-01	1.862E-01	2.169E-02	2.656E-03	9.738E-01	5.710E-03	9.438E-01
YFL019C	1.300E+00	-1.412E-01	5.390E-01	-9.367E-02	6.778E-01	-1.677E-01	4.165E-01	3.265E-01	1.171E-01	-1.579E-03	9.938E-01	1.578E-01	4.245E-01
YFL020C	2.048E+00	-4.955E-01	6.020E-03	-2.935E-02	8.600E-01	-1.457E-01	3.391E-01	-2.038E-01	2.146E-01	5.631E-01	7.045E-05	3.512E-01	1.410E-02
YFL021C-A	1.633E+00	-3.422E-01	3.949E-02	-1.757E-01	2.655E-01	-4.668E-01	1.278E-03	-1.205E-01	4.240E-01	-7.929E-01	1.388E-07	-2.442E-01	7.515E-02
YFL021W	6.619E+00	-2.557E-01	3.196E-02	-5.772E-01	1.472E-06	2.023E-01	8.665E-02	-4.836E-01	5.048E-05	-5.608E-01	2.343E-06	-5.243E-01	1.033E-05
YFL022C	6.768E+00	1.374E-02	8.507E-01	-1.140E-01	1.192E-01	8.152E-02	2.560E-01	-2.382E-01	1.128E-03	6.391E-03	9.289E-01	-4.821E-02	5.029E-01
YFL023W	5.048E+00	2.573E-01	1.748E-03	-4.674E-02	5.757E-01	3.342E-01	2.245E-05	-6.853E-02	4.065E-01	-4.434E-02	5.774E-01	-1.683E-01	3.624E-02
YFL024C	4.888E+00	4.111E-02	7.140E-01	-2.004E-01	7.581E-02	2.843E-01	8.984E-03	-1.097E-01	3.260E-01	-2.416E-01	2.776E-02	-1.733E-01	1.154E-01
YFL025C	5.841E+00	2.900E-01	2.066E-04	5.121E-01	3.351E-11	7.986E-02	2.947E-01	3.820E-01	6.819E-07	5.785E-01	1.042E-14	4.829E-01	1.542E-10
YFL026W	7.700E+00	-5.248E-01	1.077E-09	1.460E-01	8.627E-02	-6.710E-01	4.396E-15	2.280E-01	7.283E-03	-1.630E-01	5.439E-02	5.238E-02	5.368E-01
YFL027C	4.402E+00	-1.441E-01	4.248E-02	-4.295E-02	5.332E-01	-1.504E-01	1.752E-02	-8.738E-02	1.938E-01	-8.047E-02	1.972E-01	-1.327E-01	3.251E-02
YFL028C	6.006E+00	1.917E-01	8.267E-03	1.404E-01	5.348E-02	1.596E-02	8.221E-01	4.252E-02	5.568E-01	4.453E-02	5.283E-01	1.654E-01	1.925E-02
YFL029C	4.605E+00	-3.997E-02	6.145E-01	9.618E-02	2.152E-01	4.098E-02	5.736E-01	1.522E-01	4.402E-02	9.593E-02	1.836E-01	2.152E-03	9.763E-01
YFL030W	1.138E+01	-4.291E-02	6.153E-01	4.635E-01	5.989E-08	8.045E-02	3.458E-01	4.281E-01	5.523E-07	-2.518E-01	3.190E-03	1.705E-01	4.582E-02
YFL031C-A	-2.674E+00	-7.061E-02	9.491E-01	1.223E+00	1.483E-01	-3.451E-01	7.130E-01	-3.958E-01	7.067E-01	-1.552E+00	1.564E-01	-5.029E-01	5.822E-01
YFL031W	8.527E+00	-4.270E-01	1.565E-09	-7.638E-02	2.777E-01	-3.065E-01	1.263E-05	-6.543E-02	3.515E-01	-2.989E-01	2.005E-05	-5.042E-02	4.716E-01
YFL032W	1.362E+00	-8.459E-01	4.978E-05	-3.551E-01	6.230E-02	-2.244E-01	1.874E-01	-3.663E-01	4.796E-02	-6.986E-01	8.576E-05	-7.137E-01	5.098E-05
YFL033C	4.793E+00	-6.826E-02	3.874E-01	1.483E-01	5.343E-02	-1.505E-01	4.124E-02	3.682E-01	6.289E-07	2.859E-01	5.741E-05	3.764E-01	1.003E-07
YFL034C-A	6.984E+00	8.448E-02	3.718E-01	4.306E-02	6.489E-01	1.457E-02	8.766E-01	-1.819E-01	5.470E-02	-3.146E-02	7.372E-01	-1.302E-01	1.662E-01
YFL034C-B	4.402E+00	-4.526E-01	1.211E-06	-3.329E-01	2.743E-04	3.446E-02	6.843E-01	-4.265E-01	2.545E-06	-3.250E-01	1.615E-04	-4.414E-01	3.872E-07
YFL034W	4.724E+00	-1.078E-01	1.295E-01	-5.088E-02	4.661E-01	-9.224E-02	1.541E-01	5.854E-02	3.851E-01	2.492E-02	6.951E-01	4.897E-02	4.383E-01
YFL036W	6.846E+00	3.422E-01	9.310E-07	4.743E-02	4.994E-01	3.826E-02	5.792E-01	7.264E-02	2.982E-01	3.711E-01	5.882E-08	1.869E-01	6.658E-03
YFL037W	7.991E+00	3.815E-02	5.744E-01	1.904E-01	4.953E-03	1.223E-01	6.902E-02	1.727E-01	1.063E-02	3.061E-01	5.050E-06	3.474E-01	2.372E-07
YFL038C	8.592E+00	-2.094E-01	1.092E-03	-2.258E-01	4.306E-04	1.244E-02	8.450E-01	-2.055E-01	1.317E-03	-2.801E-01	1.096E-05	-2.981E-01	3.019E-06
YFL039C	1.083E+01	-1.043E-01	1.765E-01	2.146E-01	5.411E-03	-2.861E-01	2.090E-04	2.418E-01	1.723E-03	-5.826E-02	4.496E-01	2.965E-01	1.209E-04
YFL040W	1.569E-01	-4.522E-01	1.161E-01	-1.851E-01	4.897E-01	-2.995E-01	2.045E-01	-1.814E-01	4.770E-01	-2.292E-01	3.243E-01	-1.291E-01	5.627E-01
YFL041W	7.138E+00	2.762E-01	1.744E-05	3.618E-01	1.672E-08	3.888E-02	5.404E-01	1.246E-01	5.194E-02	2.694E-01	1.929E-05	3.451E-01	4.857E-08
YFL041W-A	2.709E+00	-1.181E-01	3.238E-01	-2.923E-01	1.516E-02	-3.264E-01	2.423E-03	-1.410E-01	2.146E-01	3.055E-02	7.650E-01	-2.112E-02	8.346E-01
YFL042C	5.598E+00	-2.044E-01	5.515E-03	-2.965E-01	6.029E-05	-1.604E-01	2.305E-02	-3.125E-01	1.903E-05	2.231E-03	9.745E-01	-1.883E-02	7.880E-01
YFL044C	6.755E+00	3.411E-01	1.809E-06	3.046E-01	2.017E-05	6.100E-02	3.878E-01	2.400E-01	7.471E-04	3.221E-01	4.295E-06	2.020E-01	4.104E-03
YFL045C	9.045E+00	3.143E-01	6.089E-05	2.746E-01	4.591E-04	-2.571E-02	7.424E-01	1.723E-01	2.778E-02	4.334E-01	2.959E-08	1.022E-01	1.912E-01
YFL046W	4.678E+00	-2.027E-01	2.929E-02	-9.197E-02	3.179E-01	-8.307E-02	3.458E-01	1.530E-02	8.652E-01	-3.148E-01	3.778E-04	-3.577E-01	5.834E-05
YFL047W	5.520E+00	-4.340E-01	5.388E-07	5.405E-02	5.210E-01	-1.995E-01	1.571E-02	4.526E-02	5.878E-01	-1.678E-01	4.120E-02	-1.496E-01	7.023E-02
YFL048C	6.921E+00	-3.409E-01	1.815E-08	-6.953E-02	2.452E-01	-1.899E-01	1.251E-03	-7.552E-02	2.039E-01	-2.866E-01	1.075E-06	-3.114E-01	1.344E-07
YFL049W	5.247E+00	-6.304E-02	3.270E-01	-1.866E-01	3.852E-03	2.490E-02	6.770E-01	-9.345E-02	1.364E-01	-4.973E-02	4.039E-01	-2.522E-01	2.894E-05
YFL050C	5.110E+00	-4.937E-02	5.346E-01	-2.071E-01	9.775E-03	-1.005E-01	1.882E-01	-1.746E-01	2.704E-02	-2.224E-01	3.500E-03	-1.800E-01	1.827E-02
YFL051C	-1.097E+00	1.766E+00	5.033E-06	-9.687E-01	1.110E-01	1.607E-01	7.080E-01	-9.832E-01	8.840E-02	-4.533E-01	3.359E-01	1.350E+00	1.236E-04
YFL052W	5.093E+00	3.385E-01	1.817E-04	-5.950E-02	5.181E-01	-5.791E-01	2.038E-10	-3.826E-02	6.747E-01	4.119E-01	2.145E-06	5.370E-01	6.750E-10
YFL053W	2.088E-02	-2.632E-01	3.971E-01	-3.775E-01	2.199E-01	-1.498E-01	5.652E-01	1.008E-01	7.132E-01	-1.381E-01	5.916E-01	2.426E-01	3.107E-01
YFL054C	5.650E+00	8.404E-02	3.888E-01	-2.512E-01	1.100E-02	-2.154E-01	2.554E-02	-2.598E-01	8.190E-03	2.189E-01	2.129E-02	5.246E-01	3.319E-08
YFL055W	5.162E+00	3.304E-01	2.781E-03	1.146E-01	3.025E-01	1.504E-01	1.675E-01	1.094E-01	3.226E-01	-8.982E-02	4.095E-01	2.915E-01	7.188E-03
YFL056C	5.194E+00	-3.295E-02	6.697E-01	-6.311E-02	4.125E-01	1.254E-02	8.646E-01	-1.075E-01	1.581E-01	1.139E-01	1.168E-01	-1.223E-01	9.683E-02
YFL057C	5.103E+00	-1.946E-01	1.379E-02	-1.677E-01	3.238E-02	-4.728E-02	5.251E-01	-5.270E-02	4.920E-01	-4.468E-03	9.516E-01	-1.685E-01	2.365E-02
YFL058W	4.333E+00	-1.186E+00	7.699E-14	-4.419E-01	3.847E-03	-8.408E-01	3.199E-08	-5.108E-01	7.681E-04	-1.043E+00	8.424E-12	-1.192E+00	1.122E-14
YFL059W	4.493E+00	-9.836E-02	2.842E-01	2.735E-01	2.019E-03	2.448E-01	3.754E-03	2.684E-01	2.043E-03	-2.614E-01	2.480E-03	-3.608E-01	3.351E-05
YFL060C	2.243E+00	-1.871E-01	2.682E-01	3.746E-01	1.750E-02	1.720E-01	2.459E-01	2.208E-03	9.889E-01	-3.202E-01	3.806E-02	-3.718E-01	1.572E-02
YFL061W	1.669E+00	-1.697E-01	3.622E-01	-1.644E-01	3.699E-01	-2.271E-01	1.684E-01	-3.389E-01	6.031E-02	4.171E-01	6.326E-03	1.903E-01	2.193E-01
YFL062W	6.923E+00	-1.750E-01	4.867E-03	3.615E-02	5.574E-01	-3.341E-01	4.274E-08	-5.153E-02	4.010E-01	1.471E-01	1.425E-02	2.625E-01	1.268E-05
YFL063W	-2.853E+00	-1.957E+00	2.382E-01	8.345E-01	4.860E-01	-4.349E-01	7.207E-01	1.213E+00	2.786E-01	2.409E-01	8.331E-01	5.114E-01	6.268E-01
YFL064C	-5.738E-02	5.532E-01	8.316E-02	4.856E-01	1.241E-01	1.666E-01	5.696E-01	-4.063E-02	9.015E-01	5.902E-01	3.135E-02	7.226E-01	6.192E-03
YFL065C	-1.290E+00	1.310E-01	7.847E-01	-4.536E-01	3.772E-01	-7.471E-01	1.077E-01	8.385E-02	8.521E-01	-1.947E-01	6.461E-01	6.303E-02	8.764E-01
YFL066C	3.284E+00	-4.304E-02	7.358E-01	2.002E-01	1.055E-01	-1.523E-01	2.010E-01	-3.619E-02	7.704E-01	1.114E-01	3.365E-01	3.517E-01	2.075E-03
YFL067W	-2.168E+00	-1.478E+00	1.938E-01	-2.653E-01	7.651E-01	4.883E-01	4.674E-01	4.533E-01	5.467E-01	1.256E+00	3.454E-02	7.773E-01	2.105E-01
YFL068W	-1.371E+00	-3.996E-03	9.953E-01	8.436E-01	9.556E-02	5.259E-01	2.554E-01	-3.585E-01	5.461E-01	1.206E+00	3.813E-03	6.508E-01	1.390E-01
YFR001W	6.534E+00	-3.046E-02	7.872E-01	-3.146E-01	5.540E-03	1.418E-02	8.993E-01	-2.199E-01	5.144E-02	-4.375E-01	1.004E-04	-5.421E-01	1.592E-06
YFR002W	5.874E+00	3.596E-02	5.992E-01	-2.541E-03	9.704E-01	-6.836E-02	3.013E-01	5.880E-02	3.831E-01	1.706E-01	8.891E-03	2.195E-02	7.393E-01
YFR003C	5.445E+00	-4.321E-01	3.383E-10	-3.141E-01	3.657E-06	-1.164E-01	6.793E-02	-1.178E-01	7.303E-02	-3.464E-01	6.648E-08	-2.243E-01	4.520E-04
YFR004W	7.296E+00	-1.060E-01	9.259E-02	-9.609E-02	1.269E-01	8.373E-02	1.758E-01	-1.183E-02	8.499E-01	-1.756E-01	4.568E-03	-1.588E-01	1.060E-02
YFR005C	4.817E+00	2.979E-01	1.554E-04	2.364E-01	2.667E-03	-2.433E-02	7.475E-01	2.005E-01	9.775E-03	4.309E-01	3.837E-09	2.337E-01	1.586E-03
YFR006W	7.481E+00	9.135E-03	8.806E-01	3.272E-02	5.903E-01	-2.352E-01	9.415E-05	1.385E-01	2.169E-02	3.683E-02	5.376E-01	-8.581E-02	1.531E-01
YFR007W	6.022E+00	-4.797E-02	5.274E-01	8.105E-02	2.827E-01	-9.256E-02	2.098E-01	1.480E-01	4.700E-02	4.591E-02	5.309E-01	1.953E-02	7.911E-01
YFR008W	4.547E+00	-2.634E-01	1.380E-03	-1.148E-01	1.542E-01	-3.607E-02	6.313E-01	-2.161E-02	7.824E-01	-2.546E-01	7.883E-04	-2.075E-01	5.933E-03
YFR009W	6.601E+00	2.175E-01	2.086E-03	2.073E-02	7.704E-01	-2.088E-02	7.647E-01	-4.539E-02	5.212E-01	1.819E-01	8.571E-03	7.216E-03	9.176E-01
YFR009W-A	-3.159E+00	0.000E+00	1.000E+00	0.000E+00	1.000E+00	0.000E+00	1.000E+00	0.000E+00	1.000E+00	0.000E+00	1.000E+00	0.000E+00	1.000E+00
YFR010W	7.287E+00	-9.306E-02	1.680E-01	-5.811E-02	3.888E-01	-8.341E-02	2.103E-01	1.095E-01	1.017E-01	-3.113E-02	6.388E-01	-1.921E-02	7.727E-01
YFR010W-A	-1.499E+00	3.602E-01	4.858E-01	5.941E-01	2.181E-01	-2.985E-01	5.381E-01	-6.789E-01	2.360E-01	-5.484E-01	2.728E-01	4.645E-01	2.647E-01
YFR011C	8.123E+00	-1.617E-01	7.702E-02	-6.671E-02	4.655E-01	-1.231E-01	1.764E-01	2.828E-02	7.566E-01	-2.880E-01	1.573E-03	-3.389E-01	2.061E-04
YFR012W	4.696E-01	-8.571E-02	7.612E-01	7.986E-01	8.667E-04	4.097E-01	6.965E-02	2.306E-01	3.561E-01	1.335E-01	5.662E-01	1.527E-01	5.022E-01
YFR012W-A	2.199E-01	1.172E-01	7.079E-01	5.018E-01	8.733E-02	2.302E-01	4.014E-01	6.484E-01	1.965E-02	-4.276E-01	1.462E-01	-6.678E-02	8.092E-01
YFR013W	5.439E+00	4.505E-02	4.939E-01	1.954E-01	2.473E-03	-8.612E-04	9.889E-01	2.397E-01	1.564E-04	1.719E-01	4.837E-03	1.738E-01	4.487E-03
YFR014C	7.197E+00	-8.772E-02	1.660E-01	-2.803E-01	1.082E-05	-1.414E-01	2.338E-02	-1.677E-01	7.908E-03	8.959E-02	1.479E-01	2.085E-02	7.374E-01
YFR015C	8.091E+00	-7.364E-02	3.845E-01	-2.384E-01	4.977E-03	-7.720E-01	1.258E-19	-6.684E-02	4.294E-01	3.118E-01	2.088E-04	3.890E-01	3.847E-06
YFR016C	6.206E+00	2.749E-01	1.278E-03	1.388E-01	1.056E-01	-9.681E-02	2.525E-01	3.392E-01	6.386E-05	2.610E-01	1.807E-03	3.661E-01	1.282E-05
YFR017C	7.639E+00	-2.271E-01	7.452E-02	7.486E-02	5.556E-01	2.350E-01	6.350E-02	-3.179E-02	8.022E-01	-9.606E-02	4.481E-01	8.286E-03	9.479E-01
YFR018C	5.868E+00	-1.480E-01	8.591E-02	3.209E-01	1.474E-04	-1.191E-01	1.555E-01	6.226E-02	4.628E-01	-1.172E-01	1.598E-01	4.100E-01	7.379E-07
YFR019W	4.529E+00	-3.991E-01	4.298E-07	-2.055E-01	7.057E-03	-5.612E-02	4.212E-01	3.029E-02	6.771E-01	-1.455E-01	3.703E-02	-2.907E-02	6.735E-01
YFR020W	3.545E+00	2.806E-01	1.010E-02	4.344E-01	4.161E-05	7.000E-02	4.897E-01	3.107E-01	2.991E-03	4.762E-01	9.630E-07	6.172E-01	1.393E-10
YFR021W	4.543E+00	-6.440E-02	5.144E-01	1.234E-01	2.032E-01	-3.791E-02	6.845E-01	5.838E-02	5.430E-01	2.976E-01	1.102E-03	4.819E-01	1.160E-07
YFR022W	4.813E+00	-1.161E-02	8.745E-01	3.188E-01	5.502E-06	-1.120E-01	9.870E-02	3.247E-01	2.253E-06	2.329E-01	3.751E-04	5.519E-01	5.981E-18
YFR023W	8.315E-01	-6.053E-01	1.313E-02	2.144E-02	9.216E-01	-3.516E-01	8.242E-02	-2.454E-01	2.586E-01	-3.039E-01	1.296E-01	-3.036E-01	1.241E-01
YFR024C-A	7.187E+00	4.619E-02	4.676E-01	2.557E-01	5.233E-05	3.882E-02	5.347E-01	2.449E-01	9.857E-05	7.517E-02	2.271E-01	1.655E-01	7.982E-03
YFR025C	5.346E+00	2.386E-01	3.563E-03	3.423E-01	2.460E-05	3.904E-02	6.226E-01	1.791E-01	2.669E-02	2.192E-01	5.176E-03	2.578E-01	1.057E-03
YFR026C	1.581E+00	-2.590E-01	1.757E-01	4.449E-01	8.490E-03	-2.232E-02	8.892E-01	1.980E-01	2.390E-01	1.588E-01	3.074E-01	-1.394E-02	9.289E-01
YFR027W	3.258E+00	2.040E-03	9.846E-01	1.650E-01	1.050E-01	4.271E-02	6.502E-01	5.559E-02	5.794E-01	-2.344E-01	1.484E-02	-2.889E-01	2.525E-03
YFR028C	5.615E+00	1.686E-02	8.191E-01	2.168E-01	2.824E-03	-1.112E-01	1.173E-01	2.235E-01	1.860E-03	3.336E-01	1.522E-06	2.833E-01	4.879E-05
YFR029W	4.171E+00	-2.315E-02	8.192E-01	-6.178E-02	5.405E-01	2.744E-01	3.515E-03	-4.446E-02	6.529E-01	2.743E-02	7.712E-01	-9.316E-02	3.263E-01
YFR030W	7.029E+00	4.743E-01	1.798E-05	2.293E-01	3.835E-02	-1.452E-01	1.885E-01	1.938E-01	7.945E-02	5.546E-01	4.520E-07	8.043E-01	3.072E-13
YFR031C	4.580E+00	-2.676E-02	7.216E-01	-2.791E-03	9.699E-01	-4.599E-02	5.034E-01	1.307E-01	6.717E-02	2.024E-01	2.498E-03	2.838E-02	6.741E-01
YFR031C-A	9.580E+00	2.388E-01	9.561E-04	1.629E-01	2.424E-02	8.590E-03	9.052E-01	-9.500E-02	1.889E-01	1.305E-01	7.024E-02	1.939E-01	7.210E-03
YFR032C	-7.285E-01	-3.464E-02	9.334E-01	-1.096E-01	7.884E-01	-1.272E-01	7.271E-01	-4.718E-01	2.581E-01	-2.813E-01	4.471E-01	-5.671E-02	8.723E-01
YFR032C-A	8.353E+00	7.509E-03	9.459E-01	-6.932E-03	9.501E-01	-2.060E-01	6.242E-02	-2.497E-01	2.420E-02	-2.914E-02	7.918E-01	-6.382E-02	5.635E-01
YFR032C-B	-1.243E+00	-7.218E-01	2.114E-01	1.747E-01	7.181E-01	4.404E-01	3.003E-01	2.785E-01	5.474E-01	-6.133E-01	2.009E-01	-6.955E-02	8.723E-01
YFR033C	9.727E+00	-2.902E-01	2.585E-05	-3.067E-01	8.742E-06	1.239E-01	7.121E-02	-2.294E-02	7.387E-01	-5.001E-01	3.967E-13	-5.283E-01	1.918E-14
YFR034C	5.254E+00	2.265E-01	1.881E-03	2.451E-01	6.965E-04	4.413E-01	1.076E-10	1.512E-01	3.504E-02	1.969E-01	4.108E-03	1.990E-01	3.828E-03
YFR034W-A	4.025E+00	-7.036E-01	1.684E-14	-5.951E-01	3.486E-11	2.531E-02	7.491E-01	-9.534E-01	1.189E-25	-6.518E-01	3.117E-15	-7.499E-01	1.587E-19
YFR035C	-7.827E-01	-4.700E-01	2.106E-01	-3.970E-01	2.693E-01	-6.270E-01	4.899E-02	-1.181E+00	2.552E-03	-2.533E-01	3.945E-01	-4.092E-01	1.659E-01
YFR036W	4.152E+00	-3.777E-01	2.288E-02	-4.150E-01	1.224E-02	3.460E-01	3.074E-02	-3.498E-01	3.297E-02	-5.318E-01	1.067E-03	-4.783E-01	3.280E-03
YFR036W-A	-1.280E+00	5.431E-01	3.020E-01	3.488E-02	9.487E-01	1.449E-01	7.659E-01	1.095E-01	8.388E-01	5.697E-01	2.085E-01	6.104E-01	1.714E-01
YFR037C	6.537E+00	1.230E-01	4.187E-02	-5.865E-02	3.350E-01	7.559E-02	1.995E-01	-7.559E-02	2.106E-01	2.263E-02	6.997E-01	-4.684E-02	4.281E-01
YFR038W	4.857E+00	3.476E-01	6.005E-06	2.545E-01	9.449E-04	4.168E-03	9.549E-01	2.943E-01	9.547E-05	4.450E-01	4.431E-10	3.657E-01	3.424E-07
YFR039C	5.960E+00	-1.383E-01	1.835E-02	-7.456E-03	8.972E-01	-2.742E-02	6.195E-01	6.071E-02	2.840E-01	-7.978E-02	1.473E-01	-4.121E-03	9.403E-01
YFR040W	7.736E+00	1.085E-01	1.325E-01	1.357E-01	5.960E-02	2.030E-01	4.490E-03	3.094E-01	1.605E-05	1.483E-01	3.765E-02	-2.672E-02	7.091E-01
YFR041C	5.399E+00	-5.100E-01	1.976E-10	-3.626E-01	4.549E-06	-1.954E-01	9.772E-03	-1.679E-01	3.008E-02	-3.803E-01	5.203E-07	-3.662E-01	1.475E-06
YFR042W	5.307E+00	-1.200E-01	8.561E-02	2.482E-01	2.260E-04	2.625E-02	6.853E-01	1.954E-01	3.242E-03	4.093E-02	5.250E-01	5.787E-02	3.690E-01
YFR043C	4.359E+00	-3.357E-01	1.422E-05	-2.135E-01	4.552E-03	-1.372E-01	4.570E-02	-1.623E-01	2.584E-02	-2.680E-01	1.036E-04	-3.510E-01	3.484E-07
YFR044C	8.412E+00	-2.802E-01	1.335E-04	-1.209E-01	9.856E-02	-1.701E-02	8.151E-01	-2.925E-01	6.453E-05	-1.614E-01	2.648E-02	1.727E-01	1.755E-02
YFR045W	5.789E+00	5.661E-02	5.596E-01	2.111E-01	2.858E-02	6.788E-02	4.747E-01	2.608E-01	6.406E-03	2.176E-01	2.112E-02	1.079E-01	2.565E-01
YFR046C	4.153E+00	-2.264E-01	1.149E-02	-1.774E-02	8.381E-01	-9.341E-02	2.502E-01	-3.332E-02	6.952E-01	-1.930E-01	1.774E-02	-1.065E-01	1.864E-01
YFR047C	6.981E+00	2.544E-01	4.102E-05	3.447E-01	2.458E-08	-2.464E-02	6.870E-01	2.883E-01	2.769E-06	3.123E-01	2.383E-07	5.674E-01	6.514E-21
YFR048W	4.965E+00	-1.950E-02	7.985E-01	-1.038E-01	1.754E-01	-5.331E-02	4.599E-01	-6.736E-02	3.694E-01	6.467E-02	3.633E-01	-1.440E-02	8.410E-01
YFR049W	7.794E+00	-1.766E-01	2.971E-02	-4.570E-02	5.731E-01	1.354E-01	9.273E-02	-4.999E-02	5.366E-01	-3.496E-01	1.495E-05	-3.119E-01	1.147E-04
YFR050C	7.844E+00	-5.180E-03	9.409E-01	1.312E-01	5.991E-02	1.532E-01	2.683E-02	1.561E-01	2.470E-02	6.355E-02	3.577E-01	-1.758E-02	7.998E-01
YFR051C	7.130E+00	1.174E-01	1.147E-01	2.530E-01	6.491E-04	2.065E-02	7.788E-01	1.817E-01	1.406E-02	3.284E-01	7.000E-06	4.710E-01	1.301E-10
YFR052C-A	7.404E+00	-5.238E-01	9.721E-06	-5.829E-01	8.792E-07	-6.219E-01	1.377E-07	-4.734E-01	6.153E-05	1.567E-01	1.808E-01	2.982E-02	7.993E-01
YFR052W	7.179E+00	-1.332E-01	2.781E-02	-1.225E-01	4.277E-02	6.556E-02	2.681E-01	-6.206E-02	3.009E-01	-1.362E-01	2.136E-02	-1.591E-01	7.444E-03
YFR053C	1.177E+01	-1.517E-01	1.996E-01	-4.074E-01	5.841E-04	-4.602E-01	1.029E-04	-2.898E-01	1.434E-02	3.841E-01	1.178E-03	1.562E-01	1.865E-01
YFR054C	-1.382E+00	-3.045E-01	5.390E-01	-3.908E-02	9.320E-01	-1.584E+00	1.804E-03	-3.005E-01	5.118E-01	-1.246E+00	8.879E-03	1.034E-01	7.857E-01
YFR055W	3.987E+00	5.552E-01	3.862E-03	2.125E-01	2.733E-01	-5.343E-01	5.894E-03	3.870E-02	8.423E-01	8.523E-01	6.215E-06	1.104E+00	5.739E-09
YFR056C	2.255E+00	-4.456E-01	1.543E-03	-4.104E-01	2.728E-03	2.283E-02	8.428E-01	-4.131E-01	1.684E-03	-3.056E-01	1.011E-02	-4.838E-01	4.894E-05
YFR057W	-1.661E+00	-1.533E+00	1.995E-02	-4.051E-01	4.358E-01	-7.757E-01	9.960E-02	-2.262E+00	8.821E-04	3.366E-02	9.345E-01	-3.402E-01	4.191E-01
YGL001C	8.196E+00	8.134E-02	4.163E-01	-3.253E-01	1.193E-03	-3.462E-02	7.288E-01	-3.909E-01	9.850E-05	-7.726E-02	4.387E-01	-5.416E-02	5.876E-01
YGL002W	6.315E+00	8.437E-02	1.583E-01	1.138E-01	5.610E-02	-1.185E-01	4.140E-02	2.952E-02	6.178E-01	1.600E-01	5.166E-03	3.048E-01	9.803E-08
YGL003C	6.142E+00	3.548E-02	5.826E-01	1.755E-02	7.852E-01	6.321E-02	3.095E-01	1.714E-02	7.881E-01	3.730E-02	5.471E-01	1.558E-01	1.193E-02
YGL004C	5.871E+00	-2.969E-01	1.205E-06	-3.094E-01	3.805E-07	-1.418E-01	1.398E-02	-1.171E-01	4.786E-02	-3.834E-01	3.949E-11	-3.331E-01	9.452E-09
YGL005C	6.362E+00	2.617E-01	1.221E-03	2.666E-02	7.436E-01	6.548E-02	4.124E-01	5.976E-02	4.597E-01	1.508E-01	5.804E-02	1.947E-02	8.076E-01
YGL006W	8.163E+00	2.469E-01	3.602E-04	-3.746E-02	5.894E-01	-4.349E-02	5.281E-01	-6.234E-02	3.679E-01	-3.795E-02	5.814E-01	2.504E-02	7.164E-01
YGL006W-A	1.206E+00	-1.658E-02	9.361E-01	-6.270E-01	4.643E-03	-2.973E-01	1.199E-01	-1.393E-01	4.874E-01	-2.770E-01	1.429E-01	-4.889E-01	1.093E-02
YGL007C-A	4.718E-01	-3.633E-01	1.540E-01	-1.214E-01	6.121E-01	-5.808E-01	1.083E-02	-4.830E-01	4.772E-02	-8.937E-01	1.392E-04	-3.538E-01	1.010E-01
YGL007W	-1.960E-01	-6.971E-01	3.280E-02	-1.002E+00	2.682E-03	-4.073E-01	1.401E-01	-9.611E-01	2.636E-03	-9.754E-01	9.035E-04	-1.246E+00	2.949E-05
YGL008C	1.108E+01	5.203E-01	3.489E-13	4.963E-01	3.886E-12	1.533E-01	3.158E-02	4.128E-01	7.585E-09	2.970E-01	3.133E-05	6.324E-01	9.732E-19
YGL009C	7.106E+00	4.746E-01	1.913E-12	4.012E-01	2.733E-09	1.098E-01	1.007E-01	2.240E-01	8.946E-04	4.037E-01	1.169E-09	4.416E-01	3.264E-11
YGL010W	6.447E+00	-1.761E-01	2.873E-02	6.013E-02	4.514E-01	-2.009E-02	7.986E-01	2.043E-01	9.835E-03	-1.850E-01	1.877E-02	6.418E-03	9.350E-01
YGL011C	8.033E+00	-2.616E-01	1.438E-05	-2.531E-01	2.648E-05	-2.377E-02	6.894E-01	-1.766E-01	3.224E-03	-2.322E-01	9.527E-05	-2.512E-01	2.568E-05
YGL012W	8.698E+00	4.693E-01	8.305E-10	5.964E-01	6.292E-15	4.571E-02	5.486E-01	3.823E-01	5.539E-07	4.498E-01	3.409E-09	5.368E-01	1.871E-12
YGL013C	5.840E+00	8.199E-02	2.055E-01	8.443E-02	1.901E-01	2.426E-01	7.959E-05	7.528E-02	2.367E-01	1.581E-01	9.969E-03	2.888E-02	6.413E-01
YGL014C-A	-2.883E+00	-1.256E+00	4.068E-01	7.647E-01	5.900E-01	9.502E-01	4.322E-01	5.982E-01	6.664E-01	9.061E-01	4.508E-01	1.854E+00	8.249E-02
YGL014W	7.182E+00	3.759E-01	2.395E-06	1.284E-01	1.079E-01	2.904E-01	2.397E-04	6.854E-02	3.900E-01	5.728E-02	4.684E-01	1.418E-01	7.320E-02
YGL015C	-1.018E-01	-6.073E-01	1.849E-01	-1.429E+00	3.619E-03	5.320E-01	1.990E-01	-1.185E+00	1.240E-02	-1.185E+00	8.696E-03	-1.895E+00	6.511E-05
YGL016W	5.531E+00	1.463E-01	9.296E-02	3.421E-01	6.946E-05	-1.505E-01	7.754E-02	3.260E-01	1.354E-04	4.728E-01	1.339E-08	4.034E-01	1.453E-06
YGL017W	4.838E+00	1.898E-01	7.408E-03	1.293E-01	6.699E-02	3.690E-02	5.789E-01	-5.740E-02	4.151E-01	1.076E-01	1.017E-01	1.774E-01	6.522E-03
YGL018C	5.076E+00	-1.055E-01	1.392E-01	-1.907E-01	7.510E-03	3.216E-02	6.282E-01	-2.381E-01	7.058E-04	-2.267E-01	7.278E-04	-2.610E-01	1.053E-04
YGL019W	6.470E+00	5.582E-02	3.615E-01	7.962E-03	8.965E-01	-1.089E-01	6.818E-02	3.991E-02	5.099E-01	2.715E-02	6.461E-01	3.462E-02	5.597E-01
YGL020C	5.990E+00	1.385E-01	5.264E-02	1.146E-01	1.088E-01	-1.385E-01	4.788E-02	1.013E-01	1.529E-01	7.105E-02	3.043E-01	2.019E-01	3.539E-03
YGL021W	5.786E+00	-4.054E-01	1.823E-04	-9.293E-02	3.860E-01	-1.785E-01	9.102E-02	1.340E-01	2.064E-01	2.096E-01	4.497E-02	3.091E-01	3.214E-03
YGL022W	7.122E+00	3.808E-01	1.107E-06	6.247E-01	1.095E-15	2.289E-02	7.681E-01	5.173E-01	2.924E-11	3.959E-01	2.768E-07	8.039E-01	2.280E-25
YGL023C	5.725E+00	-1.712E-01	7.559E-03	-4.322E-02	4.933E-01	1.583E-01	8.244E-03	-1.246E-01	4.629E-02	-2.464E-01	4.882E-05	-2.077E-01	6.181E-04
YGL024W	5.763E-01	1.864E-01	4.985E-01	1.810E-01	5.021E-01	-5.824E-01	2.868E-02	1.236E-01	6.374E-01	6.927E-01	1.826E-03	1.215E+00	5.131E-09
YGL025C	4.643E+00	-1.134E-01	1.014E-01	-1.460E-01	3.299E-02	2.570E-01	2.156E-05	-1.908E-01	4.354E-03	-1.425E-01	2.213E-02	-2.323E-01	1.955E-04
YGL026C	7.518E+00	6.883E-01	2.229E-14	4.315E-01	1.696E-06	4.690E-02	6.014E-01	1.778E-01	4.850E-02	6.751E-01	4.737E-14	9.151E-01	2.332E-24
YGL027C	5.997E+00	2.130E-01	1.608E-03	4.556E-01	7.611E-12	-1.330E-01	4.400E-02	4.156E-01	3.144E-10	1.958E-01	2.509E-03	3.748E-01	6.844E-09
YGL028C	6.062E+00	1.049E+00	4.175E-22	8.235E-01	3.666E-14	5.654E-01	1.438E-07	7.575E-01	2.704E-12	1.273E+00	1.626E-32	1.221E+00	6.728E-30
YGL029W	5.295E+00	-1.433E-02	8.954E-01	-3.999E-01	2.929E-04	1.842E-01	8.446E-02	-3.065E-01	5.065E-03	-5.789E-01	9.201E-08	-6.389E-01	4.776E-09
YGL030W	9.511E+00	2.617E-01	1.667E-03	1.185E-01	1.544E-01	-1.605E-01	5.356E-02	-2.803E-01	7.744E-04	2.520E-01	2.417E-03	1.561E-01	6.039E-02
YGL031C	9.213E+00	1.092E-01	1.864E-01	-6.013E-03	9.420E-01	-1.508E-01	6.781E-02	-9.504E-02	2.503E-01	2.818E-02	7.325E-01	-5.066E-02	5.393E-01
YGL032C	4.650E+00	-8.852E-01	2.757E-16	-2.126E-01	3.983E-02	-7.969E-01	9.641E-15	-9.806E-02	3.343E-01	-1.136E+00	1.164E-27	-7.071E-01	5.519E-12
YGL033W	8.690E-01	-7.480E-01	3.113E-03	-6.627E-01	7.014E-03	-4.110E-01	6.081E-02	-4.401E-01	5.868E-02	-9.607E-01	2.791E-05	-9.274E-01	3.843E-05
YGL034C	-1.627E+00	-7.230E-01	2.043E-01	-8.589E-01	1.279E-01	-1.096E+00	2.672E-02	-4.638E-01	3.501E-01	-1.788E-01	6.704E-01	-5.624E-02	8.879E-01
YGL035C	5.612E+00	-7.978E-02	6.104E-01	-4.405E-01	5.150E-03	1.195E-02	9.387E-01	-3.384E-01	3.081E-02	-1.110E-01	4.748E-01	-3.560E-01	2.243E-02
YGL036W	5.477E+00	-3.895E-02	6.369E-01	-1.099E-01	1.840E-01	-2.884E-02	7.179E-01	4.580E-02	5.727E-01	6.167E-02	4.351E-01	2.020E-01	1.047E-02
YGL037C	8.872E+00	-3.290E-01	2.727E-04	-4.424E-01	1.016E-06	1.445E-01	1.081E-01	-1.514E-01	9.313E-02	-3.813E-01	2.331E-05	-1.820E-01	4.329E-02
YGL038C	7.086E+00	-3.630E-01	2.264E-05	1.754E-01	3.831E-02	-9.936E-02	2.380E-01	4.015E-01	1.909E-06	-1.510E-01	7.255E-02	-5.117E-02	5.436E-01
YGL039W	6.011E+00	-1.196E-01	3.062E-01	-1.958E-01	9.434E-02	-3.403E-01	3.339E-03	-3.642E-01	1.906E-03	4.767E-01	3.241E-05	3.034E-01	8.400E-03
YGL040C	8.376E+00	4.623E-01	2.862E-11	2.370E-01	6.550E-04	2.131E-01	2.054E-03	1.043E-01	1.330E-01	2.655E-01	1.206E-04	2.731E-01	7.903E-05
YGL041C	-1.399E-01	1.662E-01	6.003E-01	3.801E-01	1.996E-01	2.846E-01	2.786E-01	4.170E-01	1.395E-01	-4.573E-02	8.676E-01	-5.071E-02	8.493E-01
YGL041C-B	-3.077E-01	-3.581E-01	3.287E-01	-5.171E-01	1.625E-01	3.240E-02	9.161E-01	2.321E-01	4.677E-01	-1.027E+00	2.910E-03	-3.484E-01	2.668E-01
YGL041W-A	5.958E+00	-1.821E-01	9.367E-03	-1.936E-01	5.733E-03	-5.192E-02	4.419E-01	-1.176E-01	8.832E-02	-2.683E-01	7.245E-05	-3.194E-01	2.732E-06
YGL042C	8.464E-01	-1.010E-01	6.951E-01	2.535E-01	2.928E-01	2.900E-01	1.907E-01	-8.042E-02	7.429E-01	-3.564E-01	1.285E-01	-2.660E-02	9.054E-01
YGL043W	5.492E+00	-1.485E-01	9.042E-02	-2.686E-01	2.323E-03	-8.991E-02	2.906E-01	-3.170E-01	2.966E-04	-1.584E-01	6.198E-02	-2.089E-01	1.443E-02
YGL044C	4.937E+00	-7.502E-02	2.747E-01	-1.476E-01	3.165E-02	-1.297E-01	4.189E-02	-8.784E-03	8.944E-01	-3.343E-02	5.950E-01	-1.138E-01	7.174E-02
YGL045W	5.726E+00	-4.403E-01	1.595E-06	-6.053E-01	5.112E-11	-1.333E-01	1.342E-01	-5.748E-01	3.267E-10	-4.156E-01	3.226E-06	-5.158E-01	9.596E-09
YGL047W	4.846E+00	-3.408E-01	8.553E-07	-2.851E-01	2.822E-05	-2.323E-01	2.291E-04	-2.363E-01	3.572E-04	-4.572E-01	6.491E-13	-2.369E-01	1.452E-04
YGL048C	8.230E+00	-1.447E-01	2.796E-02	-1.217E-01	6.429E-02	-2.175E-01	8.889E-04	-1.128E-01	8.554E-02	-7.392E-02	2.569E-01	-1.230E-01	5.990E-02
YGL049C	5.745E+00	-2.374E-01	1.307E-03	-4.344E-01	5.410E-09	-3.260E-02	6.447E-01	-2.254E-01	1.988E-03	-1.336E-02	8.490E-01	-1.775E-01	1.233E-02
YGL050W	5.661E+00	-1.832E-01	1.266E-02	-1.190E-01	1.035E-01	-1.772E-01	1.224E-02	-1.032E-01	1.533E-01	-1.722E-01	1.430E-02	-2.372E-01	8.036E-04
YGL051W	3.048E+00	1.324E-01	2.220E-01	7.112E-02	5.063E-01	-1.157E-01	2.372E-01	2.385E-01	1.800E-02	1.831E-01	5.099E-02	1.941E-01	3.572E-02
YGL052W	-3.159E+00	0.000E+00	1.000E+00	0.000E+00	1.000E+00	0.000E+00	1.000E+00	0.000E+00	1.000E+00	0.000E+00	1.000E+00	0.000E+00	1.000E+00
YGL053W	4.838E+00	-2.441E-01	6.985E-03	-2.100E-01	1.965E-02	-3.265E-01	1.709E-04	-2.775E-01	1.817E-03	-1.960E-01	2.222E-02	-6.758E-02	4.295E-01
YGL054C	7.332E+00	6.530E-04	9.914E-01	-1.063E-01	7.972E-02	2.433E-02	6.828E-01	-8.147E-02	1.764E-01	-9.821E-02	9.864E-02	-1.053E-01	7.766E-02
YGL055W	1.164E+01	5.664E-01	2.725E-06	1.617E-01	1.793E-01	1.038E-01	3.884E-01	-4.378E-02	7.162E-01	3.388E-01	4.925E-03	-4.262E-02	7.233E-01
YGL056C	8.175E+00	4.206E-01	8.415E-05	-4.521E-02	6.727E-01	4.962E-01	3.367E-06	-1.167E-01	2.754E-01	1.489E-02	8.890E-01	-2.827E-01	8.199E-03
YGL057C	4.964E+00	-3.414E-02	6.335E-01	2.321E-01	7.889E-04	5.683E-02	3.884E-01	1.878E-01	5.791E-03	7.854E-02	2.297E-01	-7.731E-02	2.415E-01
YGL058W	6.093E+00	-3.293E-01	6.473E-05	-3.055E-01	2.009E-04	7.239E-02	3.647E-01	-2.270E-01	5.288E-03	-4.892E-01	1.352E-09	-5.345E-01	4.448E-11
YGL059W	5.282E+00	5.727E-02	4.712E-01	-1.077E-01	1.796E-01	1.885E-03	9.803E-01	5.731E-02	4.629E-01	4.420E-03	9.536E-01	1.808E-01	1.710E-02
YGL060W	4.511E+00	6.680E-02	4.060E-01	1.762E-01	2.488E-02	2.741E-02	7.112E-01	2.313E-01	2.488E-03	3.239E-01	6.711E-06	1.915E-01	8.123E-03
YGL061C	3.886E+00	-3.504E-01	7.630E-04	-5.982E-02	5.508E-01	1.530E-03	9.869E-01	3.704E-02	7.029E-01	-9.146E-02	3.269E-01	-1.727E-01	6.501E-02
YGL062W	1.114E+01	5.008E-01	7.506E-13	5.071E-01	3.881E-13	-1.115E-01	1.097E-01	3.120E-01	7.698E-06	2.691E-01	1.122E-04	4.097E-01	4.257E-09
YGL063C-A	-2.514E+00	6.506E-01	4.041E-01	-9.244E-01	3.464E-01	-4.565E-01	5.566E-01	-1.930E+00	7.612E-02	-1.113E+00	1.901E-01	-4.359E-01	5.584E-01
YGL063W	3.398E+00	6.483E-02	5.298E-01	4.506E-02	6.596E-01	-2.087E-01	2.947E-02	-3.768E-01	3.139E-04	-2.794E-01	3.552E-03	3.383E-01	1.713E-04
YGL064C	4.829E+00	4.601E-01	8.565E-09	1.853E-01	2.246E-02	8.314E-02	2.824E-01	1.992E-01	1.241E-02	4.309E-01	1.106E-08	2.559E-01	7.982E-04
YGL065C	5.481E+00	-1.272E-01	1.029E-01	5.004E-03	9.482E-01	4.252E-03	9.543E-01	1.557E-02	8.379E-01	1.439E-01	5.007E-02	1.104E-01	1.346E-01
YGL066W	4.963E+00	1.956E-01	5.397E-03	7.452E-02	2.912E-01	1.725E-01	8.301E-03	2.590E-01	1.337E-04	2.151E-01	8.862E-04	2.068E-01	1.386E-03
YGL067W	5.465E+00	-3.859E-01	2.071E-06	-2.516E-01	1.746E-03	-2.178E-01	4.900E-03	-2.680E-01	7.597E-04	-8.122E-02	2.895E-01	-1.045E-01	1.760E-01
YGL068W	8.332E+00	2.313E-01	9.774E-04	1.870E-01	7.695E-03	-4.864E-02	4.862E-01	2.051E-02	7.699E-01	1.720E-01	1.359E-02	9.358E-02	1.805E-01
YGL069C	-3.925E-01	-1.194E+00	1.656E-03	-2.859E-01	3.686E-01	-7.619E-01	1.080E-02	-7.360E-01	2.558E-02	-4.615E-01	1.055E-01	-6.549E-01	2.241E-02
YGL070C	5.903E+00	2.964E-02	6.507E-01	-9.527E-02	1.474E-01	7.861E-02	2.109E-01	-5.886E-02	3.640E-01	-2.103E-02	7.375E-01	-2.080E-01	1.064E-03
YGL071W	4.333E+00	-2.295E-01	7.873E-03	-2.298E-01	7.135E-03	2.521E-01	1.039E-03	-3.079E-01	2.489E-04	-1.590E-01	4.280E-02	-1.333E-01	8.848E-02
YGL072C	2.470E+00	-5.521E-01	5.933E-03	1.083E-01	5.720E-01	-2.325E-01	2.153E-01	-4.612E-01	1.828E-02	-7.182E-01	1.659E-04	-6.451E-01	7.196E-04
YGL073W	5.887E+00	-1.466E-01	2.964E-02	-7.658E-02	2.525E-01	1.383E-01	3.043E-02	4.739E-02	4.701E-01	6.292E-02	3.232E-01	1.730E-02	7.872E-01
YGL074C	-2.141E-01	-1.117E-02	9.766E-01	-1.966E-02	9.591E-01	-4.283E-01	2.381E-01	1.547E-01	6.734E-01	-2.043E-01	5.633E-01	1.443E-01	6.685E-01
YGL075C	3.826E+00	-1.092E-01	1.977E-01	1.234E-02	8.796E-01	4.182E-02	5.651E-01	1.951E-01	1.091E-02	3.554E-02	6.230E-01	1.141E-01	1.058E-01
YGL076C	9.056E+00	2.680E-01	5.725E-04	8.423E-02	2.791E-01	-1.214E-01	1.181E-01	-1.518E-01	5.120E-02	3.086E-01	6.930E-05	2.192E-01	4.745E-03
YGL077C	8.248E+00	3.527E-01	3.944E-04	2.192E-01	2.759E-02	3.017E-01	2.376E-03	1.965E-01	4.810E-02	-2.713E-02	7.845E-01	-9.378E-03	9.248E-01
YGL078C	6.843E+00	3.678E-01	3.016E-05	-2.827E-02	7.497E-01	2.904E-01	9.099E-04	-1.290E-01	1.453E-01	-6.870E-02	4.329E-01	-4.050E-01	4.572E-06
YGL079W	4.770E+00	-6.064E-02	4.739E-01	3.451E-02	6.800E-01	-1.588E-02	8.423E-01	-7.112E-02	3.912E-01	-1.228E-01	1.242E-01	-1.105E-01	1.669E-01
YGL080W	7.131E+00	-2.814E-01	7.172E-06	-2.018E-01	1.243E-03	8.557E-02	1.613E-01	-5.731E-02	3.540E-01	-3.978E-01	9.926E-11	-5.175E-01	6.540E-17
YGL081W	3.009E+00	-4.939E-01	1.929E-04	-3.684E-01	4.540E-03	-1.498E-01	2.040E-01	-2.582E-01	3.765E-02	-4.830E-01	5.878E-05	-4.074E-01	6.145E-04
YGL082W	5.882E+00	-5.866E-02	3.650E-01	2.751E-02	6.681E-01	-3.918E-02	5.256E-01	1.693E-01	6.974E-03	1.960E-01	1.260E-03	2.516E-01	3.592E-05
YGL083W	4.715E+00	-1.586E-01	1.158E-01	-9.512E-02	3.415E-01	5.890E-03	9.509E-01	-8.137E-02	4.100E-01	5.298E-02	5.779E-01	8.014E-03	9.333E-01
YGL084C	6.841E+00	3.855E-01	2.924E-09	5.596E-01	4.368E-18	7.291E-02	2.545E-01	5.597E-01	2.741E-18	4.573E-01	4.788E-13	6.792E-01	7.762E-27
YGL085W	4.765E+00	-1.897E-01	1.631E-02	-4.289E-02	5.798E-01	5.508E-02	4.465E-01	3.604E-02	6.324E-01	-1.623E-01	2.604E-02	-2.077E-01	4.543E-03
YGL086W	4.838E+00	1.413E-01	1.152E-01	1.094E-01	2.227E-01	9.946E-02	2.467E-01	2.446E-01	5.334E-03	2.152E-01	1.132E-02	1.048E-01	2.217E-01
YGL087C	5.661E+00	-3.158E-01	2.358E-06	-2.793E-01	2.668E-05	-5.201E-02	4.080E-01	-1.040E-01	1.078E-01	-3.512E-01	2.947E-08	-2.817E-01	8.604E-06
YGL088W	4.464E+00	-1.680E-01	5.118E-02	-8.770E-02	3.008E-01	-1.369E-01	8.876E-02	-2.686E-01	1.490E-03	-2.807E-01	4.946E-04	-2.536E-01	1.665E-03
YGL089C	-2.554E-01	-2.562E-01	5.310E-01	5.134E-01	1.533E-01	3.987E-01	2.306E-01	3.409E-01	3.410E-01	1.752E-01	6.048E-01	3.673E-01	2.594E-01
YGL090W	4.166E+00	-3.034E-01	1.581E-03	-3.201E-01	8.171E-04	-1.280E-01	1.488E-01	-2.937E-01	1.676E-03	-2.565E-01	3.884E-03	-3.429E-01	1.230E-04
YGL091C	6.020E+00	2.785E-02	7.048E-01	-1.454E-01	4.924E-02	-2.848E-03	9.683E-01	-2.158E-01	3.356E-03	-1.583E-01	2.735E-02	-2.054E-01	4.387E-03
YGL092W	6.221E+00	3.538E-01	6.657E-07	2.458E-01	5.706E-04	1.073E-01	1.241E-01	2.336E-01	9.707E-04	4.141E-01	1.976E-09	3.494E-01	4.830E-07
YGL093W	4.434E+00	-7.219E-02	4.036E-01	7.822E-02	3.538E-01	8.551E-03	9.141E-01	2.761E-01	6.662E-04	2.731E-01	4.111E-04	2.100E-01	6.871E-03
YGL094C	5.157E+00	2.681E-01	1.682E-03	4.208E-01	5.652E-07	1.882E-01	2.152E-02	4.652E-01	2.066E-08	5.854E-01	2.783E-13	5.588E-01	4.162E-12
YGL095C	5.949E+00	-1.101E-02	8.668E-01	4.643E-02	4.771E-01	-1.764E-01	5.508E-03	2.496E-01	9.281E-05	2.973E-02	6.353E-01	3.360E-02	5.935E-01
YGL096W	6.590E+00	3.744E-02	6.193E-01	-1.442E-01	5.746E-02	2.306E+00	2.172E-219	-1.609E-02	8.293E-01	5.413E-01	5.560E-14	1.543E-01	3.398E-02
YGL097W	5.939E+00	2.624E-01	2.092E-04	2.122E-01	2.718E-03	1.046E-01	1.298E-01	6.665E-02	3.453E-01	1.201E-01	8.002E-02	1.664E-01	1.566E-02
YGL098W	4.940E+00	-8.169E-02	2.437E-01	-1.318E-01	5.959E-02	-4.233E-02	5.151E-01	4.012E-04	9.953E-01	-2.745E-01	2.962E-05	-2.351E-01	3.205E-04
YGL099W	5.282E+00	3.451E-01	2.547E-05	4.990E-03	9.522E-01	1.920E-01	1.600E-02	-1.606E-01	5.381E-02	7.843E-02	3.249E-01	-9.289E-02	2.490E-01
YGL100W	6.269E+00	-8.929E-03	8.675E-01	9.356E-02	7.696E-02	2.800E-03	9.562E-01	4.458E-02	3.943E-01	2.002E-02	6.923E-01	-5.790E-02	2.558E-01
YGL101W	6.053E+00	2.426E-02	7.624E-01	-3.996E-01	9.773E-07	9.448E-02	2.296E-01	-2.838E-01	4.255E-04	-2.737E-01	5.273E-04	-3.085E-01	1.004E-04
YGL102C	3.867E-01	1.453E-01	6.975E-01	7.033E-01	4.455E-02	-4.069E-01	2.645E-01	-7.910E-01	5.081E-02	8.877E-01	7.160E-03	7.415E-01	2.553E-02
YGL103W	9.879E+00	2.810E-01	5.131E-04	8.565E-02	2.896E-01	-1.103E-01	1.723E-01	-1.882E-01	2.009E-02	1.318E-01	1.025E-01	3.689E-02	6.479E-01
YGL104C	5.565E+00	5.403E-02	4.986E-01	1.013E-01	2.023E-01	-1.242E-01	1.092E-01	2.700E-01	5.310E-04	2.219E-01	3.515E-03	5.669E-01	6.699E-14
YGL105W	7.673E+00	-2.310E-01	9.269E-04	-3.297E-01	2.367E-06	-3.983E-02	5.631E-01	-4.057E-01	6.195E-09	-1.106E-01	1.080E-01	-1.620E-01	1.892E-02
YGL106W	6.551E+00	-4.428E-01	1.452E-12	-1.517E-01	1.371E-02	-1.915E-01	1.432E-03	-4.178E-02	4.918E-01	-3.511E-01	5.108E-09	-2.732E-01	5.691E-06
YGL107C	6.571E+00	1.770E-01	9.065E-03	9.872E-02	1.463E-01	-4.022E-02	5.464E-01	4.291E-02	5.257E-01	2.704E-01	4.195E-05	1.215E-01	6.764E-02
YGL108C	4.165E+00	-1.611E-01	4.873E-02	-2.934E-01	3.577E-04	8.652E-03	9.061E-01	2.813E-02	7.150E-01	-4.107E-01	5.579E-08	-4.350E-01	6.791E-09
YGL109W	-1.125E+00	-1.487E-01	7.498E-01	-8.377E-02	8.518E-01	-2.791E-01	4.848E-01	-4.149E-01	3.590E-01	-2.563E-01	5.171E-01	3.664E-01	3.020E-01
YGL110C	4.647E+00	1.779E-02	8.027E-01	-6.796E-02	3.394E-01	-7.950E-02	2.248E-01	9.846E-02	1.479E-01	1.287E-01	4.372E-02	6.611E-03	9.178E-01
YGL111W	6.401E+00	-5.119E-03	9.498E-01	-3.277E-01	6.611E-05	-3.218E-02	6.881E-01	-2.019E-01	1.310E-02	-3.078E-01	1.292E-04	-3.948E-01	1.040E-06
YGL112C	6.143E+00	-2.510E-02	6.439E-01	-3.502E-02	5.174E-01	3.085E-02	5.482E-01	-1.993E-02	7.083E-01	5.012E-02	3.262E-01	2.364E-02	6.443E-01
YGL113W	4.161E+00	7.481E-02	4.159E-01	1.339E-01	1.390E-01	1.884E-01	2.550E-02	2.737E-01	1.769E-03	1.582E-01	5.965E-02	1.304E-02	8.777E-01
YGL114W	6.811E+00	4.314E-01	6.108E-12	4.028E-01	1.329E-10	1.372E-01	2.652E-02	2.947E-01	2.422E-06	3.575E-01	5.301E-09	5.841E-01	1.527E-21
YGL115W	6.716E+00	6.365E-02	2.880E-01	3.054E-02	6.106E-01	-1.392E-01	1.767E-02	1.610E-01	6.461E-03	2.442E-01	2.397E-05	7.242E-02	2.145E-01
YGL116W	5.014E+00	-9.589E-01	1.486E-28	-5.899E-01	1.795E-12	-3.698E-01	2.665E-06	-4.946E-01	1.464E-09	-3.839E-01	9.223E-07	-2.891E-01	2.246E-04
YGL117W	6.943E+00	6.303E-01	9.905E-06	2.570E-01	7.148E-02	-3.050E-01	3.237E-02	2.814E-02	8.434E-01	4.220E-01	2.949E-03	6.617E-01	3.317E-06
YGL118C	-1.231E+00	-1.145E+00	2.864E-02	-7.059E-01	1.414E-01	-9.168E-01	3.606E-02	-5.596E-01	2.154E-01	-1.387E+00	2.666E-03	-1.222E+00	5.548E-03
YGL119W	5.196E+00	1.033E-02	8.770E-01	-6.839E-02	3.063E-01	-5.069E-02	4.167E-01	1.207E-01	6.063E-02	1.377E-01	2.475E-02	1.245E-01	4.257E-02
YGL120C	6.728E+00	4.905E-01	3.325E-05	2.215E-02	8.516E-01	3.127E-01	7.844E-03	-1.369E-01	2.480E-01	1.055E-02	9.286E-01	-1.297E-01	2.718E-01
YGL121C	7.686E+00	-3.073E-01	9.917E-03	-9.311E-02	4.336E-01	1.402E-01	2.366E-01	5.193E-02	6.616E-01	-1.577E-01	1.831E-01	-2.265E-01	5.631E-02
YGL122C	7.485E+00	-8.546E-03	8.959E-01	-1.316E-01	4.435E-02	1.594E-01	1.334E-02	-1.027E-01	1.149E-01	-9.964E-02	1.222E-01	-1.518E-01	1.895E-02
YGL123C-A	1.290E+00	3.697E-01	3.006E-01	7.902E-01	2.255E-02	1.621E-02	9.627E-01	-1.593E-01	6.634E-01	1.062E+00	1.521E-03	1.046E+00	1.914E-03
YGL123W	1.072E+01	3.359E-01	3.062E-05	1.778E-01	2.727E-02	-8.196E-02	3.084E-01	-2.403E-02	7.653E-01	2.708E-01	7.645E-04	2.573E-01	1.391E-03
YGL124C	4.525E+00	-1.334E-01	6.632E-02	-9.722E-02	1.735E-01	-3.775E-02	5.613E-01	3.260E-02	6.333E-01	3.857E-03	9.522E-01	-4.250E-02	5.075E-01
YGL125W	5.630E+00	3.555E-01	1.607E-03	3.988E-02	7.251E-01	3.235E-01	3.691E-03	2.337E-02	8.359E-01	8.496E-03	9.392E-01	2.010E-01	7.128E-02
YGL126W	5.593E+00	3.127E-02	7.336E-01	1.272E-02	8.897E-01	-1.766E-01	5.036E-02	-2.014E-01	2.841E-02	3.603E-02	6.865E-01	2.372E-01	7.920E-03
YGL127C	4.806E+00	-2.449E-01	1.348E-02	-8.746E-02	3.692E-01	3.227E-01	4.898E-04	-4.763E-02	6.202E-01	-1.017E-02	9.130E-01	6.522E-02	4.843E-01
YGL128C	4.585E+00	-2.712E-01	5.524E-03	-2.144E-01	2.654E-02	1.989E-01	2.786E-02	-1.113E-01	2.386E-01	-1.493E-02	8.693E-01	-1.256E-01	1.691E-01
YGL129C	7.294E+00	1.591E-01	2.683E-02	1.067E-01	1.379E-01	6.053E-02	3.945E-01	7.557E-02	2.914E-01	2.632E-01	2.008E-04	9.067E-02	2.026E-01
YGL130W	5.572E+00	5.706E-02	3.105E-01	-1.053E-02	8.513E-01	-3.192E-03	9.516E-01	-4.876E-02	3.768E-01	1.618E-02	7.565E-01	3.993E-02	4.426E-01
YGL131C	4.983E+00	6.392E-03	9.287E-01	-1.314E-01	6.706E-02	-4.802E-02	4.754E-01	-5.214E-02	4.557E-01	-1.606E-01	1.696E-02	-2.702E-01	6.678E-05
YGL132W	-2.132E+00	3.340E-01	6.529E-01	-3.703E-03	9.949E-01	-1.389E+00	8.940E-02	-2.622E-01	7.323E-01	6.984E-01	2.438E-01	2.049E-01	7.419E-01
YGL133W	5.098E+00	3.882E-02	5.345E-01	-1.796E-01	4.574E-03	4.988E-02	3.864E-01	-8.742E-02	1.534E-01	-1.220E-02	8.317E-01	-9.503E-02	9.863E-02
YGL134W	6.350E+00	-2.181E-01	1.050E-03	-2.834E-01	2.104E-05	3.192E-02	6.195E-01	-2.023E-01	2.113E-03	-3.843E-01	3.053E-09	-3.817E-01	4.506E-09
YGL135W	1.019E+01	3.566E-01	1.232E-06	1.722E-01	1.910E-02	-1.134E-01	1.225E-01	-1.046E-01	1.547E-01	2.357E-01	1.313E-03	1.632E-01	2.622E-02
YGL136C	5.782E+00	-2.834E-02	6.705E-01	-4.832E-02	4.679E-01	-7.563E-02	2.372E-01	5.225E-02	4.233E-01	-1.317E-01	3.914E-02	-1.521E-01	1.763E-02
YGL137W	7.128E+00	9.144E-02	1.381E-01	2.596E-01	2.323E-05	-1.776E-01	3.516E-03	2.981E-01	1.003E-06	3.360E-01	2.175E-08	3.101E-01	2.662E-07
YGL138C	-1.884E+00	-3.157E-01	6.573E-01	3.449E-01	5.714E-01	-3.762E-01	5.254E-01	1.076E+00	3.590E-02	-5.836E-01	3.363E-01	1.813E-01	7.266E-01
YGL139W	6.673E+00	2.998E-01	1.497E-06	2.575E-01	3.516E-05	9.766E-02	1.100E-01	3.384E-01	3.957E-08	2.679E-01	9.731E-06	2.767E-01	5.399E-06
YGL140C	6.416E+00	5.651E-01	1.644E-19	4.453E-01	1.293E-12	-8.762E-02	1.587E-01	4.067E-01	6.582E-11	5.560E-01	4.536E-20	7.092E-01	1.384E-31
YGL141W	5.172E+00	-6.187E-02	3.253E-01	-1.233E-01	4.913E-02	-1.032E-01	7.589E-02	-3.060E-02	6.142E-01	8.063E-02	1.570E-01	5.316E-02	3.504E-01
YGL142C	6.160E+00	3.226E-01	1.738E-06	4.799E-01	6.841E-13	3.164E-02	6.315E-01	4.596E-01	4.146E-12	4.727E-01	2.717E-13	6.272E-01	3.460E-22
YGL143C	5.683E+00	3.119E-01	3.115E-04	3.039E-01	4.443E-04	-3.227E-02	7.048E-01	1.579E-01	6.678E-02	2.936E-01	4.861E-04	1.492E-01	7.884E-02
YGL144C	4.763E+00	1.610E-01	2.732E-02	1.225E-01	9.098E-02	7.090E-03	9.173E-01	1.314E-02	8.544E-01	2.239E-01	7.998E-04	1.454E-01	2.998E-02
YGL145W	5.174E+00	-3.250E-02	6.784E-01	-1.460E-02	8.514E-01	-7.321E-02	3.272E-01	1.287E-01	9.114E-02	1.572E-01	3.219E-02	9.397E-02	2.039E-01
YGL146C	6.083E+00	2.284E-01	1.432E-03	1.265E-01	7.801E-02	3.404E-01	1.025E-06	7.404E-03	9.175E-01	-1.213E-01	8.390E-02	-1.258E-01	7.429E-02
YGL147C	9.056E+00	4.885E-01	1.659E-06	1.915E-01	6.003E-02	-2.010E-01	4.828E-02	-1.129E-01	2.679E-01	3.109E-01	2.233E-03	2.273E-01	2.546E-02
YGL148W	7.370E+00	6.188E-01	1.469E-14	2.591E-01	1.325E-03	-1.076E-02	8.932E-01	-6.582E-02	4.157E-01	5.734E-01	6.522E-13	5.375E-01	1.793E-11
YGL149W	-2.250E+00	8.113E-02	9.201E-01	2.476E-01	7.440E-01	-1.576E+00	7.017E-02	-1.150E+00	2.103E-01	8.945E-01	1.197E-01	7.084E-01	2.171E-01
YGL150C	6.535E+00	2.211E-01	1.523E-03	3.742E-02	5.938E-01	-7.710E-03	9.107E-01	1.023E-01	1.411E-01	2.753E-01	5.179E-05	2.280E-01	8.562E-04
YGL151W	5.457E+00	7.306E-02	3.784E-01	1.146E-01	1.653E-01	-1.686E-02	8.337E-01	3.336E-01	3.710E-05	3.601E-01	4.909E-06	2.389E-01	2.651E-03
YGL152C	-8.606E-01	-5.376E-02	9.072E-01	-5.922E-01	2.228E-01	-9.426E-01	3.958E-02	-5.730E-01	2.256E-01	-6.135E-01	1.593E-01	5.187E-01	1.839E-01
YGL153W	5.464E+00	1.971E-02	7.552E-01	-1.468E-01	2.160E-02	-2.942E-02	6.232E-01	-1.088E-01	8.158E-02	-8.531E-02	1.527E-01	-1.258E-01	3.563E-02
YGL154C	5.130E+00	-1.733E-01	1.588E-02	-1.059E-01	1.362E-01	-2.295E-01	6.854E-04	-7.309E-02	2.934E-01	-3.374E-02	6.111E-01	1.209E-01	6.708E-02
YGL155W	5.363E+00	1.347E-01	3.749E-02	1.321E-01	4.016E-02	2.143E-02	7.268E-01	7.917E-02	2.125E-01	1.348E-01	2.595E-02	3.337E-02	5.841E-01
YGL156W	7.416E+00	1.260E-01	2.269E-01	1.097E-01	2.928E-01	7.091E-02	4.944E-01	2.202E-01	3.420E-02	1.036E-01	3.176E-01	2.859E-01	5.861E-03
YGL157W	4.767E+00	1.214E-01	2.951E-01	-5.340E-01	7.303E-06	3.246E-01	4.074E-03	-7.323E-01	9.181E-10	-1.927E-01	9.042E-02	-2.071E-01	7.027E-02
YGL158W	3.233E+00	4.677E-01	1.866E-01	-6.244E-01	8.224E-02	-6.981E-01	5.030E-02	-5.619E-01	1.154E-01	-9.908E-01	5.791E-03	-5.069E-01	1.529E-01
YGL159W	5.190E+00	4.983E-02	4.866E-01	8.525E-02	2.307E-01	-1.634E-01	1.696E-02	3.972E-02	5.708E-01	2.172E-01	1.098E-03	1.282E-01	5.556E-02
YGL160W	6.971E+00	-6.071E-02	3.463E-01	8.407E-02	1.902E-01	-7.336E-02	2.462E-01	2.429E-01	1.308E-04	-1.292E-01	4.051E-02	1.265E-01	4.459E-02
YGL161C	6.711E+00	-4.811E-02	4.754E-01	9.129E-02	1.732E-01	-1.205E-01	6.814E-02	1.105E-01	9.646E-02	1.719E-03	9.791E-01	1.145E-01	8.136E-02
YGL162W	4.638E+00	-3.604E-01	4.346E-05	-3.909E-01	8.739E-06	-6.216E-01	2.632E-13	-4.371E-01	4.756E-07	-5.058E-01	1.543E-09	-3.333E-01	6.144E-05
YGL163C	6.157E+00	2.862E-02	8.070E-01	-5.292E-01	7.818E-06	1.055E-01	3.636E-01	-4.799E-01	4.694E-05	-3.957E-01	6.942E-04	-5.204E-01	8.877E-06
YGL164C	4.895E+00	-7.045E-02	3.922E-01	-4.981E-02	5.436E-01	-1.031E-01	1.882E-01	2.603E-02	7.454E-01	-4.838E-02	5.326E-01	-1.310E-01	9.300E-02
YGL165C	9.485E-01	7.268E-01	3.152E-03	1.633E-01	5.240E-01	9.581E-01	1.670E-05	-4.393E-02	8.641E-01	-9.097E-01	5.913E-04	-1.107E-02	9.627E-01
YGL166W	5.324E+00	-1.855E-01	2.906E-02	-3.071E-01	3.164E-04	1.078E-01	1.842E-01	-3.179E-01	1.647E-04	-2.630E-01	1.319E-03	-2.111E-01	1.002E-02
YGL167C	7.578E+00	1.317E-01	5.873E-02	2.341E-01	7.597E-04	-7.647E-02	2.683E-01	2.358E-01	6.679E-04	2.977E-01	1.462E-05	3.977E-01	7.584E-09
YGL168W	-1.091E+00	1.019E+00	2.048E-02	5.306E-01	2.548E-01	1.375E-01	7.514E-01	-1.810E-01	7.172E-01	7.885E-01	4.427E-02	5.359E-01	1.749E-01
YGL169W	6.256E+00	5.086E-01	6.069E-11	3.462E-01	9.008E-06	2.628E-01	6.194E-04	5.881E-02	4.523E-01	1.693E-01	2.704E-02	7.804E-03	9.195E-01
YGL170C	8.396E-02	-1.684E-01	6.307E-01	9.482E-02	7.743E-01	1.948E-01	5.020E-01	1.915E-02	9.517E-01	5.234E-01	5.852E-02	8.395E-01	1.556E-03
YGL171W	5.311E+00	3.189E-01	4.392E-03	-2.244E-01	4.809E-02	1.480E-01	1.807E-01	-3.711E-01	1.092E-03	-7.889E-02	4.763E-01	-4.634E-01	3.764E-05
YGL172W	5.864E+00	8.311E-02	1.954E-01	3.351E-02	6.015E-01	4.344E-02	4.808E-01	-7.172E-02	2.611E-01	1.085E-01	7.570E-02	1.195E-01	5.117E-02
YGL173C	7.178E+00	2.304E-01	3.366E-04	2.283E-01	3.787E-04	-5.679E-02	3.714E-01	3.118E-01	1.007E-06	4.085E-01	8.097E-11	5.299E-01	4.221E-17
YGL174W	3.417E+00	-1.737E-01	1.270E-01	-2.436E-01	3.224E-02	-7.209E-02	4.892E-01	-1.753E-01	1.126E-01	-2.103E-01	4.443E-02	-2.650E-01	1.145E-02
YGL175C	1.518E+00	-8.128E-02	7.038E-01	3.264E-01	1.012E-01	4.030E-02	8.300E-01	6.100E-02	7.598E-01	4.952E-01	5.471E-03	5.326E-01	2.424E-03
YGL176C	4.272E+00	-9.609E-02	2.255E-01	-4.350E-02	5.748E-01	4.810E-02	4.937E-01	4.937E-02	5.087E-01	9.613E-02	1.670E-01	9.240E-03	8.945E-01
YGL177W	-3.159E+00	0.000E+00	1.000E+00	0.000E+00	1.000E+00	0.000E+00	1.000E+00	0.000E+00	1.000E+00	0.000E+00	1.000E+00	0.000E+00	1.000E+00
YGL178W	6.453E+00	2.840E-01	4.736E-03	1.848E-01	6.605E-02	4.333E-01	1.300E-05	3.351E-01	8.087E-04	2.193E-01	2.720E-02	2.910E-01	3.461E-03
YGL179C	4.075E+00	-1.465E-01	1.779E-01	2.385E-01	2.288E-02	1.157E-01	2.479E-01	2.340E-01	2.311E-02	4.131E-01	2.349E-05	2.462E-01	1.274E-02
YGL180W	5.360E+00	-3.001E-01	2.500E-04	-4.141E-01	4.763E-07	1.408E-02	8.565E-01	-3.253E-01	5.574E-05	-2.826E-01	3.055E-04	-1.970E-01	1.204E-02
YGL181W	5.846E+00	-3.255E-01	3.611E-07	-2.170E-01	5.985E-04	4.529E-02	4.505E-01	-2.342E-01	1.794E-04	-4.175E-01	7.084E-12	-2.488E-01	4.029E-05
YGL182C	-2.076E+00	1.647E-01	8.175E-01	4.142E-01	5.287E-01	-3.182E-01	6.160E-01	-4.440E-01	5.384E-01	6.645E-02	9.111E-01	-9.348E-04	9.988E-01
YGL183C	9.194E-01	-2.333E-01	3.385E-01	-7.554E-01	3.138E-03	1.301E-01	5.480E-01	-7.495E-01	2.615E-03	-1.013E+00	2.146E-05	-7.888E-01	6.441E-04
YGL184C	6.628E+00	6.774E-01	7.277E-19	4.570E-01	2.563E-09	1.818E-01	1.651E-02	1.380E-01	7.271E-02	4.376E-01	6.165E-09	6.782E-01	2.276E-19
YGL185C	4.750E+00	-2.829E-01	6.035E-04	-2.083E-01	1.054E-02	-2.828E-02	7.115E-01	-1.396E-01	7.929E-02	-4.145E-01	9.524E-08	-5.089E-01	7.657E-11
YGL186C	6.757E+00	8.747E-01	9.694E-32	5.609E-01	7.037E-14	1.353E-01	6.873E-02	2.528E-01	7.605E-04	6.108E-01	1.026E-16	8.401E-01	4.644E-30
YGL187C	1.028E+01	7.406E-02	3.891E-01	1.177E-01	1.712E-01	1.861E-01	3.030E-02	1.703E-01	4.756E-02	-1.118E-01	1.933E-01	-1.547E-01	7.196E-02
YGL188C	7.144E+00	1.017E-01	3.133E-01	1.934E-01	5.489E-02	1.847E-01	6.508E-02	2.674E-02	7.904E-01	3.864E-02	6.995E-01	-1.514E-01	1.317E-01
YGL188C-A	-3.159E+00	0.000E+00	1.000E+00	0.000E+00	1.000E+00	0.000E+00	1.000E+00	0.000E+00	1.000E+00	0.000E+00	1.000E+00	0.000E+00	1.000E+00
YGL189C	9.596E+00	-1.610E-01	9.472E-02	-2.455E-01	1.088E-02	-1.929E-01	4.503E-02	-3.010E-01	1.800E-03	-2.570E-01	7.594E-03	-2.617E-01	6.571E-03
YGL190C	5.964E+00	6.599E-02	2.991E-01	-9.901E-02	1.225E-01	-5.872E-02	3.393E-01	6.118E-02	3.285E-01	-1.843E-02	7.626E-01	8.074E-02	1.854E-01
YGL191W	1.034E+01	-9.583E-02	2.696E-01	-7.081E-02	4.146E-01	1.853E-01	3.260E-02	-4.865E-02	5.749E-01	-3.162E-01	2.689E-04	-3.104E-01	3.506E-04
YGL192W	3.491E+00	-2.114E-01	1.236E-01	-1.474E-01	2.779E-01	-1.776E-01	1.703E-01	5.635E-02	6.704E-01	2.231E-01	7.646E-02	6.028E-02	6.360E-01
YGL193C	4.809E+00	5.735E-01	1.198E-06	5.902E-01	5.550E-07	6.207E-01	6.845E-08	6.958E-01	2.183E-09	5.947E-02	6.086E-01	6.420E-01	2.299E-08
YGL194C	3.770E+00	-1.206E-01	2.172E-01	-1.538E-01	1.124E-01	-8.113E-02	3.647E-01	-1.135E-01	2.277E-01	-2.373E-01	8.400E-03	-4.503E-01	7.419E-07
YGL194C-A	3.813E+00	-3.483E-01	5.189E-05	3.428E-02	6.667E-01	-1.321E-01	6.830E-02	1.973E-01	8.425E-03	-5.129E-02	4.720E-01	-2.133E-02	7.602E-01
YGL195W	6.526E+00	1.765E-01	1.222E-02	2.725E-01	1.028E-04	-3.312E-01	2.161E-06	1.588E-01	2.328E-02	2.959E-01	1.591E-05	3.409E-01	7.304E-07
YGL196W	6.898E+00	1.535E-01	9.644E-02	2.039E-01	2.698E-02	3.632E-01	7.109E-05	2.192E-01	1.704E-02	-2.208E-01	1.608E-02	-2.163E-01	1.870E-02
YGL197W	6.014E+00	-4.781E-02	5.746E-01	1.320E-01	1.183E-01	-6.666E-02	4.226E-01	2.138E-01	1.063E-02	2.202E-01	7.482E-03	2.702E-01	1.072E-03
YGL198W	6.383E+00	-2.364E-01	7.065E-04	-7.303E-02	2.912E-01	-1.609E-01	1.774E-02	-2.419E-01	4.705E-04	-2.969E-01	1.183E-05	5.215E-02	4.390E-01
YGL199C	2.799E-01	-2.321E-01	3.709E-01	-6.613E-01	1.503E-02	4.035E-02	8.498E-01	-3.465E-01	1.599E-01	-4.746E-01	3.692E-02	-5.762E-01	1.062E-02
YGL200C	8.063E+00	5.489E-03	9.344E-01	2.264E-01	6.560E-04	-4.979E-02	4.513E-01	2.744E-01	3.445E-05	9.170E-02	1.640E-01	1.680E-01	1.097E-02
YGL201C	5.242E+00	2.574E-01	2.673E-04	1.282E-01	7.069E-02	1.218E-01	7.063E-02	1.107E-01	1.138E-01	2.063E-01	1.961E-03	1.978E-01	3.083E-03
YGL202W	8.509E+00	8.161E-01	6.104E-21	6.637E-01	2.103E-14	5.189E-02	5.484E-01	5.077E-01	4.705E-09	7.567E-01	2.296E-18	9.933E-01	3.037E-30
YGL203C	5.955E+00	4.190E-02	5.280E-01	-2.390E-02	7.189E-01	1.390E-02	8.283E-01	4.706E-02	4.725E-01	-8.850E-02	1.665E-01	-1.231E-02	8.477E-01
YGL204C	4.022E+00	3.772E-01	6.668E-05	5.141E-01	2.466E-08	8.385E-02	3.464E-01	3.367E-01	2.428E-04	5.909E-01	3.227E-12	6.692E-01	1.973E-15
YGL205W	8.716E+00	-1.545E-01	1.600E-01	7.026E-02	5.225E-01	5.409E-02	6.219E-01	2.941E-02	7.888E-01	2.935E-02	7.889E-01	-3.013E-01	6.102E-03
YGL206C	6.879E+00	-6.092E-02	4.591E-01	6.297E-02	4.427E-01	-1.657E-01	4.161E-02	1.739E-01	3.292E-02	2.818E-01	4.804E-04	1.842E-01	2.302E-02
YGL207W	6.997E+00	1.921E-01	1.871E-03	2.091E-01	6.984E-04	4.948E-02	4.153E-01	1.871E-01	2.297E-03	2.546E-01	2.404E-05	2.212E-01	2.613E-04
YGL208W	6.499E+00	-1.099E-02	9.173E-01	1.853E-02	8.608E-01	4.273E-01	4.320E-05	3.321E-02	7.523E-01	-1.879E-01	7.287E-02	-2.072E-01	4.869E-02
YGL209W	4.060E+00	-1.605E-01	6.421E-01	-1.895E-01	5.826E-01	2.651E-01	4.397E-01	-7.645E-02	8.242E-01	-5.694E-02	8.682E-01	-6.246E-01	7.063E-02
YGL210W	5.291E+00	-4.006E-01	2.721E-10	-4.158E-02	4.924E-01	2.010E-02	7.226E-01	-1.179E-01	4.846E-02	-2.796E-01	1.142E-06	-2.943E-01	3.010E-07
YGL211W	5.625E+00	3.373E-01	1.171E-04	1.131E-01	1.992E-01	1.613E-01	6.104E-02	-1.537E-01	8.272E-02	4.160E-02	6.284E-01	-4.831E-02	5.760E-01
YGL212W	3.473E+00	3.015E-01	1.611E-03	2.232E-01	1.879E-02	1.497E-01	8.054E-02	3.785E-01	2.498E-05	4.433E-01	7.052E-08	2.359E-01	4.470E-03
YGL213C	6.042E+00	1.661E-01	1.021E-02	1.969E-01	2.207E-03	4.963E-02	4.270E-01	1.474E-01	2.092E-02	3.776E-01	8.144E-10	2.281E-01	2.342E-04
YGL214W	-1.400E+00	5.203E-01	3.342E-01	-8.299E-02	8.862E-01	2.071E-01	6.710E-01	-8.017E-01	1.981E-01	6.790E-01	1.375E-01	3.847E-01	4.075E-01
YGL215W	7.344E+00	4.544E-01	2.429E-11	3.578E-01	1.508E-07	1.833E-01	6.630E-03	4.373E-01	1.119E-10	2.881E-01	1.808E-05	4.643E-01	5.229E-12
YGL216W	4.202E+00	-6.077E-01	4.194E-13	-3.415E-01	1.888E-05	1.198E-01	8.703E-02	-2.492E-01	1.174E-03	-2.610E-01	2.810E-04	-2.456E-01	5.686E-04
YGL217C	-2.817E+00	-2.409E+00	1.485E-01	-2.409E+00	1.323E-01	2.825E-01	7.786E-01	-2.409E+00	1.075E-01	2.597E-01	7.968E-01	9.476E-01	2.880E-01
YGL218W	-1.999E+00	-1.783E+00	3.991E-02	-1.017E+00	1.662E-01	-1.184E+00	6.440E-02	-5.040E-01	4.300E-01	-5.403E-01	3.481E-01	4.609E-01	3.445E-01
YGL219C	7.304E+00	-2.128E-01	8.696E-03	-1.906E-01	1.867E-02	2.223E-01	5.414E-03	-9.673E-02	2.300E-01	-2.226E-01	5.454E-03	-3.028E-01	1.680E-04
YGL220W	5.805E+00	-1.423E-01	5.029E-02	1.107E-01	1.219E-01	-8.012E-02	2.514E-01	1.599E-02	8.220E-01	-1.062E-01	1.267E-01	-1.572E-02	8.212E-01
YGL221C	6.376E+00	-7.339E-02	2.522E-01	1.490E-02	8.152E-01	-1.236E-01	4.741E-02	-2.919E-02	6.443E-01	-9.137E-02	1.401E-01	-8.297E-02	1.819E-01
YGL222C	3.029E+00	-4.691E-01	5.086E-04	-5.898E-01	1.260E-05	2.032E-01	8.719E-02	-4.458E-01	6.206E-04	-7.052E-01	2.320E-08	-6.659E-01	9.771E-08
YGL223C	4.988E+00	-1.909E-02	7.929E-01	3.498E-02	6.253E-01	5.136E-02	4.460E-01	1.979E-01	4.276E-03	1.861E-01	5.032E-03	-1.682E-02	8.023E-01
YGL224C	6.380E+00	7.240E-01	1.533E-15	5.447E-01	2.217E-09	-1.751E-01	5.383E-02	3.681E-01	5.142E-05	7.491E-01	5.681E-17	1.021E+00	6.049E-30
YGL225W	8.215E+00	3.708E-01	3.507E-07	4.729E-01	7.935E-11	1.970E-01	6.513E-03	3.061E-01	2.522E-05	3.568E-01	7.891E-07	5.392E-01	9.534E-14
YGL226C-A	6.414E+00	-1.393E-01	4.665E-02	1.006E-01	1.460E-01	-9.447E-02	1.655E-01	-1.299E-02	8.507E-01	-4.801E-02	4.784E-01	-1.273E-01	6.193E-02
YGL226W	5.064E+00	-1.531E-01	9.482E-02	-3.137E-02	7.300E-01	-3.034E-02	7.293E-01	-4.144E-02	6.444E-01	-1.638E-01	6.180E-02	-1.894E-01	3.192E-02
YGL227W	5.735E+00	-2.919E-02	6.738E-01	-5.718E-02	4.092E-01	1.288E-03	9.845E-01	1.440E-01	3.318E-02	5.851E-02	3.744E-01	2.237E-02	7.353E-01
YGL228W	6.972E+00	-2.207E-02	6.971E-01	5.813E-02	3.031E-01	-3.436E-02	5.346E-01	6.345E-02	2.572E-01	2.201E-02	6.889E-01	1.809E-02	7.431E-01
YGL229C	4.114E+00	5.194E-01	1.007E-06	3.110E-01	3.948E-03	-2.570E-01	1.490E-02	4.982E-01	1.725E-06	9.396E-01	5.392E-22	1.198E+00	3.983E-35
YGL230C	1.144E+00	-5.574E-01	9.465E-03	3.603E-01	4.640E-02	6.715E-02	6.884E-01	3.423E-01	4.882E-02	-5.667E-01	1.714E-03	-8.221E-01	7.460E-06
YGL231C	6.310E+00	-2.841E-01	9.660E-05	-1.361E-01	6.010E-02	-1.945E-01	6.159E-03	-1.256E-01	8.030E-02	-2.619E-01	2.130E-04	-3.390E-01	1.915E-06
YGL232W	5.003E+00	-8.850E-02	3.890E-01	-1.517E-01	1.417E-01	-3.896E-01	1.157E-04	-1.486E-01	1.458E-01	-1.249E-01	2.104E-01	-1.546E-01	1.230E-01
YGL233W	5.197E+00	-2.200E-01	1.506E-03	-1.387E-01	4.234E-02	-1.282E-01	4.631E-02	-9.019E-02	1.767E-01	3.713E-02	5.574E-01	1.289E-04	9.984E-01
YGL234W	9.443E+00	1.056E+00	1.329E-20	8.217E-01	3.567E-13	-3.582E-02	7.498E-01	2.771E-01	1.376E-02	6.312E-01	2.087E-08	1.019E+00	2.413E-19
YGL235W	-1.973E+00	-1.008E+00	2.130E-01	-1.999E-01	7.686E-01	9.936E-01	4.042E-02	-9.885E-01	1.793E-01	-2.742E-01	6.387E-01	-5.906E-01	3.193E-01
YGL236C	6.482E+00	6.521E-01	3.890E-17	8.416E-01	1.138E-27	1.171E-01	1.276E-01	5.190E-01	1.839E-11	4.453E-01	4.923E-09	6.449E-01	2.995E-17
YGL237C	5.439E+00	-5.347E-01	4.639E-17	-5.388E-01	1.562E-17	2.043E-02	7.213E-01	-4.965E-01	7.740E-16	-4.075E-01	2.935E-12	-3.478E-01	2.326E-09
YGL238W	6.589E+00	1.673E-01	1.275E-02	1.630E-01	1.520E-02	-8.592E-02	1.934E-01	1.975E-01	3.009E-03	4.157E-01	1.668E-10	3.365E-01	2.718E-07
YGL239C	-3.084E+00	0.000E+00	1.000E+00	2.809E+00	3.405E-02	0.000E+00	1.000E+00	0.000E+00	1.000E+00	0.000E+00	1.000E+00	1.337E+00	2.278E-01
YGL240W	2.546E+00	-9.697E-02	5.518E-01	-2.908E-01	7.714E-02	1.493E-01	3.190E-01	-1.565E-01	3.271E-01	-6.507E-02	6.653E-01	-3.083E-01	4.318E-02
YGL241W	5.009E+00	1.718E-01	4.004E-02	3.224E-01	9.243E-05	-1.714E-01	3.446E-02	2.557E-01	1.753E-03	4.762E-01	1.075E-09	3.553E-01	6.454E-06
YGL242C	4.980E+00	-4.431E-02	5.924E-01	1.826E-01	2.445E-02	-5.901E-02	4.514E-01	2.050E-01	9.983E-03	1.347E-01	8.067E-02	1.973E-01	1.050E-02
YGL243W	4.528E+00	3.489E-02	6.891E-01	-2.451E-02	7.787E-01	-5.362E-02	5.176E-01	-1.241E-02	8.846E-01	-1.073E-01	1.932E-01	-2.071E-01	1.255E-02
YGL244W	5.997E+00	1.020E-01	9.902E-02	1.287E-02	8.356E-01	1.154E-02	8.465E-01	1.089E-01	7.371E-02	4.745E-02	4.220E-01	6.465E-02	2.759E-01
YGL245W	7.613E+00	2.411E-01	9.824E-04	1.833E-01	1.228E-02	-1.396E-01	5.532E-02	1.101E-01	1.319E-01	2.578E-01	3.718E-04	2.309E-01	1.472E-03
YGL246C	5.548E+00	1.371E-01	1.477E-01	-1.629E-01	8.879E-02	7.308E-02	4.326E-01	-2.580E-01	6.870E-03	-2.547E-01	6.435E-03	-3.753E-01	6.685E-05
YGL247W	4.695E+00	-3.289E-02	7.129E-01	4.573E-02	6.052E-01	1.415E-02	8.673E-01	-1.873E-02	8.306E-01	-6.888E-02	4.142E-01	-2.731E-02	7.465E-01
YGL248W	5.805E+00	-5.085E-02	5.408E-01	2.424E-02	7.695E-01	5.878E-02	4.667E-01	1.009E-01	2.169E-01	-2.690E-01	9.148E-04	2.405E-02	7.658E-01
YGL249W	2.284E+00	-1.828E-01	2.397E-01	-2.276E-01	1.380E-01	-2.105E-01	1.304E-01	1.983E-01	1.601E-01	1.636E-01	2.186E-01	-8.761E-02	5.156E-01
YGL250W	4.864E+00	-3.355E-01	6.729E-06	-2.577E-01	4.389E-04	-1.265E-01	6.213E-02	-1.300E-01	6.639E-02	-2.355E-02	7.247E-01	4.181E-02	5.302E-01
YGL251C	2.964E+00	-1.987E-01	1.767E-01	-1.770E-01	2.246E-01	-3.696E-01	7.766E-03	3.353E-02	8.118E-01	8.818E-03	9.475E-01	5.222E-02	6.959E-01
YGL252C	6.721E+00	3.130E-02	5.474E-01	2.639E-02	6.111E-01	4.389E-02	3.821E-01	-5.349E-02	2.992E-01	-9.040E-03	8.566E-01	-3.545E-02	4.809E-01
YGL253W	9.197E+00	2.916E-01	2.040E-02	1.181E-01	3.474E-01	-2.448E-01	5.141E-02	2.585E-01	3.970E-02	4.162E-01	9.289E-04	4.514E-01	3.316E-04
YGL254W	6.775E+00	2.255E-01	2.332E-03	2.004E-01	6.841E-03	1.795E-01	1.394E-02	2.145E-01	3.602E-03	1.647E-01	2.363E-02	-4.624E-02	5.282E-01
YGL255W	1.008E+01	-8.957E-02	5.741E-01	-1.235E-01	4.385E-01	-5.717E-01	3.485E-04	-1.603E-01	3.144E-01	-1.293E-03	9.935E-01	-1.599E-01	3.155E-01
YGL256W	9.101E+00	-6.562E-01	1.149E-04	-9.071E-01	1.101E-07	-9.682E-02	5.673E-01	-6.741E-01	7.423E-05	-6.260E-01	2.296E-04	-8.277E-01	1.203E-06
YGL257C	6.215E+00	-2.525E-01	1.264E-03	-1.816E-01	2.016E-02	-3.407E-01	9.253E-06	-7.395E-02	3.385E-01	-1.468E-01	5.362E-02	-1.614E-01	3.486E-02
YGL258W	2.808E+00	-3.443E-01	1.775E-01	-5.325E-01	3.919E-02	-2.003E+00	1.793E-13	-1.350E-01	5.923E-01	-3.751E-01	1.321E-01	3.060E-02	9.022E-01
YGL258W-A	2.876E+00	5.395E-01	9.599E-05	4.771E-01	5.406E-04	-7.083E-02	5.982E-01	3.149E-01	2.160E-02	6.405E-01	3.450E-07	6.794E-01	5.597E-08
YGL259W	3.411E+00	5.672E-01	5.882E-06	4.083E-01	1.157E-03	-1.173E-02	9.234E-01	6.154E-01	3.921E-07	5.928E-01	3.428E-07	6.951E-01	1.642E-09
YGL260W	-3.111E+00	-1.261E+00	4.056E-01	-1.261E+00	3.859E-01	-1.261E+00	2.846E-01	5.685E-01	6.753E-01	-1.261E+00	2.794E-01	-1.261E+00	2.556E-01
YGL261C	-9.789E-01	-9.077E-01	4.439E-02	-6.083E-01	1.411E-01	-1.612E-01	6.203E-01	-7.540E-01	6.045E-02	-2.526E-01	4.405E-01	-2.060E-01	5.127E-01
YGL262W	3.075E+00	5.664E-02	6.736E-01	1.737E-01	1.869E-01	-3.234E-01	1.171E-02	1.395E-01	2.819E-01	5.028E-01	2.597E-05	2.596E-01	3.304E-02
YGL263W	4.704E+00	-4.199E-02	6.376E-01	1.133E-01	1.969E-01	-4.259E-01	7.653E-07	8.975E-03	9.178E-01	1.814E-01	2.881E-02	1.401E-01	9.298E-02
YGR001C	5.524E+00	-2.434E-01	2.833E-03	-4.054E-01	8.151E-07	-1.662E-01	3.489E-02	-6.062E-01	1.748E-13	-2.675E-01	6.758E-04	-3.794E-01	1.699E-06
YGR002C	5.732E+00	1.297E-01	3.928E-02	4.761E-02	4.498E-01	-6.937E-02	2.524E-01	4.162E-02	5.031E-01	1.380E-01	2.060E-02	6.597E-02	2.713E-01
YGR003W	5.294E+00	-6.352E-03	9.162E-01	-5.460E-02	3.635E-01	-1.160E-02	8.356E-01	-6.530E-02	2.670E-01	5.214E-02	3.454E-01	-1.496E-01	7.491E-03
YGR004W	4.976E+00	2.624E-01	2.366E-04	2.691E-01	1.448E-04	1.505E-02	8.246E-01	1.585E-01	2.391E-02	3.896E-01	3.104E-09	2.215E-01	8.452E-04
YGR005C	6.052E+00	-3.637E-02	5.352E-01	-1.273E-01	3.058E-02	1.908E-02	7.332E-01	8.537E-03	8.820E-01	-9.297E-02	9.610E-02	-1.271E-01	2.344E-02
YGR006W	2.842E+00	-5.882E-02	5.976E-01	-4.612E-01	7.107E-05	-2.791E-02	7.728E-01	-1.376E-02	8.951E-01	-4.926E-03	9.590E-01	-2.187E-01	2.325E-02
YGR007W	6.427E+00	-2.518E-01	2.096E-05	-1.668E-01	4.554E-03	-1.643E-01	3.874E-03	-1.231E-01	3.396E-02	-9.492E-02	9.287E-02	-2.561E-01	7.228E-06
YGR008C	8.431E+00	-3.342E-01	8.403E-04	-5.145E-01	2.938E-07	-2.016E-01	4.318E-02	-2.471E-01	1.338E-02	-3.011E-01	2.532E-03	-1.934E-01	5.238E-02
YGR009C	6.142E+00	1.179E-01	6.221E-02	-4.780E-02	4.524E-01	7.658E-02	2.108E-01	2.705E-02	6.659E-01	-1.004E-02	8.694E-01	-1.356E-01	2.772E-02
YGR010W	5.380E+00	-1.077E-02	8.714E-01	-2.197E-02	7.400E-01	1.119E-01	7.217E-02	1.109E-01	8.484E-02	-2.607E-02	6.753E-01	-8.725E-02	1.626E-01
YGR011W	2.553E+00	-4.868E-01	2.140E-04	-1.440E-01	2.374E-01	-4.575E-03	9.658E-01	5.669E-02	6.185E-01	-2.312E-01	3.371E-02	-2.588E-01	1.574E-02
YGR012W	5.087E+00	6.399E-02	4.333E-01	-2.332E-02	7.761E-01	9.087E-02	2.448E-01	-1.337E-01	1.001E-01	3.298E-02	6.716E-01	-5.579E-02	4.763E-01
YGR013W	4.897E+00	1.284E-02	8.702E-01	-1.032E-01	1.912E-01	2.688E-02	7.172E-01	7.612E-03	9.212E-01	-3.261E-02	6.595E-01	-5.071E-03	9.453E-01
YGR014W	8.284E+00	-1.265E+00	6.027E-36	2.276E-01	2.095E-02	-1.877E-01	5.660E-02	3.597E-01	2.619E-04	-3.253E-01	9.572E-04	-3.061E-01	1.907E-03
YGR015C	4.797E+00	-5.001E-02	4.643E-01	-6.063E-02	3.706E-01	-2.529E-02	6.853E-01	-4.525E-02	4.921E-01	-1.906E-01	2.450E-03	-9.480E-02	1.264E-01
YGR016W	3.376E+00	-1.957E-01	3.881E-02	-2.960E-01	1.711E-03	-1.469E-01	7.636E-02	-2.396E-01	7.968E-03	-2.591E-01	1.891E-03	-4.615E-01	3.930E-08
YGR017W	6.212E+00	1.747E-01	1.040E-02	1.492E-02	8.280E-01	-6.058E-02	3.644E-01	1.665E-01	1.373E-02	1.237E-01	6.138E-02	1.216E-01	6.713E-02
YGR018C	1.190E+00	6.039E-01	1.207E-02	5.277E-01	2.839E-02	2.708E-01	2.326E-01	6.911E-02	7.789E-01	3.106E-01	1.659E-01	4.399E-01	4.665E-02
YGR019W	8.651E+00	3.862E-01	1.082E-05	9.208E-02	2.942E-01	3.579E-01	4.323E-05	1.612E-01	6.586E-02	2.526E-01	3.869E-03	2.380E-01	6.544E-03
YGR020C	6.950E+00	-1.043E-01	8.832E-02	-1.841E-01	2.688E-03	-1.242E-01	3.826E-02	-1.298E-01	3.286E-02	-1.148E-01	5.444E-02	2.621E-02	6.609E-01
YGR021W	6.101E+00	-2.896E-02	6.985E-01	-1.481E-01	4.886E-02	-5.523E-02	4.495E-01	-1.938E-01	9.417E-03	-3.046E-01	3.226E-05	-1.729E-01	1.854E-02
YGR022C	-1.944E+00	-1.347E-01	8.214E-01	-4.524E-01	4.598E-01	-8.373E-01	1.315E-01	-1.800E+00	1.408E-02	-6.201E-01	2.428E-01	-2.819E-01	5.637E-01
YGR023W	7.459E+00	1.033E+00	1.203E-13	3.526E-01	1.086E-02	8.400E-01	1.348E-09	4.153E-01	2.675E-03	3.118E-01	2.379E-02	5.639E-01	4.495E-05
YGR024C	6.018E+00	-1.410E-01	1.832E-02	-1.647E-01	5.769E-03	-1.964E-01	6.177E-04	-2.458E-01	3.244E-05	-2.935E-01	3.020E-07	-2.993E-01	1.963E-07
YGR025W	2.011E+00	-8.657E-02	6.204E-01	3.812E-01	1.694E-02	2.318E-01	1.160E-01	4.314E-01	5.017E-03	4.611E-01	1.211E-03	3.471E-01	1.514E-02
YGR026W	7.024E+00	-1.348E-01	9.715E-02	7.937E-02	3.264E-01	-9.882E-02	2.175E-01	2.737E-01	6.591E-04	2.029E-01	1.088E-02	2.788E-01	4.824E-04
YGR027C	9.703E+00	-6.383E-03	9.331E-01	-3.560E-02	6.399E-01	-1.666E-01	2.831E-02	-1.996E-01	8.741E-03	-1.269E-02	8.672E-01	-6.514E-02	3.912E-01
YGR028W	6.968E+00	-6.898E-02	2.320E-01	-1.161E-01	4.445E-02	-1.473E-01	9.065E-03	-1.127E-01	4.906E-02	-9.977E-02	7.578E-02	-1.150E-01	4.164E-02
YGR029W	6.629E+00	1.931E-02	7.807E-01	2.979E-02	6.674E-01	-1.134E-02	8.676E-01	-7.586E-02	2.723E-01	-1.703E-02	8.017E-01	-1.245E-01	6.830E-02
YGR030C	5.327E+00	-3.380E-01	1.337E-02	-3.167E-01	2.033E-02	6.878E-02	6.079E-01	-3.017E-01	2.645E-02	-5.779E-01	1.940E-05	-6.405E-01	2.424E-06
YGR031C-A	-4.721E-01	-9.048E-02	8.147E-01	-6.451E-01	1.139E-01	-5.937E-01	1.029E-01	-8.068E-01	4.569E-02	-3.477E-01	3.245E-01	-4.538E-01	2.016E-01
YGR031W	5.897E+00	5.765E-02	4.909E-01	-1.543E-02	8.540E-01	-5.328E-02	5.167E-01	-1.286E-01	1.244E-01	-6.716E-02	4.116E-01	-4.956E-02	5.466E-01
YGR032W	1.037E+01	3.841E-01	7.104E-05	3.754E-01	1.032E-04	1.088E-01	2.597E-01	2.972E-01	2.094E-03	1.889E-01	5.025E-02	4.611E-01	1.851E-06
YGR033C	6.215E+00	-2.740E-02	6.655E-01	-9.853E-02	1.204E-01	8.258E-02	1.766E-01	5.471E-02	3.800E-01	-2.311E-01	1.705E-04	-1.625E-01	8.357E-03
YGR034W	9.026E+00	2.379E-01	2.013E-03	1.534E-01	4.644E-02	-1.477E-01	5.480E-02	-1.025E-01	1.837E-01	2.533E-01	9.731E-04	1.549E-01	4.391E-02
YGR035C	6.066E+00	5.098E-01	1.429E-01	-6.796E-01	5.169E-02	4.966E-01	1.531E-01	-5.467E-01	1.168E-01	-5.488E-01	1.151E-01	-5.162E-01	1.381E-01
YGR035W-A	-2.840E+00	-5.990E-01	6.348E-01	6.029E-01	5.464E-01	-5.345E-01	5.998E-01	-8.953E-01	4.571E-01	-1.266E+00	2.555E-01	-7.105E-01	4.756E-01
YGR036C	5.547E+00	2.907E-01	5.280E-03	1.465E-01	1.610E-01	3.132E-01	2.239E-03	-1.696E-02	8.709E-01	-1.270E-02	9.016E-01	3.590E-02	7.275E-01
YGR037C	8.662E+00	-7.992E-02	2.609E-01	1.085E-01	1.264E-01	-3.962E-02	5.752E-01	8.427E-02	2.345E-01	1.414E-01	4.517E-02	3.779E-02	5.931E-01
YGR038W	6.407E+00	1.231E-01	1.258E-01	3.056E-01	1.336E-04	-1.999E-01	1.195E-02	2.632E-01	9.555E-04	1.740E-01	2.678E-02	5.183E-01	4.063E-11
YGR039W	1.634E+00	-9.115E-01	8.123E-08	-8.616E-02	5.468E-01	-4.406E-01	8.133E-04	-1.295E-01	3.473E-01	-6.040E-01	6.540E-06	-9.019E-01	3.423E-11
YGR040W	5.213E+00	-1.099E+00	2.787E-38	-3.670E-01	4.798E-06	-5.725E-01	2.280E-13	-1.388E-01	7.614E-02	-7.453E-01	1.731E-21	-8.442E-01	1.458E-26
YGR041W	3.450E+00	6.704E-01	3.367E-05	7.506E-01	3.109E-06	4.915E-01	1.660E-03	5.586E-01	4.915E-04	1.190E+00	5.157E-15	1.233E+00	7.258E-16
YGR042W	5.271E+00	-2.158E-01	4.318E-03	-2.137E-01	4.569E-03	-1.413E-01	4.896E-02	-8.887E-02	2.271E-01	-2.166E-01	2.465E-03	-3.000E-01	3.156E-05
YGR043C	7.354E+00	3.518E-01	9.977E-03	4.130E-01	2.491E-03	8.766E-01	1.443E-10	5.892E-01	1.587E-05	-2.629E-01	5.374E-02	2.569E-01	5.902E-02
YGR044C	4.636E+00	1.181E-01	4.771E-01	1.877E-01	2.579E-01	-2.127E-01	1.968E-01	2.138E-01	1.943E-01	-2.437E-01	1.382E-01	7.606E-02	6.424E-01
YGR045C	2.416E-01	-2.449E-01	4.106E-01	2.416E-02	9.312E-01	-6.949E-02	7.789E-01	3.262E-02	9.024E-01	1.888E-02	9.380E-01	3.125E-01	1.747E-01
YGR046W	6.757E+00	6.216E-02	3.178E-01	-9.085E-02	1.464E-01	1.971E-01	1.164E-03	2.986E-02	6.286E-01	-7.524E-02	2.159E-01	-2.127E-01	5.189E-04
YGR047C	4.650E+00	-3.091E-01	1.385E-04	-1.294E-02	8.683E-01	-5.443E-02	4.577E-01	9.874E-02	1.923E-01	5.197E-02	4.724E-01	-4.819E-02	5.076E-01
YGR048W	6.220E+00	-8.123E-02	2.592E-01	-1.588E-02	8.246E-01	4.869E-02	4.865E-01	-3.650E-02	6.079E-01	-2.309E-01	1.003E-03	-1.717E-01	1.462E-02
YGR049W	7.076E+00	1.840E-01	3.022E-01	-7.513E-01	2.949E-05	3.070E-01	8.478E-02	-7.567E-01	2.565E-05	-3.182E-01	7.433E-02	-6.240E-01	4.927E-04
YGR050C	3.017E+00	-7.930E-02	5.262E-01	-3.342E-02	7.856E-01	1.507E-01	1.714E-01	-4.089E-01	1.083E-03	6.429E-01	9.450E-10	7.282E-02	5.055E-01
YGR051C	-8.869E-01	7.895E-01	2.373E-02	-6.260E-01	1.499E-01	3.865E-01	2.243E-01	-3.361E-01	3.938E-01	-9.757E-01	1.237E-02	-4.684E-01	1.793E-01
YGR052W	7.767E+00	6.046E-01	1.047E-01	-5.153E-01	1.664E-01	6.934E-01	6.298E-02	-4.030E-01	2.786E-01	-9.794E-01	8.990E-03	-8.419E-01	2.435E-02
YGR053C	3.775E+00	-1.016E-01	3.443E-01	-2.083E-01	5.343E-02	-1.692E-01	9.255E-02	-1.081E-01	3.009E-01	3.847E-02	6.959E-01	1.175E-01	2.301E-01
YGR054W	7.620E+00	8.066E-02	2.514E-01	-1.725E-01	1.456E-02	1.411E-01	4.281E-02	-2.144E-01	2.344E-03	-7.212E-02	3.006E-01	-1.139E-01	1.031E-01
YGR055W	8.872E+00	3.048E-01	2.639E-02	-9.750E-02	4.775E-01	2.336E-01	8.848E-02	-2.594E-01	5.890E-02	-1.219E-03	9.929E-01	-1.115E-01	4.163E-01
YGR056W	4.847E+00	-1.899E-01	1.328E-02	-3.584E-01	3.421E-06	3.348E-02	6.358E-01	-1.633E-01	2.826E-02	-7.174E-02	3.101E-01	-1.981E-01	5.409E-03
YGR057C	5.782E+00	-1.384E-01	1.511E-01	-3.119E-01	1.272E-03	4.150E-03	9.649E-01	-1.603E-01	9.414E-02	-3.188E-01	7.714E-04	-4.789E-01	5.322E-07
YGR058W	4.754E+00	-1.893E-02	8.112E-01	4.136E-04	9.958E-01	2.143E-01	3.310E-03	3.015E-02	6.948E-01	1.870E-02	7.986E-01	-3.040E-02	6.796E-01
YGR059W	7.194E-01	-7.190E-01	1.476E-02	-1.268E-01	6.391E-01	7.819E-02	7.475E-01	1.409E-01	5.812E-01	-6.366E-01	1.416E-02	-3.056E-01	2.191E-01
YGR060W	1.033E+01	2.130E-01	7.015E-03	1.272E-01	1.074E-01	2.217E-01	4.973E-03	1.722E-02	8.273E-01	-2.020E-01	1.050E-02	7.474E-02	3.435E-01
YGR061C	8.169E+00	8.402E-01	7.888E-20	5.198E-01	1.606E-08	2.315E-02	8.007E-01	1.034E-01	2.609E-01	5.056E-01	3.384E-08	7.727E-01	4.138E-17
YGR062C	5.858E+00	1.605E-01	5.179E-02	1.047E-01	2.048E-01	1.877E-02	8.162E-01	7.385E-02	3.675E-01	1.876E-01	1.914E-02	2.138E-01	7.871E-03
YGR063C	5.834E+00	-1.073E-01	1.575E-01	3.985E-02	5.960E-01	-1.331E-02	8.559E-01	-1.241E-01	9.835E-02	-1.885E-01	1.013E-02	-1.164E-01	1.135E-01
YGR064W	1.148E+00	-3.964E-01	9.815E-02	6.123E-04	9.976E-01	-1.777E-01	3.865E-01	8.969E-02	6.732E-01	1.290E-01	5.137E-01	2.604E-01	1.797E-01
YGR065C	6.626E+00	7.750E-01	1.093E-25	6.792E-01	4.432E-20	4.759E-01	7.476E-11	2.958E-01	6.676E-05	4.242E-01	5.876E-09	4.190E-01	1.045E-08
YGR066C	2.987E+00	-2.938E-01	5.732E-02	-6.855E-01	1.545E-05	4.205E-01	2.875E-03	-3.025E-01	4.440E-02	-9.016E-01	2.582E-09	-6.183E-01	2.899E-05
YGR067C	8.520E+00	2.035E-01	6.327E-02	6.401E-02	5.591E-01	2.683E-01	1.419E-02	2.138E-01	5.087E-02	-5.159E-01	2.600E-06	-4.170E-01	1.447E-04
YGR068C	3.811E+00	1.491E-01	1.159E-01	1.102E-01	2.415E-01	-2.388E-02	7.870E-01	5.416E-03	9.535E-01	-2.314E-01	9.624E-03	8.601E-02	3.196E-01
YGR068W-A	6.378E-02	-1.362E+00	1.712E-05	-6.465E-01	1.754E-02	-3.123E-01	1.641E-01	-2.931E-01	2.333E-01	-1.287E+00	5.601E-07	-5.003E-01	2.522E-02
YGR069W	5.732E-01	-5.168E-01	4.710E-02	1.177E-01	6.084E-01	-5.525E-01	1.341E-02	-8.268E-02	7.161E-01	-3.829E-01	7.812E-02	-1.017E-01	6.190E-01
YGR070W	5.811E+00	2.981E-01	4.471E-03	-2.805E-02	7.906E-01	-3.624E-01	5.452E-04	2.812E-01	7.002E-03	2.333E-03	9.820E-01	2.461E-01	1.752E-02
YGR071C	4.883E+00	-8.121E-03	9.070E-01	-1.396E-02	8.392E-01	-1.715E-02	7.889E-01	8.015E-02	2.292E-01	2.397E-01	1.216E-04	-2.302E-02	7.163E-01
YGR072W	4.750E+00	-1.078E-01	2.893E-01	-4.904E-01	2.306E-06	3.440E-02	7.253E-01	-1.426E-01	1.569E-01	-3.304E-01	8.234E-04	-4.628E-01	3.620E-06
YGR073C	2.703E+00	-6.283E-02	6.365E-01	2.442E-01	5.326E-02	-1.009E-01	3.976E-01	-2.023E-02	8.726E-01	1.147E-01	3.229E-01	-7.968E-02	4.951E-01
YGR074W	5.377E+00	9.852E-02	1.541E-01	1.932E-02	7.800E-01	1.801E-02	7.846E-01	-1.008E-01	1.424E-01	9.767E-02	1.343E-01	1.181E-01	7.031E-02
YGR075C	3.692E+00	-5.336E-02	5.654E-01	2.108E-02	8.152E-01	2.140E-02	7.951E-01	7.406E-03	9.327E-01	-1.050E-02	8.982E-01	-2.164E-01	9.109E-03
YGR076C	6.405E+00	7.943E-02	2.890E-01	-6.885E-02	3.607E-01	-1.180E-01	1.098E-01	8.492E-02	2.534E-01	-1.571E-03	9.829E-01	-1.254E-01	8.976E-02
YGR077C	5.986E+00	9.115E-02	3.045E-01	3.680E-02	6.784E-01	1.063E-01	2.214E-01	8.996E-02	3.065E-01	2.296E-01	7.874E-03	1.734E-01	4.584E-02
YGR078C	4.857E+00	-3.224E-01	5.519E-04	-4.368E-01	3.234E-06	-7.525E-02	3.956E-01	-5.115E-01	3.849E-08	-3.812E-01	1.959E-05	-2.152E-01	1.566E-02
YGR079W	6.636E+00	-1.631E-01	3.923E-01	-5.532E-01	3.845E-03	6.106E-01	1.346E-03	-6.357E-01	8.996E-04	-5.545E-01	3.655E-03	-8.622E-01	7.044E-06
YGR080W	6.387E+00	-2.516E-01	2.226E-04	-1.529E-01	2.401E-02	-1.542E-01	1.954E-02	-1.009E-01	1.320E-01	-1.202E-01	6.707E-02	-7.666E-02	2.450E-01
YGR081C	4.839E+00	-1.269E-01	3.180E-01	-2.959E-01	2.052E-02	2.006E-02	8.718E-01	-4.737E-01	2.089E-04	-5.007E-01	6.620E-05	-5.250E-01	3.080E-05
YGR082W	7.666E+00	2.077E-01	1.866E-02	1.751E-01	4.732E-02	1.388E-01	1.138E-01	-8.855E-03	9.201E-01	2.615E-01	2.861E-03	1.348E-01	1.252E-01
YGR083C	6.269E+00	3.253E-01	8.437E-06	7.903E-02	2.826E-01	1.741E-01	1.537E-02	9.449E-02	1.959E-01	1.669E-01	1.957E-02	-3.358E-03	9.628E-01
YGR084C	6.909E+00	1.339E-01	5.971E-02	2.066E-02	7.720E-01	1.593E-02	8.203E-01	-8.537E-03	9.042E-01	1.253E-01	7.280E-02	-2.955E-02	6.743E-01
YGR085C	8.962E+00	1.943E-01	1.027E-02	3.018E-02	6.903E-01	-5.246E-02	4.873E-01	-1.390E-01	6.658E-02	7.426E-02	3.249E-01	-2.047E-02	7.864E-01
YGR086C	9.891E+00	1.758E-01	4.415E-02	9.159E-02	2.944E-01	2.846E-01	1.113E-03	2.986E-01	6.301E-04	1.062E-01	2.233E-01	1.795E-01	3.966E-02
YGR087C	3.995E+00	2.047E-01	2.969E-02	5.941E-02	5.300E-01	3.891E-01	6.178E-06	1.162E-01	2.062E-01	-1.956E-01	2.877E-02	-7.810E-02	3.750E-01
YGR088W	9.690E+00	3.210E-01	6.915E-02	-5.619E-02	7.502E-01	7.979E-01	6.932E-06	2.063E-01	2.426E-01	-1.297E-01	4.622E-01	3.675E-01	3.749E-02
YGR089W	6.503E+00	3.105E-01	5.489E-06	2.066E-01	2.569E-03	1.391E-01	3.812E-02	3.192E-01	2.523E-06	4.326E-01	7.253E-11	2.706E-01	5.229E-05
YGR090W	6.182E+00	4.294E-01	5.913E-09	2.797E-01	1.580E-04	1.466E-01	4.350E-02	1.978E-01	7.342E-03	4.141E-01	8.271E-09	2.386E-01	9.927E-04
YGR091W	4.833E+00	-2.018E-01	2.336E-03	-2.906E-01	1.153E-05	1.634E-02	7.832E-01	-1.855E-01	3.614E-03	-2.852E-01	2.520E-06	-4.545E-01	1.003E-13
YGR092W	4.959E+00	-4.514E-01	5.964E-08	-2.493E-01	2.266E-03	-2.467E-01	1.471E-03	-1.912E-01	1.692E-02	5.881E-03	9.383E-01	-2.597E-03	9.729E-01
YGR093W	5.760E+00	5.792E-02	3.830E-01	4.408E-02	5.064E-01	-3.043E-02	6.341E-01	6.319E-02	3.338E-01	-2.853E-02	6.534E-01	-9.511E-02	1.370E-01
YGR094W	8.266E+00	4.091E-01	3.348E-08	1.554E-01	3.610E-02	-5.239E-02	4.782E-01	6.661E-03	9.284E-01	3.787E-01	2.713E-07	3.360E-01	5.242E-06
YGR095C	5.460E+00	-3.770E-02	6.572E-01	-1.856E-01	2.961E-02	7.225E-02	3.797E-01	-2.394E-01	4.737E-03	-2.418E-01	3.432E-03	-3.025E-01	2.793E-04
YGR096W	4.368E+00	1.783E-01	3.546E-02	3.213E-01	9.961E-05	1.522E-01	5.236E-02	1.510E-01	6.568E-02	1.743E-01	2.512E-02	9.215E-03	9.068E-01
YGR097W	5.798E+00	-9.537E-02	2.745E-01	-3.738E-01	2.276E-05	-1.169E-02	8.908E-01	-2.490E-01	4.272E-03	5.463E-02	5.183E-01	6.319E-02	4.573E-01
YGR098C	4.626E+00	-2.550E-02	7.671E-01	1.579E-01	5.962E-02	-2.860E-02	7.208E-01	3.851E-01	1.983E-06	3.616E-01	3.306E-06	3.480E-01	7.930E-06
YGR099W	4.727E+00	4.242E-02	6.109E-01	8.317E-04	9.920E-01	1.136E-01	1.446E-01	1.640E-01	4.193E-02	1.687E-01	2.878E-02	1.418E-01	6.718E-02
YGR100W	5.766E+00	-7.993E-03	8.975E-01	-7.450E-02	2.307E-01	-3.025E-01	4.825E-07	-3.178E-02	6.023E-01	4.470E-02	4.451E-01	-1.740E-03	9.764E-01
YGR101W	7.344E+00	1.002E-01	1.193E-01	4.308E-01	1.528E-11	-3.134E-02	6.218E-01	3.764E-01	3.313E-09	-5.209E-02	4.108E-01	1.406E-01	2.650E-02
YGR102C	6.447E+00	-3.627E-01	1.018E-04	-4.679E-01	5.832E-07	-5.721E-02	5.326E-01	-4.339E-01	3.139E-06	-4.239E-01	4.058E-06	-3.519E-01	1.332E-04
YGR103W	7.403E+00	3.981E-01	3.498E-05	-1.784E-01	6.492E-02	2.512E-01	8.745E-03	-2.847E-01	3.220E-03	-6.516E-02	4.965E-01	-3.796E-01	8.201E-05
YGR104C	4.513E+00	2.651E-02	7.335E-01	1.549E-02	8.409E-01	-3.706E-02	6.066E-01	4.832E-02	5.204E-01	7.650E-02	2.800E-01	9.643E-02	1.710E-01
YGR105W	5.562E+00	-2.251E-01	1.129E-03	-7.387E-02	2.784E-01	-2.141E-01	1.126E-03	-1.135E-01	9.232E-02	-1.579E-01	1.546E-02	-1.172E-01	7.263E-02
YGR106C	8.199E+00	1.168E-01	7.628E-02	1.925E-01	3.457E-03	1.021E-02	8.761E-01	2.151E-01	1.057E-03	2.186E-01	8.086E-04	2.926E-01	7.608E-06
YGR107W	2.281E-01	6.912E-03	9.845E-01	5.304E-01	9.322E-02	-5.264E-02	8.629E-01	5.867E-01	5.288E-02	6.223E-01	2.716E-02	8.070E-01	3.626E-03
YGR108W	5.781E+00	-1.143E-01	3.118E-01	2.355E-01	3.564E-02	-9.232E-01	5.566E-16	4.268E-01	1.237E-04	4.038E-01	2.399E-04	9.291E-01	3.563E-17
YGR109C	2.667E+00	4.728E-01	1.549E-02	1.051E+00	1.855E-08	5.983E-01	1.026E-03	7.521E-01	5.941E-05	1.219E+00	4.901E-12	1.239E+00	2.998E-12
YGR110W	6.547E+00	-2.335E-02	8.324E-01	-1.504E-01	1.734E-01	3.549E-01	1.161E-03	-2.173E-01	4.870E-02	-1.729E-01	1.142E-01	-3.893E-01	4.073E-04
YGR111W	6.229E+00	-9.149E-02	2.451E-01	-5.154E-02	5.120E-01	-1.340E-01	8.239E-02	8.869E-02	2.533E-01	-1.678E-01	2.909E-02	-2.548E-02	7.406E-01
YGR112W	5.581E+00	1.876E-01	2.049E-02	1.203E-01	1.379E-01	-3.246E-02	6.811E-01	1.379E-01	8.518E-02	8.461E-02	2.803E-01	1.097E-01	1.634E-01
YGR113W	4.886E+00	1.533E-01	4.323E-02	1.755E-01	1.969E-02	9.462E-02	1.822E-01	3.929E-01	5.476E-08	3.319E-01	1.697E-06	4.005E-01	6.892E-09
YGR114C	-3.133E+00	0.000E+00	1.000E+00	0.000E+00	1.000E+00	0.000E+00	1.000E+00	0.000E+00	1.000E+00	1.467E+00	2.051E-01	0.000E+00	1.000E+00
YGR115C	-2.263E+00	1.675E+00	4.952E-02	6.088E-01	5.396E-01	1.035E+00	1.976E-01	4.123E-01	6.746E-01	1.831E+00	9.598E-03	1.541E+00	3.211E-02
YGR116W	6.653E+00	1.464E-01	3.902E-02	1.678E-03	9.812E-01	-8.551E-02	2.222E-01	1.036E-01	1.422E-01	2.638E-01	1.407E-04	1.468E-01	3.540E-02
YGR117C	5.264E+00	-7.275E-02	3.056E-01	4.873E-03	9.447E-01	-1.910E-01	4.676E-03	-1.232E-02	8.585E-01	7.464E-02	2.584E-01	-1.164E-02	8.611E-01
YGR118W	8.802E+00	1.186E-01	1.120E-01	-2.359E-02	7.522E-01	-1.690E-01	2.333E-02	-1.740E-01	1.987E-02	8.871E-02	2.328E-01	4.406E-02	5.539E-01
YGR119C	6.394E+00	1.998E-01	6.064E-04	9.247E-02	1.139E-01	2.259E-01	5.954E-05	1.298E-01	2.462E-02	1.795E-01	1.356E-03	8.769E-02	1.203E-01
YGR120C	4.591E+00	-1.687E-01	2.579E-02	-1.158E-01	1.201E-01	-1.604E-01	2.122E-02	-2.359E-01	1.365E-03	-7.213E-02	2.933E-01	-2.673E-01	1.188E-04
YGR121C	7.596E+00	6.469E-01	6.622E-15	5.556E-01	2.187E-11	2.824E-01	6.233E-04	2.912E-01	4.452E-04	2.127E-02	7.966E-01	7.182E-01	3.473E-18
YGR121W-A	-4.465E-01	2.919E-02	9.330E-01	5.543E-01	7.265E-02	-1.951E-01	5.205E-01	3.778E-02	9.072E-01	-3.794E-01	2.211E-01	-1.033E-01	7.207E-01
YGR122C-A	2.799E+00	-3.534E-01	4.397E-03	6.996E-02	5.395E-01	-1.364E-01	1.928E-01	4.480E-01	1.916E-05	-2.188E-01	3.727E-02	-8.081E-02	4.272E-01
YGR122W	5.693E+00	5.595E-02	3.787E-01	3.813E-02	5.478E-01	-1.018E-01	9.576E-02	6.206E-02	3.196E-01	-1.595E-01	8.808E-03	-6.137E-02	3.130E-01
YGR123C	5.667E+00	2.660E-01	6.313E-03	-1.342E-01	1.725E-01	2.124E-01	2.682E-02	-3.826E-01	1.081E-04	-3.781E-02	6.939E-01	-2.563E-01	8.176E-03
YGR124W	8.321E+00	5.010E-01	6.239E-10	4.155E-01	2.878E-07	2.572E-01	1.429E-03	2.630E-01	1.147E-03	4.825E-01	2.157E-09	4.312E-01	9.160E-08
YGR125W	5.873E+00	1.138E-01	1.048E-01	8.712E-02	2.141E-01	-4.452E-02	5.137E-01	1.337E-01	5.331E-02	-1.849E-02	7.850E-01	1.778E-01	8.505E-03
YGR126W	2.687E+00	-1.493E-01	2.820E-01	3.144E-02	8.139E-01	3.528E-02	7.735E-01	-1.932E-01	1.485E-01	1.332E-01	2.697E-01	5.292E-02	6.614E-01
YGR127W	5.162E+00	-3.197E-01	8.299E-04	-2.594E-01	6.378E-03	-5.803E-02	5.256E-01	-9.050E-02	3.320E-01	6.384E-03	9.439E-01	-4.765E-02	6.015E-01
YGR128C	5.708E+00	4.203E-01	6.345E-08	1.764E-01	2.436E-02	2.087E-01	6.019E-03	9.443E-02	2.262E-01	3.497E-01	3.527E-06	2.864E-02	7.084E-01
YGR129W	4.903E+00	-1.344E-02	8.802E-01	-2.695E-01	2.928E-03	1.662E-01	5.111E-02	-1.421E-01	1.082E-01	-4.195E-01	1.368E-06	-3.585E-01	3.711E-05
YGR130C	7.894E+00	-8.060E-02	2.767E-01	-1.627E-01	2.841E-02	3.537E-03	9.616E-01	9.574E-02	1.943E-01	-7.339E-02	3.176E-01	-5.282E-02	4.728E-01
YGR131W	4.003E+00	2.980E-01	1.607E-02	2.495E-01	4.371E-02	-3.042E-01	1.278E-02	6.479E-02	6.020E-01	1.096E+00	1.124E-21	7.376E-01	2.190E-10
YGR132C	8.485E+00	1.779E-01	6.141E-03	1.631E-01	1.199E-02	1.563E-02	8.089E-01	1.309E-01	4.338E-02	2.066E-01	1.349E-03	1.572E-01	1.491E-02
YGR133W	4.817E+00	-4.510E-01	4.028E-10	-3.275E-01	3.365E-06	-3.431E-02	5.939E-01	-4.333E-01	4.985E-10	-3.951E-01	1.720E-09	-3.271E-01	4.873E-07
YGR134W	4.983E+00	1.369E-01	5.945E-02	2.866E-01	5.541E-05	-9.372E-02	1.733E-01	1.953E-01	5.494E-03	2.744E-01	3.840E-05	2.661E-01	6.798E-05
YGR135W	7.882E+00	-2.457E-01	2.673E-04	-1.415E-01	3.548E-02	-1.485E-01	2.608E-02	-1.685E-01	1.203E-02	-3.095E-01	3.515E-06	-1.963E-01	3.292E-03
YGR136W	5.457E+00	-3.179E-01	6.570E-06	-5.574E-01	5.989E-15	8.425E-03	8.989E-01	-4.595E-01	5.066E-11	-3.589E-01	8.371E-08	-4.882E-01	5.585E-13
YGR137W	3.539E+00	-4.129E-01	1.063E-04	-4.777E-01	6.966E-06	-3.109E-02	7.423E-01	-8.114E-01	4.390E-14	-2.878E-01	2.697E-03	-4.915E-01	4.113E-07
YGR138C	7.591E+00	4.393E-01	1.972E-08	1.610E-01	3.999E-02	1.718E-01	2.721E-02	3.741E-02	6.329E-01	2.232E-01	4.024E-03	5.456E-01	2.232E-12
YGR139W	-2.662E+00	-1.308E+00	2.639E-01	-8.616E-02	9.247E-01	-4.130E-01	6.177E-01	-1.590E+00	1.539E-01	-1.371E-01	8.603E-01	-1.421E+00	1.207E-01
YGR140W	4.717E+00	1.812E-01	3.266E-02	1.353E-01	1.090E-01	3.170E-01	6.271E-05	3.126E-01	1.376E-04	2.417E-01	2.259E-03	3.752E-02	6.399E-01
YGR141W	5.443E+00	1.403E-01	2.383E-02	1.451E-01	1.849E-02	7.413E-02	2.032E-01	2.617E-01	1.218E-05	1.166E-01	4.335E-02	3.007E-01	1.356E-07
YGR142W	1.010E+01	-5.102E-01	6.833E-04	-1.046E+00	4.950E-12	2.110E-02	8.880E-01	-9.176E-01	1.252E-09	-8.913E-01	3.547E-09	-1.204E+00	2.288E-15
YGR143W	7.043E+00	-8.209E-02	3.174E-01	6.342E-03	9.383E-01	3.218E-04	9.968E-01	1.016E-01	2.127E-01	-9.075E-02	2.624E-01	9.242E-02	2.541E-01
YGR144W	2.508E+00	-6.689E-01	1.150E-04	3.741E-01	1.589E-02	-1.541E-01	3.106E-01	-1.668E-01	2.920E-01	-4.186E-01	6.490E-03	-1.883E-01	2.126E-01
YGR145W	5.830E+00	4.412E-01	5.813E-05	-2.339E-03	9.831E-01	2.157E-01	4.757E-02	-1.340E-01	2.255E-01	-4.091E-02	7.073E-01	-2.927E-01	7.723E-03
YGR146C	6.351E+00	-4.103E-01	9.825E-04	-2.528E-01	4.137E-02	6.061E-01	7.788E-07	-1.212E-01	3.260E-01	-6.750E-01	4.947E-08	-6.879E-01	3.020E-08
YGR146C-A	1.311E-01	-1.073E+00	1.206E-03	-3.876E-01	1.840E-01	1.932E-02	9.379E-01	-8.014E-01	7.349E-03	-6.900E-01	1.036E-02	-5.388E-01	3.807E-02
YGR147C	7.253E+00	5.100E-02	4.301E-01	4.022E-02	5.337E-01	-8.939E-02	1.616E-01	-4.942E-02	4.431E-01	-1.353E-01	3.373E-02	-4.770E-02	4.554E-01
YGR148C	8.500E+00	1.053E-01	2.237E-01	2.581E-02	7.656E-01	-1.224E-01	1.564E-01	-1.129E-02	8.962E-01	9.338E-02	2.787E-01	1.249E-01	1.478E-01
YGR149W	5.987E+00	-2.486E-01	5.256E-02	-3.910E-01	2.365E-03	2.153E-01	8.921E-02	-2.030E-01	1.119E-01	-5.378E-01	2.460E-05	-4.315E-01	7.173E-04
YGR150C	5.956E+00	9.306E-02	2.237E-01	1.100E-01	1.495E-01	4.443E-03	9.524E-01	1.502E-01	4.678E-02	1.186E-01	1.092E-01	-9.963E-02	1.839E-01
YGR151C	-1.902E+00	-1.103E+00	1.831E-01	-5.354E-01	4.655E-01	-1.978E-01	7.435E-01	-1.937E-01	7.704E-01	1.166E-01	8.399E-01	5.411E-01	3.102E-01
YGR152C	5.046E+00	-4.692E-02	6.028E-01	7.044E-02	4.296E-01	1.911E-01	2.583E-02	7.689E-02	3.839E-01	-1.387E-01	1.092E-01	-3.162E-01	3.157E-04
YGR153W	3.489E+00	-8.565E-01	1.130E-19	-2.944E-01	5.214E-04	-5.524E-02	4.542E-01	-1.547E-01	5.390E-02	-8.647E-01	9.702E-27	-1.032E+00	3.253E-37
YGR154C	5.126E+00	-1.477E-01	3.009E-02	-1.972E-01	3.725E-03	-1.444E-01	2.344E-02	-2.319E-01	5.134E-04	-1.129E-01	7.369E-02	-1.731E-01	6.195E-03
YGR155W	8.779E+00	3.611E-01	6.695E-04	-1.199E-01	2.590E-01	1.467E-01	1.662E-01	-1.249E-01	2.392E-01	1.275E-01	2.285E-01	-4.800E-02	6.506E-01
YGR156W	4.248E+00	-1.885E-01	4.038E-02	-2.626E-03	9.766E-01	-8.031E-02	3.394E-01	2.025E-01	1.859E-02	1.056E-01	1.998E-01	2.029E-01	1.323E-02
YGR157W	8.571E+00	5.915E-01	1.007E-10	7.754E-01	2.610E-17	2.961E-02	7.453E-01	5.186E-01	1.369E-08	2.722E-01	2.789E-03	4.048E-01	8.931E-06
YGR158C	5.871E+00	4.550E-03	9.522E-01	-7.700E-02	3.113E-01	1.242E-01	9.162E-02	-1.963E-01	9.657E-03	-2.256E-01	2.325E-03	-3.204E-01	1.800E-05
YGR159C	9.082E+00	4.334E-01	5.721E-04	-8.674E-02	4.902E-01	2.784E-01	2.668E-02	-2.751E-01	2.878E-02	8.121E-02	5.177E-01	-2.844E-01	2.368E-02
YGR160W	-6.304E-01	3.865E-01	4.070E-01	1.011E+00	1.668E-02	-9.283E-03	9.818E-01	-1.674E-01	7.267E-01	6.701E-01	9.692E-02	4.578E-01	2.667E-01
YGR161C	7.737E+00	-7.408E-03	9.570E-01	-3.405E-01	1.349E-02	2.426E-01	7.716E-02	-5.184E-01	1.725E-04	-1.069E-01	4.361E-01	-3.106E-01	2.390E-02
YGR161W-C	7.804E+00	8.613E-02	2.443E-01	-5.573E-02	4.520E-01	-2.157E-01	3.441E-03	-3.238E-01	1.288E-05	-1.069E-01	1.457E-01	-5.266E-02	4.742E-01
YGR162W	7.190E+00	3.329E-01	4.435E-05	-5.687E-02	4.876E-01	1.479E-01	6.778E-02	1.319E-02	8.716E-01	1.915E-01	1.775E-02	1.718E-02	8.323E-01
YGR163W	5.422E+00	-4.240E-01	2.582E-10	-3.615E-01	4.845E-08	1.744E-03	9.773E-01	-2.547E-01	7.903E-05	-1.201E-01	5.002E-02	-1.241E-01	4.334E-02
YGR164W	-2.510E+00	-3.046E-01	7.304E-01	-1.757E+00	1.090E-01	-3.731E-03	9.950E-01	-1.152E+00	2.176E-01	-1.133E+00	1.672E-01	-2.274E-01	7.412E-01
YGR165W	7.218E+00	1.832E-01	6.821E-03	2.085E-02	7.591E-01	-7.463E-02	2.662E-01	-3.061E-02	6.513E-01	1.354E-01	4.262E-02	-8.086E-02	2.291E-01
YGR166W	4.559E+00	-6.671E-02	3.404E-01	-1.666E-01	1.710E-02	-9.708E-02	1.244E-01	-1.797E-01	8.234E-03	1.011E-01	1.009E-01	1.301E-02	8.328E-01
YGR167W	6.973E+00	-2.494E-01	9.715E-04	-2.396E-01	1.533E-03	-1.301E-01	8.045E-02	-1.413E-01	5.987E-02	-2.714E-01	2.626E-04	-3.134E-02	6.730E-01
YGR168C	5.290E+00	-2.255E-01	5.622E-03	-8.783E-02	2.762E-01	-2.253E-01	3.926E-03	-9.571E-02	2.295E-01	-8.940E-02	2.465E-01	-1.507E-01	5.243E-02
YGR169C	4.895E+00	2.282E-01	7.559E-04	8.325E-02	2.228E-01	1.226E-01	5.258E-02	1.288E-01	5.202E-02	1.015E-01	1.067E-01	-6.559E-02	3.010E-01
YGR169C-A	5.300E+00	-1.067E-01	2.343E-01	-4.038E-01	9.389E-06	1.185E-01	1.708E-01	-1.563E-01	7.882E-02	-4.537E-01	2.367E-07	-4.256E-01	1.288E-06
YGR170W	5.517E+00	-1.556E-01	1.201E-02	-1.525E-01	1.317E-02	-1.784E-01	2.126E-03	8.900E-02	1.329E-01	-1.004E-01	8.026E-02	-1.140E-01	4.763E-02
YGR171C	5.348E+00	-9.063E-02	2.514E-01	-4.525E-02	5.646E-01	-1.021E-01	1.770E-01	6.281E-03	9.352E-01	1.324E-01	7.575E-02	-9.541E-02	2.071E-01
YGR172C	5.634E+00	-9.529E-02	3.769E-01	1.594E-02	8.821E-01	-2.817E-01	8.100E-03	-9.696E-02	3.665E-01	-1.545E-01	1.441E-01	2.937E-01	5.293E-03
YGR173W	5.118E+00	5.809E-02	5.181E-01	-2.442E-01	7.298E-03	1.353E-01	1.192E-01	-3.811E-01	2.750E-05	-1.973E-01	2.393E-02	-2.078E-01	1.807E-02
YGR174C	7.729E+00	1.245E-02	8.571E-01	-1.028E-01	1.379E-01	1.475E-01	3.125E-02	1.164E-02	8.659E-01	-2.603E-01	1.491E-04	-1.974E-01	4.108E-03
YGR174W-A	5.630E+00	-1.371E-01	2.221E-01	-2.544E-01	2.395E-02	8.868E-02	4.211E-01	-1.826E-01	1.022E-01	-4.025E-01	2.864E-04	-4.440E-01	6.719E-05
YGR175C	1.006E+01	3.721E-01	5.447E-05	-1.896E-03	9.836E-01	1.062E-01	2.487E-01	-1.134E-01	2.187E-01	2.923E-01	1.503E-03	6.760E-02	4.628E-01
YGR176W	-1.630E+00	1.104E-01	8.489E-01	-9.463E-02	8.717E-01	2.655E-01	5.919E-01	-5.191E-01	3.886E-01	-6.386E-01	2.504E-01	-4.806E-01	3.630E-01
YGR177C	4.742E+00	-5.831E-02	6.783E-01	-1.831E-01	1.949E-01	-3.987E-01	4.107E-03	-3.238E-01	2.201E-02	6.285E-01	3.815E-06	4.681E-01	6.145E-04
YGR178C	6.974E+00	-6.395E-02	2.682E-01	1.714E-01	2.708E-03	-1.297E-01	2.142E-02	2.376E-01	2.713E-05	7.748E-02	1.651E-01	1.663E-01	2.976E-03
YGR179C	4.211E+00	-2.644E-01	8.027E-03	-1.288E-01	1.887E-01	-1.531E-01	9.756E-02	1.175E-01	2.128E-01	8.819E-03	9.229E-01	-9.849E-02	2.835E-01
YGR180C	8.871E+00	3.566E-01	2.179E-06	1.030E-01	1.717E-01	1.123E-01	1.344E-01	1.837E-01	1.460E-02	4.135E-01	3.550E-08	3.749E-01	5.947E-07
YGR181W	7.089E+00	8.304E-02	2.158E-01	1.391E-01	3.755E-02	-3.060E-02	6.435E-01	1.056E-01	1.132E-01	8.305E-02	2.070E-01	9.917E-02	1.331E-01
YGR182C	8.808E+00	1.215E-01	1.142E-01	2.303E-01	2.734E-03	1.755E-01	2.201E-02	1.156E-01	1.323E-01	-7.462E-02	3.301E-01	7.560E-03	9.215E-01
YGR183C	1.001E+01	1.147E-01	1.452E-01	1.602E-01	4.182E-02	2.135E-01	6.632E-03	1.693E-01	3.144E-02	-7.752E-02	3.241E-01	-4.369E-02	5.785E-01
YGR184C	6.634E+00	1.069E-01	1.164E-01	1.638E-01	1.568E-02	-3.416E-02	6.090E-01	2.035E-01	2.491E-03	1.956E-01	3.133E-03	1.823E-01	6.118E-03
YGR185C	7.051E+00	1.753E-01	1.580E-02	1.757E-01	1.551E-02	-2.537E-02	7.240E-01	1.219E-01	9.240E-02	2.871E-01	5.729E-05	3.555E-01	6.806E-07
YGR186W	6.455E+00	1.457E-01	7.724E-03	2.371E-03	9.656E-01	6.371E-04	9.904E-01	1.199E-01	2.652E-02	1.196E-01	2.258E-02	1.046E-01	4.721E-02
YGR187C	5.525E+00	2.612E-01	1.679E-04	1.150E-01	9.946E-02	2.479E-01	1.942E-04	-3.118E-02	6.538E-01	3.964E-02	5.527E-01	-1.011E-01	1.339E-01
YGR188C	3.571E+00	-1.067E-01	2.866E-01	-5.019E-02	6.086E-01	2.221E-02	8.022E-01	2.498E-01	6.588E-03	-5.556E-02	5.313E-01	-5.626E-02	5.216E-01
YGR189C	8.647E+00	2.755E-01	3.944E-04	4.639E-01	2.380E-09	3.989E-01	2.602E-07	4.211E-01	5.760E-08	8.152E-02	2.920E-01	4.321E-02	5.772E-01
YGR190C	-1.322E+00	-5.772E-01	3.336E-01	4.340E-01	3.686E-01	-4.878E-01	3.163E-01	2.685E-02	9.565E-01	5.130E-01	2.172E-01	7.577E-01	5.213E-02
YGR191W	7.752E+00	6.662E-01	1.068E-12	1.843E-01	4.877E-02	1.219E-01	1.906E-01	2.856E-02	7.601E-01	2.730E-01	3.322E-03	2.534E-01	6.495E-03
YGR192C	1.313E+01	-8.761E-02	3.733E-01	1.344E-02	8.913E-01	-2.502E-01	1.104E-02	-4.461E-02	6.503E-01	1.668E-02	8.654E-01	5.882E-01	2.539E-09
YGR193C	6.190E+00	-2.295E-02	7.006E-01	7.186E-03	9.037E-01	-1.310E-02	8.190E-01	7.540E-02	1.967E-01	7.542E-02	1.834E-01	6.214E-02	2.757E-01
YGR194C	6.220E+00	-2.553E-01	6.982E-04	-3.191E-01	2.372E-05	-2.528E-01	5.777E-04	-1.143E-01	1.237E-01	-2.451E-01	8.012E-04	4.103E-02	5.735E-01
YGR195W	5.428E+00	-2.346E-02	7.287E-01	-1.805E-01	8.084E-03	-7.521E-02	2.439E-01	-2.429E-01	3.181E-04	-1.779E-01	5.828E-03	-2.907E-01	8.025E-06
YGR196C	5.047E+00	-1.201E-01	1.040E-01	-7.286E-02	3.194E-01	-5.663E-02	4.120E-01	1.048E-01	1.381E-01	-5.180E-03	9.396E-01	-1.463E-01	3.423E-02
YGR197C	5.764E+00	1.139E-02	8.810E-01	1.547E-01	4.002E-02	4.240E-01	5.343E-09	-1.136E-02	8.797E-01	-1.096E-01	1.358E-01	1.999E-02	7.855E-01
YGR198W	6.332E+00	1.576E-01	3.861E-02	-2.350E-02	7.590E-01	5.404E-02	4.701E-01	1.010E-02	8.943E-01	4.067E-01	4.048E-08	2.055E-01	5.933E-03
YGR199W	6.680E+00	3.761E-01	5.043E-10	5.522E-01	3.249E-20	6.845E-02	2.489E-01	5.290E-01	6.737E-19	3.840E-01	5.499E-11	5.725E-01	1.531E-22
YGR200C	6.299E+00	4.918E-01	7.840E-12	2.579E-01	3.611E-04	2.197E-01	1.940E-03	1.350E-01	6.152E-02	1.933E-01	6.191E-03	3.547E-02	6.184E-01
YGR201C	8.853E+00	7.759E-01	1.547E-14	5.425E-01	7.297E-08	3.713E-02	7.116E-01	3.412E-01	6.950E-04	4.859E-01	1.332E-06	8.680E-01	8.126E-18
YGR202C	6.418E+00	1.417E-02	8.034E-01	-2.269E-01	8.176E-05	1.207E-01	2.715E-02	-1.643E-01	3.770E-03	8.684E-02	1.103E-01	7.783E-02	1.549E-01
YGR203W	4.148E+00	-6.478E-01	6.472E-10	-1.784E-01	7.409E-02	-2.454E-01	1.011E-02	-5.442E-01	7.575E-08	-5.906E-01	1.035E-09	-1.463E-02	8.760E-01
YGR204C-A	8.942E-01	-4.573E-01	9.152E-02	-2.330E-01	3.723E-01	-2.108E-01	3.702E-01	1.954E-02	9.363E-01	7.388E-03	9.741E-01	5.027E-01	2.068E-02
YGR204W	8.109E+00	9.792E-01	2.746E-24	7.145E-01	1.028E-13	5.975E-02	5.322E-01	3.923E-01	4.289E-05	7.592E-01	2.146E-15	1.084E+00	1.862E-29
YGR205W	5.539E+00	-7.700E-02	3.852E-01	-1.180E-01	1.844E-01	-1.391E-01	1.066E-01	1.530E-02	8.610E-01	3.104E-01	2.522E-04	2.869E-01	7.605E-04
YGR206W	4.214E+00	-3.178E-01	5.129E-04	-3.058E-01	7.575E-04	-1.425E-01	8.955E-02	-2.891E-01	1.092E-03	-3.443E-01	4.708E-05	-3.585E-01	2.222E-05
YGR207C	6.879E+00	1.151E-01	1.815E-01	8.555E-02	3.210E-01	-1.975E-01	2.108E-02	-2.887E-03	9.732E-01	-8.494E-02	3.195E-01	-3.872E-02	6.508E-01
YGR208W	5.644E+00	5.887E-01	3.880E-07	5.697E-01	9.135E-07	-1.302E-01	2.602E-01	2.139E-01	6.624E-02	6.125E-01	8.221E-08	8.106E-01	1.506E-12
YGR209C	8.710E+00	-1.012E-01	1.850E-01	-9.582E-02	2.094E-01	-1.602E-01	3.527E-02	-1.546E-01	4.271E-02	-3.600E-02	6.355E-01	1.100E-01	1.478E-01
YGR210C	6.559E+00	-4.895E-01	5.701E-06	-8.537E-01	4.399E-15	3.500E-02	7.420E-01	-1.075E+00	8.658E-23	-7.182E-01	2.155E-11	-8.084E-01	6.526E-14
YGR211W	8.776E+00	-3.510E-01	1.154E-01	-1.093E+00	1.221E-06	4.584E-01	3.981E-02	-1.118E+00	7.033E-07	-9.741E-01	1.456E-05	-1.416E+00	4.504E-10
YGR212W	3.755E+00	-3.067E-01	1.536E-03	-1.987E-01	3.520E-02	-4.230E-01	1.851E-06	-1.362E-01	1.363E-01	-7.578E-02	3.754E-01	-2.099E-01	1.460E-02
YGR213C	2.452E+00	-2.911E-01	1.179E-01	-6.050E-01	1.409E-03	-6.988E-01	1.276E-04	-1.066E+00	3.884E-08	-9.126E-01	6.476E-07	-1.873E-01	2.885E-01
YGR214W	9.383E+00	3.324E-01	3.004E-06	2.827E-01	7.085E-05	2.551E-02	7.193E-01	1.606E-01	2.395E-02	3.022E-01	2.042E-05	2.256E-01	1.488E-03
YGR215W	6.328E+00	7.663E-02	2.829E-01	9.934E-02	1.636E-01	1.002E-01	1.505E-01	8.712E-03	9.023E-01	-1.255E-01	7.226E-02	-8.841E-02	2.073E-01
YGR216C	5.918E+00	1.527E-01	1.332E-02	2.252E-01	2.320E-04	-4.063E-02	4.944E-01	3.116E-01	2.151E-07	1.683E-01	3.994E-03	2.317E-01	7.520E-05
YGR217W	4.233E+00	2.526E-01	2.675E-03	2.314E-01	5.549E-03	9.880E-03	9.002E-01	2.550E-01	1.694E-03	2.668E-01	4.866E-04	2.811E-01	2.224E-04
YGR218W	7.407E+00	8.289E-02	2.684E-01	-3.969E-02	5.968E-01	1.505E-02	8.393E-01	3.915E-02	6.001E-01	1.410E-01	5.667E-02	7.156E-02	3.351E-01
YGR219W	-2.051E+00	1.347E+00	5.957E-02	1.238E-01	8.862E-01	6.795E-01	3.244E-01	-1.748E+00	1.121E-01	9.449E-01	1.475E-01	1.404E+00	2.047E-02
YGR220C	7.571E+00	1.262E-01	6.803E-02	5.463E-02	4.301E-01	-1.156E-01	9.238E-02	-6.746E-02	3.292E-01	2.957E-04	9.966E-01	-3.309E-02	6.299E-01
YGR221C	4.613E+00	-3.535E-01	9.056E-04	4.808E-01	1.627E-06	2.641E-01	6.839E-03	3.601E-01	3.056E-04	1.954E-01	4.496E-02	2.290E-01	1.934E-02
YGR222W	5.611E+00	-2.248E-01	1.902E-02	6.014E-02	5.258E-01	-1.128E-01	2.262E-01	1.424E-01	1.294E-01	-8.475E-02	3.606E-01	4.863E-03	9.583E-01
YGR223C	5.825E+00	-2.348E-01	8.602E-05	-1.695E-01	4.181E-03	-1.460E-01	9.482E-03	-1.047E-01	7.127E-02	-9.012E-02	1.057E-01	-9.689E-02	8.293E-02
YGR224W	9.575E-01	7.148E-01	2.181E-03	2.530E-01	3.000E-01	5.412E-02	8.081E-01	7.195E-01	1.162E-03	1.163E+00	2.214E-09	4.539E-01	2.867E-02
YGR225W	1.773E+00	-2.397E-01	2.523E-01	-3.511E-01	9.367E-02	8.505E-02	6.479E-01	8.112E-02	6.782E-01	7.006E-03	9.701E-01	2.922E-02	8.738E-01
YGR226C	-3.133E+00	0.000E+00	1.000E+00	2.009E+00	1.316E-01	0.000E+00	1.000E+00	0.000E+00	1.000E+00	0.000E+00	1.000E+00	0.000E+00	1.000E+00
YGR227W	6.125E+00	4.195E-01	2.235E-09	3.459E-01	8.425E-07	1.477E-01	3.154E-02	3.185E-01	4.803E-06	3.302E-01	1.215E-06	5.111E-01	5.816E-14
YGR228W	-4.422E-01	-2.322E-03	9.960E-01	2.046E-01	6.570E-01	2.034E-01	6.380E-01	-4.956E-02	9.153E-01	7.071E-02	8.715E-01	3.130E-02	9.420E-01
YGR229C	7.441E+00	4.644E-02	5.314E-01	-1.171E-01	1.155E-01	5.459E-02	4.579E-01	-4.927E-02	5.059E-01	-1.549E-01	3.523E-02	-3.618E-01	1.027E-06
YGR230W	4.984E+00	-6.453E-01	4.196E-12	-2.436E-01	7.085E-03	-3.178E-01	2.928E-04	-1.837E-01	3.900E-02	-5.739E-01	7.457E-11	-6.231E-01	1.895E-12
YGR231C	7.613E+00	3.219E-02	6.151E-01	1.021E-01	1.102E-01	3.005E-02	6.348E-01	-3.580E-03	9.552E-01	5.785E-02	3.591E-01	5.761E-02	3.626E-01
YGR232W	6.684E+00	1.813E-01	4.402E-03	1.758E-01	5.710E-03	6.954E-02	2.646E-01	1.029E-01	1.041E-01	1.664E-01	7.260E-03	2.977E-01	1.611E-06
YGR233C	5.987E+00	2.514E-02	7.420E-01	3.201E-01	2.136E-05	-1.542E-02	8.355E-01	4.304E-01	7.292E-09	1.010E-01	1.699E-01	1.558E-01	3.464E-02
YGR234W	6.770E+00	-5.374E-02	6.399E-01	-2.541E-01	2.749E-02	-1.186E-01	2.995E-01	2.212E-02	8.467E-01	-1.660E-01	1.457E-01	-1.326E-02	9.075E-01
YGR235C	7.860E+00	-5.985E-02	3.943E-01	2.490E-02	7.228E-01	-3.086E-02	6.579E-01	7.614E-02	2.764E-01	-1.693E-01	1.507E-02	-2.368E-01	7.041E-04
YGR236C	9.277E+00	2.699E-01	2.799E-02	4.395E-01	3.507E-04	8.186E-01	3.195E-11	2.731E-01	2.610E-02	1.655E-01	1.772E-01	2.676E-01	2.921E-02
YGR237C	5.039E+00	-2.016E-01	8.610E-03	-3.281E-01	2.144E-05	-1.381E-01	5.564E-02	-1.872E-01	1.249E-02	-5.765E-02	4.189E-01	8.180E-02	2.494E-01
YGR238C	4.867E+00	-1.783E-01	1.983E-02	-1.905E-01	1.228E-02	-1.004E-02	8.872E-01	5.968E-02	4.141E-01	-9.959E-02	1.589E-01	-2.221E-01	1.801E-03
YGR239C	6.330E+00	9.631E-02	5.899E-01	-1.147E-01	5.213E-01	6.239E-01	4.705E-04	-1.423E-01	4.258E-01	-4.347E-01	1.497E-02	-7.764E-01	1.594E-05
YGR240C	9.371E+00	5.063E-01	2.851E-12	3.121E-01	1.646E-05	1.125E-01	1.196E-01	2.464E-01	6.641E-04	4.721E-01	6.459E-11	5.289E-01	2.661E-13
YGR240C-A	-1.328E+00	-2.764E-01	6.347E-01	1.773E-01	7.340E-01	-2.963E-01	5.489E-01	-4.924E-01	3.803E-01	3.455E-01	4.401E-01	8.145E-01	5.483E-02
YGR241C	5.866E+00	-1.188E-01	9.547E-02	-3.067E-02	6.640E-01	1.491E-01	2.756E-02	1.338E-01	5.328E-02	1.325E-01	4.921E-02	2.235E-01	9.341E-04
YGR242W	-2.610E+00	-8.556E-01	4.874E-01	-2.992E+00	5.557E-02	3.127E-01	7.132E-01	1.265E+00	1.197E-01	-1.546E+00	1.568E-01	6.106E-01	4.483E-01
YGR243W	9.168E+00	-5.413E-02	6.354E-01	-2.412E-01	3.479E-02	4.985E-01	1.280E-05	-3.296E-01	3.924E-03	-5.414E-01	2.224E-06	-6.742E-01	4.103E-09
YGR244C	8.864E+00	-1.784E-01	1.944E-02	-7.218E-02	3.441E-01	-5.360E-02	4.807E-01	5.969E-02	4.330E-01	-2.266E-01	2.880E-03	-2.697E-01	4.001E-04
YGR245C	6.265E+00	3.277E-01	1.066E-02	-1.615E-01	2.102E-01	2.483E-01	5.179E-02	-3.130E-01	1.525E-02	-2.182E-01	8.806E-02	-4.655E-01	2.990E-04
YGR246C	5.613E+00	2.069E-01	8.564E-04	3.178E-02	6.120E-01	2.932E-02	6.217E-01	1.451E-01	1.754E-02	1.262E-01	3.163E-02	2.448E-02	6.791E-01
YGR247W	5.020E+00	-2.115E-01	7.982E-04	-2.983E-01	2.251E-06	-2.312E-01	6.466E-05	-2.547E-01	3.121E-05	-1.635E-01	4.229E-03	-2.050E-01	3.279E-04
YGR248W	4.799E+00	-4.628E-01	1.352E-02	-7.518E-01	6.852E-05	-7.263E-02	6.939E-01	-3.443E-01	6.409E-02	-7.978E-01	1.875E-05	-8.126E-02	6.591E-01
YGR249W	5.437E+00	2.229E-01	4.588E-01	-6.714E-01	2.658E-02	5.692E-01	5.860E-02	-4.320E-01	1.519E-01	-1.488E+00	1.357E-06	-1.383E+00	6.708E-06
YGR250C	8.912E+00	-2.532E-01	1.374E-01	-8.235E-01	1.593E-06	4.584E-01	7.198E-03	-7.816E-01	5.135E-06	-1.109E+00	1.243E-10	-1.451E+00	7.345E-17
YGR251W	4.734E+00	-9.349E-02	3.385E-01	-4.036E-01	4.953E-05	1.974E-01	3.438E-02	-4.730E-01	1.609E-06	-4.556E-01	1.719E-06	-5.494E-01	9.750E-09
YGR252W	5.399E+00	4.557E-02	4.418E-01	1.136E-01	5.178E-02	1.500E-02	7.848E-01	1.423E-01	1.247E-02	7.895E-02	1.459E-01	6.865E-02	2.055E-01
YGR253C	7.569E+00	-1.679E-01	1.026E-02	-1.636E-01	1.229E-02	-4.481E-02	4.873E-01	-1.826E-01	5.064E-03	-2.370E-01	2.396E-04	-2.528E-01	9.394E-05
YGR254W	1.221E+01	-3.987E-01	1.500E-05	7.944E-02	3.875E-01	-2.235E-02	8.079E-01	1.912E-01	3.756E-02	-1.643E-01	7.387E-02	1.614E-01	7.912E-02
YGR255C	7.241E+00	1.038E-01	2.175E-01	1.954E-01	2.001E-02	-6.379E-02	4.447E-01	2.687E-01	1.316E-03	1.935E-01	1.994E-02	4.126E-01	7.182E-07
YGR256W	4.832E+00	-6.302E-01	2.192E-04	-3.994E-03	9.810E-01	4.251E-02	7.976E-01	1.668E-01	3.154E-01	-9.134E-01	6.106E-08	-2.656E-01	1.100E-01
YGR257C	6.110E+00	1.625E-01	8.975E-03	2.374E-01	1.236E-04	-3.102E-01	3.990E-07	1.201E-01	5.098E-02	8.124E-02	1.745E-01	1.107E-01	6.512E-02
YGR258C	5.880E+00	-2.579E-01	4.854E-03	-2.791E-01	2.282E-03	-1.808E-02	8.395E-01	-7.563E-03	9.331E-01	-5.767E-01	1.677E-10	-7.805E-01	1.215E-17
YGR259C	1.291E+00	-6.572E-01	2.885E-04	-8.423E-01	3.505E-06	-5.283E-01	3.728E-04	-7.304E-01	1.662E-05	-5.620E-02	6.821E-01	-3.092E-01	2.568E-02
YGR260W	8.518E+00	1.654E-01	1.057E-02	3.054E-01	2.297E-06	-2.558E-02	6.912E-01	2.910E-01	6.499E-06	4.303E-02	5.031E-01	2.461E-01	1.303E-04
YGR261C	5.577E+00	1.390E-01	3.631E-02	2.234E-01	6.541E-04	-9.568E-02	1.331E-01	3.640E-01	1.353E-08	4.101E-01	2.941E-11	3.311E-01	9.696E-08
YGR262C	5.880E+00	-1.931E-03	9.751E-01	1.430E-02	8.160E-01	6.897E-03	9.067E-01	-3.576E-03	9.530E-01	-3.432E-03	9.533E-01	-6.102E-02	3.008E-01
YGR263C	5.077E+00	5.885E-02	3.850E-01	2.148E-01	1.156E-03	3.727E-02	5.534E-01	1.917E-01	3.112E-03	5.505E-02	3.777E-01	-1.037E-02	8.684E-01
YGR264C	7.489E+00	5.157E-01	2.611E-11	1.649E-01	3.351E-02	1.050E-01	1.724E-01	-3.149E-02	6.849E-01	3.577E-01	3.115E-06	2.357E-01	2.189E-03
YGR265W	-2.882E+00	2.267E-01	8.366E-01	-2.731E+00	8.250E-02	-2.731E+00	3.217E-02	-2.731E+00	6.316E-02	2.650E-01	7.664E-01	-7.096E-01	4.722E-01
YGR266W	6.123E+00	2.207E-01	1.538E-02	-2.710E-01	3.331E-03	1.970E-01	2.845E-02	-1.670E-01	6.779E-02	3.428E-02	7.025E-01	-8.450E-02	3.493E-01
YGR267C	7.106E+00	1.156E-01	7.248E-02	-3.635E-02	5.738E-01	6.315E-02	3.194E-01	-1.659E-02	7.960E-01	-1.626E-02	7.972E-01	9.767E-02	1.233E-01
YGR268C	5.642E+00	-5.184E-01	2.679E-07	-6.232E-01	6.534E-10	1.890E-01	5.169E-02	-6.316E-01	2.957E-10	-6.191E-01	3.204E-10	-5.262E-01	9.698E-08
YGR269W	1.299E-01	-4.826E-01	1.019E-01	-1.644E-01	5.501E-01	-5.714E-01	2.698E-02	-6.535E-01	2.182E-02	-4.742E-01	6.189E-02	-5.945E-01	1.908E-02
YGR270C-A	-2.989E+00	-1.273E+00	4.036E-01	7.379E-01	5.964E-01	9.400E-01	4.311E-01	-1.273E+00	3.515E-01	1.917E-01	8.797E-01	7.459E-01	5.218E-01
YGR270W	5.890E+00	-1.713E-02	7.942E-01	-6.852E-02	2.972E-01	-5.555E-02	3.789E-01	1.865E-02	7.730E-01	5.169E-02	4.083E-01	3.575E-02	5.690E-01
YGR271C-A	5.441E+00	4.511E-02	7.306E-01	-4.397E-01	9.047E-04	1.059E-01	4.139E-01	-4.456E-01	7.378E-04	-5.012E-01	1.253E-04	-6.805E-01	2.392E-07
YGR271W	5.854E+00	-5.408E-01	1.334E-11	-9.600E-02	2.191E-01	-5.177E-01	2.096E-11	7.858E-02	3.067E-01	-4.942E-01	1.312E-10	-4.910E-01	1.980E-10
YGR273C	-2.346E+00	-1.647E+00	1.050E-01	-1.268E+00	1.776E-01	-8.178E-01	3.033E-01	-7.763E-01	3.633E-01	-7.447E-01	3.449E-01	-2.140E+00	1.614E-02
YGR274C	5.052E+00	-1.161E-01	1.035E-01	-1.236E-01	8.100E-02	9.583E-02	1.450E-01	3.876E-02	5.723E-01	-6.389E-02	3.324E-01	-1.132E-01	8.695E-02
YGR275W	4.824E+00	-1.788E-01	1.700E-02	-1.236E-01	9.475E-02	1.207E-01	7.700E-02	-4.157E-02	5.628E-01	-3.383E-01	1.277E-06	-1.575E-01	2.226E-02
YGR276C	5.939E+00	1.897E-02	7.656E-01	-1.726E-01	7.180E-03	-9.761E-02	1.128E-01	-6.268E-02	3.198E-01	-5.466E-03	9.285E-01	-2.690E-01	1.364E-05
YGR277C	5.356E+00	1.085E-01	8.708E-02	2.108E-01	7.307E-04	-1.097E-01	6.817E-02	9.996E-02	1.057E-01	9.715E-02	9.883E-02	1.733E-01	3.128E-03
YGR278W	4.420E+00	1.812E-01	2.929E-02	3.777E-02	6.523E-01	1.697E-02	8.285E-01	2.249E-01	5.226E-03	1.115E-01	1.487E-01	5.073E-02	5.128E-01
YGR279C	9.658E+00	-8.444E-01	2.139E-36	-2.927E-01	1.049E-05	-4.764E-01	7.178E-13	-2.339E-01	4.206E-04	-6.538E-01	8.419E-23	-2.982E-01	6.848E-06
YGR280C	6.058E+00	-1.883E-02	8.652E-01	-6.025E-01	8.628E-08	2.583E-01	1.847E-02	-5.850E-01	1.745E-07	-5.579E-01	4.653E-07	-6.455E-01	6.342E-09
YGR281W	7.437E+00	5.895E-01	4.248E-11	-1.531E-01	8.843E-02	1.574E-01	7.691E-02	-9.405E-02	2.938E-01	1.202E-02	8.924E-01	-9.261E-03	9.172E-01
YGR282C	1.068E+01	-1.023E-01	2.437E-01	1.093E-01	2.129E-01	-2.352E-01	7.332E-03	9.594E-02	2.739E-01	-1.635E-01	6.220E-02	1.245E-01	1.556E-01
YGR283C	4.763E+00	2.192E-01	6.396E-02	-2.172E-01	7.037E-02	1.749E-01	1.317E-01	-2.965E-01	1.323E-02	-2.226E-01	5.654E-02	-4.747E-01	5.866E-05
YGR284C	7.775E+00	-3.910E-01	6.682E-07	-4.475E-02	5.672E-01	-3.299E-01	2.319E-05	-7.292E-02	3.502E-01	-2.797E-01	3.214E-04	3.403E-02	6.612E-01
YGR285C	8.178E+00	3.269E-01	2.543E-05	1.834E-01	1.823E-02	-4.300E-02	5.786E-01	6.235E-02	4.220E-01	9.579E-02	2.149E-01	1.991E-01	1.004E-02
YGR286C	6.527E+00	4.901E-01	2.893E-06	1.830E-01	8.126E-02	1.952E-01	6.097E-02	-1.090E-02	9.174E-01	1.096E-01	2.917E-01	-1.439E-01	1.691E-01
YGR287C	6.414E+00	3.829E-01	2.191E-08	-1.275E-01	6.783E-02	-3.511E-01	2.943E-07	-1.070E-01	1.216E-01	4.068E-01	1.109E-09	4.632E-01	4.478E-12
YGR288W	6.236E+00	5.315E-01	5.441E-18	2.865E-01	3.996E-06	-4.461E-02	4.635E-01	2.216E-01	3.216E-04	4.540E-01	2.189E-14	4.954E-01	9.279E-17
YGR289C	6.271E+00	1.999E-01	3.219E-02	3.896E-01	2.719E-05	1.606E-01	8.061E-02	3.148E-01	6.629E-04	1.443E-01	1.156E-01	3.625E-01	7.821E-05
YGR290W	5.730E-01	-8.949E-01	2.739E-03	-3.230E-01	2.300E-01	-2.198E-01	3.610E-01	-2.069E-01	4.257E-01	-1.012E-01	6.675E-01	-8.168E-02	7.252E-01
YGR291C	-3.015E+00	-2.388E+00	1.492E-01	-2.388E+00	1.328E-01	-2.388E+00	6.369E-02	2.355E-01	8.312E-01	-2.388E+00	6.090E-02	-1.050E+00	3.492E-01
YGR292W	6.485E+00	3.041E-01	5.738E-04	8.305E-02	3.496E-01	-4.798E-01	6.147E-08	-1.964E-02	8.246E-01	6.474E-01	9.122E-14	4.648E-01	9.649E-08
YGR293C	-2.128E+00	2.411E-01	7.483E-01	9.150E-01	1.538E-01	-5.977E-01	4.010E-01	3.392E-01	6.161E-01	-1.154E-02	9.855E-01	5.661E-01	3.140E-01
YGR294W	5.527E-01	-6.944E-01	1.041E-02	3.151E-02	8.919E-01	-2.702E-01	2.008E-01	-3.722E-01	1.158E-01	6.285E-01	6.364E-04	-1.820E-01	3.661E-01
YGR295C	7.457E+00	-1.529E-01	2.452E-02	-3.757E-02	5.794E-01	-3.953E-01	4.651E-09	-1.069E-01	1.140E-01	2.234E-01	8.002E-04	2.053E-01	2.128E-03
YGR296C-A	-1.889E+00	4.389E-02	9.630E-01	1.052E+00	1.609E-01	9.494E-01	1.532E-01	7.106E-02	9.337E-01	1.970E+00	4.926E-04	1.853E+00	9.972E-04
YGR296C-B	-1.855E+00	1.630E-01	7.963E-01	-3.711E-01	5.811E-01	-2.553E-02	9.622E-01	-5.977E-01	3.682E-01	3.596E-02	9.472E-01	1.955E-01	7.030E-01
YGR296W	4.252E+00	-8.216E-02	4.605E-01	2.766E-01	1.050E-02	-1.867E-01	7.894E-02	2.131E-01	4.693E-02	2.149E-01	3.779E-02	3.861E-01	1.802E-04
YHL001W	7.926E+00	2.050E-01	7.720E-03	9.075E-02	2.384E-01	2.884E-02	7.064E-01	-1.800E-01	1.960E-02	1.174E-01	1.243E-01	6.601E-02	3.887E-01
YHL002C-A	1.612E-01	1.584E+00	7.152E-06	9.419E-01	1.263E-02	-6.694E-01	1.068E-01	6.549E-01	8.433E-02	1.424E+00	1.698E-05	1.965E+00	7.183E-10
YHL002W	6.115E+00	-2.451E-01	3.555E-05	-1.799E-01	2.202E-03	9.689E-02	8.287E-02	-1.239E-01	3.190E-02	-3.379E-01	2.297E-09	-3.139E-01	3.185E-08
YHL003C	6.912E+00	3.847E-01	1.046E-07	4.268E-01	3.474E-09	-1.125E-01	1.177E-01	4.735E-01	4.489E-11	4.124E-01	6.439E-09	6.333E-01	5.505E-19
YHL004W	7.389E+00	-1.087E-01	2.368E-01	-1.332E-01	1.470E-01	1.934E-01	3.353E-02	-2.804E-01	2.268E-03	-3.733E-02	6.817E-01	-9.467E-02	2.997E-01
YHL005C	-1.592E+00	-3.076E-03	9.946E-01	3.723E-01	5.475E-01	8.980E-02	8.748E-01	3.627E-01	5.334E-01	2.193E-01	6.866E-01	3.375E-01	5.238E-01
YHL006C	3.404E+00	-2.608E-01	1.985E-02	1.989E-02	8.531E-01	3.388E-02	7.338E-01	-1.290E-01	2.253E-01	-4.151E-01	5.172E-05	-1.498E-01	1.338E-01
YHL006W-A	1.704E+00	1.657E-02	9.365E-01	2.699E-01	1.787E-01	-2.704E-02	8.873E-01	-4.205E-01	4.670E-02	-2.528E-01	1.910E-01	5.409E-01	2.820E-03
YHL007C	5.891E+00	7.572E-02	2.620E-01	-9.176E-03	8.920E-01	2.715E-01	2.524E-05	7.030E-02	2.912E-01	8.715E-02	1.765E-01	5.663E-02	3.827E-01
YHL008C	3.563E+00	1.719E-01	1.543E-01	-3.308E-02	7.857E-01	4.768E-01	1.837E-05	-9.085E-02	4.502E-01	1.194E-01	2.909E-01	9.695E-02	3.907E-01
YHL009C	4.296E+00	1.227E-01	1.138E-01	-5.155E-02	5.101E-01	1.476E-01	3.667E-02	6.422E-02	3.924E-01	-1.737E-01	1.617E-02	-2.923E-01	5.425E-05
YHL010C	3.492E+00	-2.228E-01	3.846E-02	-1.963E-01	6.471E-02	-2.183E-02	8.208E-01	-1.763E-01	8.745E-02	-2.799E-01	4.169E-03	-5.042E-02	5.980E-01
YHL011C	7.598E+00	3.576E-01	2.693E-04	-3.594E-02	7.148E-01	2.122E-01	3.002E-02	-2.484E-01	1.164E-02	-1.874E-02	8.480E-01	-2.340E-01	1.709E-02
YHL012W	2.330E+00	-5.429E-01	5.546E-04	-3.029E-01	4.526E-02	-4.714E-01	8.281E-04	-9.520E-02	5.064E-01	-6.294E-01	9.257E-06	-4.781E-01	5.828E-04
YHL013C	4.550E+00	-5.265E-03	9.628E-01	-1.463E-01	1.969E-01	-1.153E-01	2.939E-01	-1.661E-01	1.395E-01	-1.486E-01	1.747E-01	-3.417E-01	1.992E-03
YHL014C	5.175E+00	-2.723E-02	7.251E-01	2.055E-02	7.893E-01	-8.175E-02	2.684E-01	-8.312E-02	2.760E-01	-6.643E-02	3.659E-01	-9.231E-02	2.121E-01
YHL015W	9.941E+00	1.743E-01	3.293E-02	-6.351E-02	4.372E-01	-1.620E-01	4.732E-02	-9.397E-02	2.502E-01	1.108E-01	1.745E-01	-5.305E-02	5.159E-01
YHL015W-A	-2.760E+00	1.685E+00	1.852E-01	-1.268E+00	3.839E-01	9.313E-01	4.301E-01	2.239E+00	4.114E-02	1.376E+00	2.186E-01	2.075E+00	3.794E-02
YHL016C	4.439E+00	-1.764E-01	3.285E-02	3.013E-02	7.055E-01	1.312E-01	7.278E-02	1.318E-01	8.685E-02	3.804E-01	9.263E-08	3.292E-01	3.699E-06
YHL017W	5.446E+00	1.778E-01	9.322E-03	2.841E-01	2.585E-05	-9.612E-02	1.433E-01	3.004E-01	6.020E-06	2.907E-01	5.358E-06	4.143E-01	8.258E-11
YHL018W	1.303E+00	-2.296E-01	2.978E-01	7.883E-02	7.033E-01	-1.299E-01	4.993E-01	2.292E-01	2.446E-01	1.406E-01	4.485E-01	1.393E-01	4.468E-01
YHL019C	4.108E+00	-4.213E-01	7.090E-07	-3.579E-01	1.723E-05	-1.440E-01	5.325E-02	-1.557E-01	4.901E-02	-2.874E-01	1.272E-04	-2.135E-01	3.930E-03
YHL019W-A	-5.661E-01	-4.979E-01	1.673E-01	-8.493E-01	2.227E-02	-7.907E-01	1.321E-02	-4.581E-01	1.692E-01	-3.741E-01	2.105E-01	-5.137E-01	8.348E-02
YHL020C	6.452E+00	-3.360E-02	7.072E-01	-1.299E-01	1.469E-01	3.174E-01	3.118E-04	-1.126E-01	2.067E-01	-5.142E-01	7.435E-09	-5.243E-01	4.164E-09
YHL021C	8.385E+00	-2.992E-01	5.258E-03	-4.571E-01	2.079E-05	-4.378E-02	6.817E-01	-4.412E-01	3.900E-05	2.484E-02	8.159E-01	-3.245E-02	7.612E-01
YHL022C	1.503E+00	2.058E-01	2.906E-01	1.385E-01	4.722E-01	3.185E-01	6.426E-02	2.159E-01	2.447E-01	-1.575E-01	3.807E-01	-1.435E-01	4.172E-01
YHL023C	4.498E+00	2.496E-02	7.780E-01	-2.895E-02	7.431E-01	7.626E-02	3.562E-01	2.282E-02	7.915E-01	9.545E-02	2.453E-01	1.596E-02	8.470E-01
YHL024W	5.740E+00	-4.811E-01	2.000E-05	-3.210E-01	4.201E-03	-1.022E-01	3.546E-01	-2.124E-01	5.629E-02	-8.126E-01	3.642E-13	-8.495E-01	4.030E-14
YHL025W	5.529E+00	-6.955E-03	9.162E-01	-1.466E-01	2.724E-02	4.575E-02	4.652E-01	-1.980E-01	2.573E-03	-1.999E-01	1.522E-03	-9.508E-02	1.303E-01
YHL026C	4.662E+00	5.895E-02	4.931E-01	1.302E-01	1.252E-01	3.543E-01	8.255E-06	6.016E-02	4.738E-01	9.487E-02	2.352E-01	2.078E-01	9.011E-03
YHL027W	7.181E+00	8.140E-04	9.901E-01	-6.216E-02	3.456E-01	8.491E-02	1.897E-01	-1.604E-01	1.462E-02	-9.831E-02	1.289E-01	1.826E-02	7.783E-01
YHL028W	5.718E+00	-4.774E-01	5.290E-04	-5.724E-02	6.744E-01	-6.642E-01	1.130E-06	5.132E-01	1.393E-04	2.769E-01	3.872E-02	6.523E-01	1.192E-06
YHL029C	6.173E+00	4.612E-01	4.723E-06	3.277E-01	1.155E-03	4.849E-01	1.112E-06	3.254E-01	1.187E-03	3.802E-01	1.294E-04	1.635E-01	1.019E-01
YHL030W	5.513E+00	9.460E-02	1.210E-01	2.756E-01	3.467E-06	-1.493E-02	7.938E-01	3.292E-01	1.430E-08	3.660E-01	3.499E-11	5.200E-01	2.444E-21
YHL030W-A	3.503E+00	-1.509E-01	2.588E-01	2.695E-01	3.682E-02	-1.321E-01	2.948E-01	1.757E-01	1.687E-01	-6.284E-01	1.098E-06	-1.600E-01	2.024E-01
YHL031C	5.809E+00	-5.301E-02	3.941E-01	-1.070E-01	8.502E-02	1.791E-02	7.618E-01	-1.471E-01	1.658E-02	-2.341E-02	6.905E-01	-1.751E-01	3.198E-03
YHL032C	9.780E+00	-1.940E-01	1.349E-02	6.874E-02	3.807E-01	7.216E-02	3.568E-01	-1.199E-01	1.263E-01	-2.991E-01	1.356E-04	7.426E-03	9.245E-01
YHL033C	8.664E+00	3.966E-01	9.085E-08	9.822E-02	1.858E-01	7.820E-02	2.905E-01	-3.683E-02	6.198E-01	5.938E-02	4.217E-01	1.886E-02	7.989E-01
YHL034C	8.227E+00	-1.722E-01	1.416E-02	-2.716E-01	1.126E-04	-1.861E-03	9.787E-01	-8.360E-02	2.322E-01	-6.779E-02	3.299E-01	-4.449E-02	5.233E-01
YHL034W-A	-1.436E+00	-2.160E-01	7.207E-01	3.644E-01	4.978E-01	-3.698E-01	4.955E-01	-9.028E-01	1.507E-01	4.273E-01	3.832E-01	-6.008E-01	2.648E-01
YHL035C	5.092E+00	-3.416E-01	1.273E-05	-1.288E-01	9.299E-02	-2.202E-01	2.784E-03	-1.786E-01	1.824E-02	-3.227E-01	1.158E-05	-4.531E-01	1.031E-09
YHL036W	7.484E+00	5.644E-01	4.305E-11	6.188E-01	4.819E-13	-8.384E-02	3.258E-01	3.325E-01	1.004E-04	5.558E-01	5.846E-11	1.039E+00	3.945E-34
YHL037C	-1.645E+00	-6.554E-01	3.386E-01	3.747E-01	5.150E-01	-3.062E-01	5.824E-01	-3.395E-01	5.777E-01	4.029E-02	9.444E-01	-3.192E-01	5.581E-01
YHL038C	5.010E+00	1.749E-01	2.434E-02	1.413E-01	6.834E-02	-1.084E-01	1.479E-01	9.677E-02	2.063E-01	2.358E-01	1.241E-03	1.162E-02	8.754E-01
YHL039W	6.595E+00	3.634E-01	4.133E-09	1.010E-01	1.050E-01	1.365E-01	2.475E-02	-7.090E-03	9.091E-01	1.601E-01	8.078E-03	-1.046E-01	8.724E-02
YHL040C	7.408E+00	4.785E-01	6.255E-09	4.695E-01	1.183E-08	1.889E-01	2.102E-02	5.034E-02	5.414E-01	2.500E-01	2.205E-03	2.852E-01	4.952E-04
YHL041W	-1.200E+00	3.564E-01	4.654E-01	-6.732E-01	2.308E-01	1.566E-01	7.190E-01	-2.014E-01	6.860E-01	-7.738E-02	8.625E-01	3.807E-01	3.598E-01
YHL042W	3.226E+00	1.668E-01	1.346E-01	1.224E-01	2.674E-01	1.739E-01	8.177E-02	3.195E-01	2.280E-03	2.878E-01	3.312E-03	2.428E-01	1.286E-02
YHL043W	1.541E+00	4.563E-01	1.818E-02	2.536E-01	1.949E-01	1.312E-01	4.612E-01	3.326E-01	7.529E-02	6.754E-01	5.256E-05	6.078E-01	2.531E-04
YHL044W	2.176E+00	-2.163E-01	1.772E-01	1.920E-01	1.939E-01	-2.979E-01	3.510E-02	9.778E-02	4.989E-01	4.736E-01	2.360E-04	3.915E-01	2.345E-03
YHL045W	-2.302E+00	-3.014E-01	7.301E-01	-4.312E-01	6.176E-01	-1.505E-02	9.826E-01	2.710E-01	7.077E-01	-1.137E+00	1.603E-01	8.031E-01	1.618E-01
YHL046C	-1.142E+00	-4.877E-01	3.794E-01	1.606E-01	7.359E-01	6.595E-01	7.858E-02	1.038E-01	8.194E-01	6.609E-01	7.593E-02	6.538E-01	7.049E-02
YHL046W-A	-2.807E+00	3.482E+00	7.225E-03	2.012E+00	1.309E-01	2.704E+00	2.673E-02	3.520E+00	4.227E-03	2.165E+00	7.452E-02	2.019E+00	8.861E-02
YHL047C	6.412E+00	-3.262E-01	1.551E-03	-1.569E-01	1.267E-01	-6.360E-01	5.897E-10	-3.564E-01	5.213E-04	-5.053E-01	7.430E-07	-5.673E-01	3.135E-08
YHL048C-A	-1.473E+00	-1.705E+00	9.002E-03	-8.836E-01	1.067E-01	-9.543E-01	4.285E-02	-1.357E-01	7.668E-01	-5.474E-01	2.120E-01	1.755E-01	6.490E-01
YHL048W	6.831E+00	1.914E-02	7.857E-01	7.515E-02	2.848E-01	-2.320E-01	8.449E-04	2.058E-01	3.112E-03	2.231E-01	1.156E-03	2.741E-01	6.857E-05
YHL049C	4.535E-01	2.333E-01	3.406E-01	2.999E-01	2.018E-01	-2.168E-01	3.273E-01	-2.371E-02	9.203E-01	3.428E-01	8.806E-02	3.177E-01	1.053E-01
YHL050C	4.906E+00	-1.579E-01	8.801E-02	1.828E-01	4.311E-02	-1.615E-01	6.793E-02	6.685E-02	4.574E-01	9.197E-02	2.898E-01	2.458E-01	4.556E-03
YHL050W-A	-5.259E-01	-1.158E-01	7.625E-01	3.741E-01	2.719E-01	2.339E-01	4.365E-01	2.993E-01	3.613E-01	1.062E-01	7.277E-01	3.728E-01	1.891E-01
YHR001W	6.324E+00	-4.159E-01	3.727E-10	-2.731E-01	3.345E-05	-9.639E-02	1.295E-01	-4.675E-02	4.685E-01	-4.019E-01	3.195E-10	-3.071E-01	1.599E-06
YHR001W-A	9.606E+00	8.022E-02	3.892E-01	8.498E-02	3.617E-01	3.435E-01	2.245E-04	8.938E-02	3.371E-01	-9.803E-02	2.920E-01	-2.003E-01	3.148E-02
YHR002W	5.432E+00	6.435E-03	9.293E-01	-2.336E-01	1.484E-03	1.782E-01	9.956E-03	-2.667E-01	2.401E-04	-3.114E-01	9.377E-06	-3.416E-01	1.321E-06
YHR003C	5.394E+00	1.316E-02	8.651E-01	-3.343E-01	2.212E-05	2.301E-02	7.581E-01	-4.058E-01	2.182E-07	-1.582E-01	3.455E-02	-4.236E-01	2.402E-08
YHR004C	6.199E+00	-2.016E-02	7.533E-01	4.477E-03	9.442E-01	-2.111E-02	7.333E-01	1.922E-01	2.180E-03	2.159E-01	4.100E-04	7.974E-02	1.961E-01
YHR005C	4.124E+00	-1.098E-01	2.621E-01	-7.633E-02	4.300E-01	1.812E-01	4.406E-02	-3.463E-02	7.140E-01	-5.408E-01	8.104E-09	-5.826E-01	5.444E-10
YHR005C-A	8.075E+00	-7.412E-02	3.775E-01	-1.670E-01	4.704E-02	-3.668E-02	6.607E-01	-1.433E-01	8.760E-02	-1.859E-01	2.613E-02	-2.542E-01	2.414E-03
YHR006W	5.908E+00	-2.174E-01	3.063E-03	-3.399E-01	3.928E-06	1.449E-01	3.928E-02	-2.120E-01	3.423E-03	-2.967E-01	2.903E-05	-4.100E-01	9.987E-09
YHR007C	1.053E+01	3.198E-01	1.797E-04	1.927E-02	8.213E-01	1.921E-01	2.425E-02	-6.643E-02	4.362E-01	2.430E-01	4.366E-03	1.081E-01	2.049E-01
YHR007C-A	2.451E+00	-5.236E-01	3.560E-03	-1.213E-01	4.758E-01	2.460E-01	1.158E-01	1.265E-01	4.379E-01	-4.483E-01	6.023E-03	-8.809E-02	5.776E-01
YHR008C	9.411E+00	-1.406E-01	2.635E-01	6.109E-02	6.269E-01	5.437E-01	1.565E-05	1.865E-01	1.377E-01	-3.741E-01	2.936E-03	-2.425E-01	5.371E-02
YHR009C	7.806E+00	2.573E-01	4.677E-04	2.378E-01	1.222E-03	1.226E-01	9.339E-02	2.595E-01	4.020E-04	1.855E-01	1.092E-02	1.633E-01	2.546E-02
YHR010W	8.889E+00	1.038E-01	2.383E-01	8.838E-02	3.154E-01	-1.317E-01	1.342E-01	-6.252E-02	4.776E-01	6.435E-03	9.416E-01	-1.981E-02	8.216E-01
YHR011W	4.504E+00	-3.953E-01	3.796E-06	-3.951E-01	3.212E-06	-1.330E-01	8.872E-02	-4.364E-01	1.696E-07	-7.261E-02	3.478E-01	-2.652E-01	6.850E-04
YHR012W	5.441E+00	-1.883E-01	3.005E-03	-1.014E-01	1.054E-01	-1.123E-01	5.785E-02	-6.773E-02	2.693E-01	-1.215E-01	3.885E-02	-2.112E-01	3.707E-04
YHR013C	4.805E+00	-7.640E-01	2.329E-21	-7.154E-01	2.748E-19	-1.050E-01	1.460E-01	-8.320E-01	7.085E-26	-5.527E-01	6.066E-14	-5.488E-01	1.002E-13
YHR014W	-3.691E-01	-1.288E-01	7.202E-01	7.656E-02	8.204E-01	2.165E-01	4.548E-01	1.886E-01	5.492E-01	-5.972E-02	8.422E-01	-1.056E-01	7.197E-01
YHR015W	2.795E+00	-1.314E-01	3.578E-01	2.673E-01	4.969E-02	-1.129E-02	9.308E-01	3.138E-01	1.782E-02	-3.642E-01	6.125E-03	-4.777E-01	3.445E-04
YHR016C	6.322E+00	8.223E-02	2.487E-01	-1.271E-01	7.700E-02	-1.698E-01	1.557E-02	-1.573E-01	2.753E-02	1.154E-02	8.681E-01	3.945E-01	1.212E-08
YHR017W	5.524E+00	-1.370E-01	5.225E-02	-3.194E-01	7.473E-06	-1.423E-01	3.517E-02	-1.572E-01	2.357E-02	-6.341E-02	3.429E-01	-1.735E-01	1.012E-02
YHR018C	8.085E+00	9.681E-01	2.281E-13	6.780E-01	2.586E-07	-4.759E-02	7.166E-01	4.209E-01	1.346E-03	9.458E-01	7.075E-13	1.324E+00	2.055E-23
YHR019C	8.278E+00	5.423E-01	3.021E-11	3.850E-01	2.381E-06	9.604E-02	2.375E-01	2.524E-01	1.963E-03	4.307E-01	1.126E-07	5.371E-01	4.013E-11
YHR020W	7.855E+00	6.431E-01	9.253E-16	4.522E-01	1.592E-08	4.462E-02	5.756E-01	1.763E-01	2.757E-02	5.430E-01	8.373E-12	5.558E-01	2.955E-12
YHR021C	9.356E+00	1.428E-01	8.935E-02	1.352E-01	1.077E-01	-2.407E-02	7.743E-01	2.592E-03	9.754E-01	5.263E-02	5.303E-01	6.585E-02	4.327E-01
YHR021W-A	-1.670E+00	-1.062E+00	1.643E-01	-3.637E-01	5.961E-01	-3.047E-01	6.235E-01	2.857E-01	6.432E-01	-4.795E-01	4.428E-01	-3.397E-01	5.764E-01
YHR022C	1.749E+00	3.736E-01	4.625E-02	9.387E-02	6.260E-01	-3.486E-01	5.799E-02	-4.896E-02	7.967E-01	3.618E-01	3.379E-02	2.743E-01	1.065E-01
YHR022C-A	-1.026E+00	3.720E-01	4.052E-01	4.373E-01	3.106E-01	-5.089E-01	2.433E-01	-2.522E-01	5.846E-01	3.245E-01	3.968E-01	5.304E-01	1.473E-01
YHR023W	4.505E+00	-1.391E-01	1.275E-01	-5.216E-02	5.624E-01	-3.155E-01	2.746E-04	1.289E-01	1.397E-01	2.003E-01	1.631E-02	2.592E-01	1.889E-03
YHR024C	7.058E+00	4.543E-01	9.325E-12	3.163E-01	2.222E-06	3.301E-02	6.175E-01	1.437E-01	3.143E-02	4.497E-01	6.738E-12	3.170E-01	1.487E-06
YHR025W	7.377E+00	-4.648E-01	6.602E-06	-3.586E-01	4.962E-04	-1.509E-01	1.397E-01	-6.364E-01	7.427E-10	-4.873E-01	1.969E-06	-1.336E-01	1.909E-01
YHR026W	8.005E+00	-7.473E-02	3.506E-01	9.149E-03	9.089E-01	-3.168E-01	7.181E-05	-1.449E-01	7.002E-02	-7.439E-02	3.493E-01	2.353E-01	3.075E-03
YHR027C	7.750E+00	6.529E-02	2.869E-01	9.319E-02	1.280E-01	5.421E-02	3.710E-01	1.877E-01	2.060E-03	1.062E-01	7.858E-02	1.273E-01	3.556E-02
YHR028C	7.113E+00	-4.689E-02	4.410E-01	1.392E-02	8.186E-01	-1.203E-01	4.418E-02	1.218E-01	4.273E-02	-1.703E-02	7.744E-01	1.010E-01	8.971E-02
YHR028W-A	-5.133E-01	3.387E-01	4.009E-01	5.030E-02	9.028E-01	-6.119E-01	1.223E-01	-1.627E-01	6.894E-01	9.496E-01	2.332E-03	1.505E+00	1.293E-07
YHR029C	5.630E+00	8.001E-01	4.130E-09	3.900E-01	4.345E-03	-2.922E-01	3.250E-02	1.787E-01	1.911E-01	9.337E-01	4.452E-12	1.157E+00	1.252E-17
YHR030C	5.790E+00	-2.804E-01	6.727E-06	-1.747E-01	4.493E-03	-5.280E-03	9.279E-01	-1.949E-01	1.306E-03	-3.069E-01	1.762E-07	-2.500E-01	2.134E-05
YHR031C	4.657E+00	8.787E-02	2.244E-01	-8.973E-02	2.184E-01	8.423E-02	2.049E-01	-2.996E-02	6.714E-01	1.712E-02	7.967E-01	7.666E-02	2.440E-01
YHR032C-A	-3.009E+00	2.137E+00	1.190E-01	0.000E+00	1.000E+00	1.504E+00	1.996E-01	1.830E+00	1.518E-01	2.184E+00	7.371E-02	1.337E+00	2.277E-01
YHR032W	6.332E+00	4.650E-01	9.965E-08	7.303E-02	4.063E-01	2.645E-01	2.197E-03	-6.515E-02	4.583E-01	1.117E-01	1.953E-01	3.509E-01	4.811E-05
YHR032W-A	2.909E+00	-3.318E-02	8.312E-01	-7.768E-03	9.599E-01	7.073E-02	6.279E-01	-3.006E-01	5.343E-02	-9.081E-02	5.344E-01	2.362E-01	1.013E-01
YHR033W	8.563E+00	6.981E-01	4.706E-12	1.001E+00	4.752E-23	1.147E+00	1.108E-29	7.406E-01	2.123E-13	3.046E-01	2.413E-03	8.590E-01	1.725E-17
YHR034C	3.787E+00	-3.207E-01	2.277E-04	-2.136E-01	1.114E-02	-8.876E-02	2.355E-01	-2.321E-01	4.443E-03	-3.287E-01	1.641E-05	-1.207E-01	1.010E-01
YHR035W	4.067E+00	-2.355E-01	4.405E-03	-2.729E-02	7.302E-01	2.931E-03	9.673E-01	2.386E-01	1.293E-03	-8.708E-02	2.249E-01	-9.371E-02	1.867E-01
YHR036W	4.735E+00	-1.357E-01	5.688E-02	-6.963E-02	3.193E-01	9.866E-02	1.228E-01	-2.423E-02	7.214E-01	-1.626E-01	1.206E-02	-1.807E-01	5.164E-03
YHR037W	8.119E+00	2.008E-01	1.219E-03	1.988E-03	9.745E-01	5.451E-02	3.767E-01	-2.099E-03	9.730E-01	1.479E-01	1.617E-02	1.418E-01	2.145E-02
YHR038W	5.489E+00	6.519E-02	4.364E-01	-1.962E-02	8.154E-01	2.920E-04	9.971E-01	-5.454E-02	5.129E-01	2.393E-02	7.677E-01	-9.271E-02	2.569E-01
YHR039C	7.540E+00	2.816E-01	7.485E-04	1.508E-01	7.135E-02	1.361E-02	8.700E-01	1.901E-01	2.266E-02	3.256E-01	8.450E-05	3.326E-01	6.148E-05
YHR039C-A	7.495E+00	-3.974E-01	1.064E-05	-4.666E-01	2.430E-07	-3.202E-01	3.511E-04	-3.686E-01	4.246E-05	-3.824E-01	1.937E-05	-3.113E-01	5.098E-04
YHR040W	4.464E+00	1.944E-01	9.501E-02	-1.383E-01	2.410E-01	2.491E-01	2.771E-02	-3.423E-01	3.781E-03	-3.610E-01	1.680E-03	-4.034E-01	4.811E-04
YHR041C	4.857E+00	-2.958E-01	3.534E-04	6.573E-02	4.102E-01	-2.149E-01	5.428E-03	-2.363E-01	3.348E-03	-1.120E-01	1.424E-01	2.484E-01	9.470E-04
YHR042W	7.302E+00	1.053E-01	2.164E-01	-6.486E-02	4.476E-01	-1.331E-01	1.166E-01	-2.908E-01	6.758E-04	-9.735E-02	2.498E-01	1.341E-01	1.129E-01
YHR043C	6.667E+00	-4.012E-01	1.507E-06	-4.826E-01	8.051E-09	-5.275E-01	1.614E-10	-3.901E-01	2.640E-06	-1.818E-01	2.605E-02	-2.659E-01	1.196E-03
YHR044C	4.465E+00	-1.865E-01	4.162E-02	-2.097E-01	2.162E-02	-2.742E-01	1.548E-03	-1.742E-01	5.136E-02	3.479E-02	6.804E-01	-1.685E-02	8.425E-01
YHR045W	5.914E+00	1.385E-01	7.870E-02	3.638E-01	3.155E-06	-7.544E-02	3.288E-01	3.093E-01	6.814E-05	1.565E-01	4.032E-02	1.815E-01	1.785E-02
YHR046C	4.547E+00	1.520E-01	6.277E-02	2.000E-01	1.317E-02	1.005E-01	1.861E-01	2.147E-01	6.464E-03	1.073E-01	1.552E-01	3.581E-01	1.436E-06
YHR047C	6.043E+00	4.816E-01	2.297E-09	3.872E-01	1.656E-06	-3.041E-01	1.611E-04	3.020E-01	1.748E-04	8.519E-01	1.135E-27	8.393E-01	1.015E-26
YHR048W	3.911E+00	3.582E-01	2.349E-02	9.399E-02	5.566E-01	-1.538E-01	3.273E-01	-2.517E-02	8.747E-01	6.244E-01	4.574E-05	4.796E-01	1.855E-03
YHR049C-A	1.465E-01	-2.971E-01	3.476E-01	-1.204E-01	6.917E-01	4.264E-02	8.744E-01	-1.019E+00	2.028E-03	-1.012E-01	7.107E-01	-2.969E-01	2.789E-01
YHR049W	7.622E+00	-5.577E-02	6.821E-01	-3.694E-01	6.805E-03	3.912E-01	4.002E-03	-3.229E-01	1.783E-02	-4.371E-01	1.329E-03	-7.591E-01	2.987E-08
YHR050W	8.068E+00	3.738E-01	1.385E-05	2.829E-01	1.002E-03	2.501E-01	3.498E-03	2.508E-01	3.495E-03	1.118E-02	8.961E-01	1.459E-01	8.853E-02
YHR050W-A	3.394E+00	-6.708E-02	6.402E-01	1.828E-01	1.916E-01	-4.284E-04	9.975E-01	7.752E-02	5.767E-01	1.138E-01	3.945E-01	-1.781E-02	8.952E-01
YHR051W	9.454E+00	-2.737E-02	7.181E-01	1.377E-02	8.559E-01	5.900E-02	4.353E-01	-2.284E-02	7.630E-01	-1.971E-01	9.196E-03	-2.508E-01	9.305E-04
YHR052W	8.403E+00	-1.662E-01	2.302E-01	-6.057E-01	1.338E-05	7.061E-02	6.096E-01	-5.171E-01	1.968E-04	-8.194E-01	4.069E-09	-8.343E-01	2.165E-09
YHR052W-A	-3.159E+00	0.000E+00	1.000E+00	0.000E+00	1.000E+00	0.000E+00	1.000E+00	0.000E+00	1.000E+00	0.000E+00	1.000E+00	0.000E+00	1.000E+00
YHR053C	1.061E+01	-4.751E-01	3.977E-04	-1.017E+00	5.491E-14	-1.167E-01	3.832E-01	-6.851E-01	3.487E-07	-9.900E-01	2.348E-13	-1.078E+00	1.638E-15
YHR054C	3.544E+00	4.222E-02	6.861E-01	1.892E-01	6.104E-02	7.148E-02	4.465E-01	2.059E-01	3.600E-02	3.592E-01	7.938E-05	2.256E-01	1.359E-02
YHR054W-A	-3.159E+00	0.000E+00	1.000E+00	0.000E+00	1.000E+00	0.000E+00	1.000E+00	0.000E+00	1.000E+00	0.000E+00	1.000E+00	0.000E+00	1.000E+00
YHR055C	1.061E+01	-4.749E-01	4.758E-04	-1.018E+00	1.109E-13	-1.114E-01	4.111E-01	-6.804E-01	5.912E-07	-9.906E-01	4.634E-13	-1.088E+00	2.141E-15
YHR056C	5.608E+00	1.264E-01	7.661E-02	5.992E-02	4.012E-01	2.650E-02	6.994E-01	1.987E-01	4.509E-03	2.676E-01	7.666E-05	1.291E-01	5.847E-02
YHR056W-A	-3.459E-01	-3.461E-01	3.110E-01	-1.381E-01	6.658E-01	-3.484E-01	2.229E-01	2.165E-01	4.528E-01	-4.327E-01	1.317E-01	-5.566E-02	8.333E-01
YHR057C	6.826E+00	-2.262E-01	8.724E-04	-1.103E-01	1.030E-01	-4.568E-02	4.915E-01	-1.903E-01	4.743E-03	-3.592E-01	7.031E-08	-1.773E-01	7.746E-03
YHR058C	4.836E+00	-1.126E-01	1.038E-01	-2.888E-02	6.712E-01	-7.479E-02	2.384E-01	-1.435E-01	3.260E-02	-9.820E-02	1.195E-01	-7.813E-02	2.137E-01
YHR059W	5.896E+00	-5.688E-02	4.168E-01	-1.939E-01	5.917E-03	8.917E-02	1.849E-01	-2.199E-01	1.620E-03	3.193E-02	6.342E-01	-1.083E-01	1.101E-01
YHR060W	4.791E+00	-2.844E-01	2.080E-03	-2.343E-01	1.076E-02	-2.194E-01	1.273E-02	-1.123E-01	2.115E-01	-3.254E-01	2.145E-04	-4.314E-01	1.184E-06
YHR061C	4.132E+00	-1.463E-01	2.660E-01	2.543E-01	4.641E-02	5.614E-01	4.173E-06	3.707E-01	3.125E-03	3.315E-01	6.647E-03	4.272E-01	4.928E-04
YHR062C	4.793E+00	7.458E-02	2.294E-01	3.451E-02	5.745E-01	-3.703E-03	9.476E-01	-1.401E-01	2.170E-02	-1.530E-01	7.130E-03	-2.537E-01	8.159E-06
YHR063C	5.200E+00	-6.101E-02	4.739E-01	9.059E-02	2.812E-01	-1.504E-01	6.642E-02	8.291E-02	3.182E-01	1.385E-01	8.531E-02	1.119E-01	1.676E-01
YHR063W-A	-2.102E+00	-7.826E-01	4.845E-01	1.024E+00	2.356E-01	6.414E-01	4.494E-01	2.605E-01	7.929E-01	3.791E-01	6.558E-01	8.828E-01	2.946E-01
YHR064C	8.552E+00	5.052E-01	1.495E-13	3.639E-01	1.035E-07	7.574E-02	2.662E-01	1.696E-01	1.311E-02	3.444E-01	4.051E-07	2.950E-01	1.479E-05
YHR065C	5.660E+00	3.298E-01	4.687E-03	-1.993E-01	9.079E-02	2.366E-01	4.070E-02	-2.547E-01	3.031E-02	-1.545E-01	1.825E-01	-4.350E-01	2.025E-04
YHR066W	5.657E+00	2.212E-01	1.348E-01	-2.263E-01	1.282E-01	2.935E-01	4.563E-02	-1.934E-01	1.922E-01	-2.497E-01	9.018E-02	-5.139E-01	5.307E-04
YHR067W	4.464E+00	-1.797E-01	1.234E-01	4.827E-02	6.746E-01	-6.568E-02	5.571E-01	2.506E-01	2.580E-02	-2.804E-01	1.247E-02	-1.121E-01	3.165E-01
YHR068W	6.949E+00	3.487E-01	1.155E-05	2.111E-01	8.051E-03	-1.402E-01	7.662E-02	2.985E-02	7.079E-01	4.029E-01	2.803E-07	3.543E-01	6.722E-06
YHR069C	6.199E+00	1.293E-01	2.023E-01	-1.924E-01	5.927E-02	1.484E-01	1.390E-01	-3.041E-01	2.847E-03	-1.449E-01	1.493E-01	-3.292E-01	1.133E-03
YHR069C-A	-3.052E-01	2.799E-02	9.432E-01	2.087E-01	5.703E-01	4.067E-01	1.966E-01	6.786E-01	3.952E-02	5.501E-01	7.363E-02	8.836E-01	2.190E-03
YHR070C-A	-2.386E+00	6.143E-01	4.793E-01	4.806E-01	5.765E-01	-1.043E+00	2.654E-01	-1.124E-01	9.011E-01	6.625E-01	3.501E-01	1.139E+00	7.291E-02
YHR070W	5.230E+00	1.171E-01	3.196E-01	-2.281E-01	5.452E-02	3.211E-01	5.386E-03	-4.708E-01	7.693E-05	-2.019E-01	8.183E-02	-1.928E-01	9.780E-02
YHR071C-A	-8.770E-01	-8.392E-02	8.611E-01	7.187E-02	8.741E-01	7.286E-01	5.709E-02	-2.197E-01	6.329E-01	-8.254E-02	8.422E-01	2.578E-02	9.484E-01
YHR071W	7.059E+00	-1.726E-01	1.059E-01	-5.255E-01	1.007E-06	3.806E-02	7.196E-01	-5.850E-01	5.012E-08	-4.810E-01	6.235E-06	3.941E-02	7.101E-01
YHR072W	7.141E+00	4.215E-01	1.040E-06	2.183E-01	1.160E-02	1.129E-01	1.885E-01	1.389E-01	1.078E-01	2.283E-01	7.608E-03	3.376E-01	8.209E-05
YHR072W-A	7.802E+00	-1.229E-01	2.143E-01	-2.042E-01	3.929E-02	-9.753E-02	3.224E-01	-3.052E-01	2.061E-03	-3.345E-01	6.993E-04	-4.324E-01	1.238E-05
YHR073C-B	-2.619E+00	1.469E+00	1.139E-01	1.318E+00	1.542E-01	-1.209E+00	2.862E-01	-2.721E+00	6.716E-02	5.649E-01	5.287E-01	3.855E-01	6.650E-01
YHR073W	6.267E+00	5.823E-02	4.219E-01	1.591E-01	2.751E-02	-5.024E-02	4.787E-01	2.353E-01	9.915E-04	2.171E-01	1.948E-03	1.719E-01	1.477E-02
YHR073W-A	-3.159E+00	0.000E+00	1.000E+00	0.000E+00	1.000E+00	0.000E+00	1.000E+00	0.000E+00	1.000E+00	0.000E+00	1.000E+00	0.000E+00	1.000E+00
YHR074W	7.058E+00	2.758E-01	8.934E-05	3.630E-01	2.357E-07	3.640E-02	6.011E-01	2.521E-01	3.184E-04	3.656E-01	1.209E-07	4.301E-01	5.405E-10
YHR075C	4.970E+00	-3.599E-01	8.613E-06	-3.321E-01	3.721E-05	-2.282E-01	2.647E-03	-1.906E-01	1.499E-02	-2.955E-01	9.429E-05	-1.812E-01	1.639E-02
YHR076W	5.755E+00	-1.011E-02	8.617E-01	5.758E-02	3.148E-01	4.685E-02	3.882E-01	-1.987E-03	9.720E-01	6.623E-02	2.194E-01	-3.975E-02	4.647E-01
YHR077C	6.124E+00	-3.978E-02	5.595E-01	-1.258E-01	6.574E-02	2.826E-03	9.658E-01	2.774E-02	6.801E-01	-9.678E-02	1.424E-01	-2.637E-01	7.694E-05
YHR078W	6.228E+00	3.796E-01	2.476E-08	3.188E-01	2.889E-06	5.647E-02	3.991E-01	3.681E-01	4.735E-08	3.323E-01	4.785E-07	3.691E-01	2.488E-08
YHR079C	5.140E+00	4.621E-02	5.260E-01	7.926E-02	2.715E-01	1.278E-01	6.063E-02	1.126E-01	1.117E-01	1.435E-01	3.393E-02	1.571E-01	2.018E-02
YHR079C-A	-1.635E+00	-7.342E-01	2.449E-01	8.097E-02	8.776E-01	3.068E-01	4.897E-01	6.086E-02	9.034E-01	-1.234E+00	2.781E-02	-3.788E-01	4.274E-01
YHR080C	5.802E+00	9.471E-02	2.899E-01	1.122E-01	2.096E-01	1.773E-01	4.250E-02	3.833E-01	1.332E-05	1.103E-01	2.052E-01	3.352E-01	1.168E-04
YHR081W	5.903E+00	3.362E-02	7.526E-01	-2.172E-01	4.288E-02	3.327E-01	1.531E-03	-1.852E-01	8.261E-02	-4.749E-01	7.619E-06	-5.619E-01	1.364E-07
YHR082C	6.753E+00	9.447E-02	2.714E-01	-1.635E-01	5.829E-02	2.038E-01	1.631E-02	-5.450E-02	5.251E-01	6.511E-02	4.423E-01	4.166E-02	6.243E-01
YHR083W	5.994E+00	-6.625E-02	3.312E-01	-1.945E-01	4.531E-03	2.265E-02	7.301E-01	-1.694E-01	1.228E-02	2.980E-02	6.479E-01	7.058E-02	2.808E-01
YHR084W	5.572E+00	-1.499E-01	6.962E-02	2.621E-01	1.163E-03	-2.671E-02	7.359E-01	4.425E-01	2.445E-08	3.318E-02	6.726E-01	1.351E-01	8.624E-02
YHR085W	4.651E+00	1.188E-01	2.908E-01	-2.478E-01	3.027E-02	1.405E-01	1.994E-01	-3.004E-01	8.165E-03	-1.542E-01	1.608E-01	-2.360E-01	3.331E-02
YHR086W	6.773E+00	4.679E-01	1.345E-08	4.665E-01	1.455E-08	2.645E-01	1.167E-03	5.698E-01	3.349E-12	6.243E-01	1.260E-14	8.004E-01	6.679E-23
YHR086W-A	-2.923E+00	-2.411E+00	1.481E-01	-2.411E+00	1.319E-01	-2.062E-01	8.500E-01	-2.411E+00	1.072E-01	2.342E-01	8.131E-01	-3.888E-01	7.142E-01
YHR087W	7.270E+00	-3.904E-01	2.792E-04	-4.467E-01	3.278E-05	1.426E-01	1.799E-01	-5.013E-01	3.075E-06	-4.164E-01	9.526E-05	1.568E-01	1.402E-01
YHR088W	6.008E+00	9.757E-02	4.404E-01	-4.567E-01	3.496E-04	2.325E-01	6.400E-02	-4.263E-01	8.091E-04	-4.005E-01	1.498E-03	-6.422E-01	4.266E-07
YHR089C	7.450E+00	2.648E-01	1.016E-03	-1.373E-01	8.999E-02	1.636E-02	8.383E-01	-2.258E-01	5.279E-03	-6.156E-02	4.421E-01	-2.225E-01	5.715E-03
YHR090C	5.864E+00	5.969E-02	4.859E-01	-1.499E-01	8.234E-02	8.620E-02	3.044E-01	-5.546E-02	5.158E-01	-1.856E-01	2.735E-02	-2.150E-01	1.087E-02
YHR091C	6.037E+00	1.457E-01	4.157E-02	2.712E-01	1.331E-04	9.435E-02	1.737E-01	2.227E-01	1.561E-03	2.248E-01	1.086E-03	1.739E-01	1.206E-02
YHR092C	1.200E+01	1.766E-01	6.294E-02	-2.075E-01	2.899E-02	-1.605E-01	9.113E-02	-6.656E-02	4.834E-01	2.055E-01	3.052E-02	1.598E-01	9.250E-02
YHR093W	-2.920E+00	2.959E+00	2.804E-02	2.020E+00	1.304E-01	2.199E+00	7.195E-02	1.853E+00	1.497E-01	2.165E+00	7.486E-02	2.017E+00	8.910E-02
YHR094C	4.406E+00	-8.476E-01	1.403E-07	-7.696E-01	1.549E-06	-6.851E-01	1.232E-05	-5.974E-01	1.524E-04	-5.462E-01	4.368E-04	-5.613E-01	3.312E-04
YHR095W	-9.428E-01	-3.705E-01	5.029E-01	3.805E-01	4.194E-01	3.291E-01	4.325E-01	1.152E+00	3.851E-03	9.226E-01	1.495E-02	8.644E-01	2.100E-02
YHR096C	9.287E+00	6.537E-01	5.172E-05	4.508E-01	5.164E-03	1.384E+00	2.792E-17	2.240E-01	1.640E-01	3.937E-01	1.446E-02	4.773E-01	3.053E-03
YHR097C	8.114E+00	-3.041E-01	3.727E-05	-3.499E-01	2.132E-06	9.453E-02	1.954E-01	-3.943E-01	8.670E-08	-3.698E-01	4.412E-07	-1.409E-01	5.413E-02
YHR098C	6.351E+00	6.909E-02	3.243E-01	1.222E-01	8.005E-02	-9.328E-02	1.739E-01	1.429E-01	3.917E-02	2.719E-01	5.851E-05	3.200E-01	2.401E-06
YHR099W	5.971E+00	3.732E-02	6.094E-01	1.122E-01	1.224E-01	-3.431E-02	6.282E-01	1.781E-01	1.304E-02	1.596E-01	2.299E-02	1.108E-01	1.160E-01
YHR100C	5.450E+00	4.286E-02	5.496E-01	1.661E-01	1.878E-02	2.010E-01	2.971E-03	1.027E-01	1.420E-01	-1.054E-02	8.767E-01	-1.610E-01	1.893E-02
YHR101C	4.762E+00	-2.943E-02	6.881E-01	1.092E-01	1.274E-01	-1.375E-01	4.373E-02	8.130E-02	2.469E-01	3.349E-02	6.161E-01	-1.903E-02	7.763E-01
YHR102W	5.458E+00	-2.058E-02	7.981E-01	-1.135E-01	1.590E-01	1.163E-01	1.319E-01	-3.222E-02	6.851E-01	2.355E-02	7.599E-01	-2.185E-02	7.786E-01
YHR103W	6.107E+00	-2.201E-01	1.516E-04	-1.711E-01	2.999E-03	-2.192E-01	7.803E-05	-5.039E-03	9.287E-01	-1.895E-01	5.731E-04	-2.589E-01	3.020E-06
YHR104W	7.996E+00	-6.868E-01	6.497E-10	-5.489E-01	7.405E-07	-2.456E-01	2.577E-02	-3.572E-01	1.217E-03	-2.654E-01	1.590E-02	-2.984E-01	6.791E-03
YHR105W	3.424E+00	-2.520E-01	3.993E-02	-1.852E-01	1.258E-01	-1.270E-01	2.568E-01	-1.880E-02	8.719E-01	1.258E-01	2.499E-01	2.091E-01	5.482E-02
[truncated: 529,416 more chars]
