# Supplementary material for: Transcriptional Profiling of Biofilm Regulators Identified by an Overexpression Screen in Saccharomyces cerevisiae
Source: G3 (Bethesda). 2017 Jul 3;7(8):2845–54. doi: 10.1534/g3.117.042440 (PMC5555487; doi:10.1534/g3.117.042440)
Supplement: Supplementary file 4 [file 2845TableS2.xlsx]

## Sheet: gProfiler
#Supplementary Table 2. GO category, pathway and transcription factor enrichment for genes significantly and strongly induced and repressed in the common factor.
# Induced genes
p-value	T	Q	Q&T	Q&T/Q	Q&T/T	term ID	t type	t group	t name	t depth	Q&T list
1.81e-13	132	95	21	0.221	0.159	GO:0008652	BP	30	cellular amino acid biosynthetic process	1	YAL062W,YBR115C,YBR249C,YCL030C,YDL171C,YDR158W,YER069W,YER081W,YGL202W,YGR204W,YHR018C,YHR033W,YHR208W,YIL116W,YIR034C,YJR016C,YJR109C,YJR137C,YLR303W,YOL058W,YPR145W
0.00866	20	95	5	0.053	0.25	GO:0000920	BP	25	cell separation after cytokinesis	1	YER124C,YHR143W,YLR286C,YNL327W,YNR067C
1.03e-07	811	95	37	0.389	0.046	GO:0071944	CC	9	cell periphery	1	YCL024W,YCL048W-A,YCR021C,YCR104W,YDR046C,YDR144C,YDR158W,YDR414C,YEL040W,YGL028C,YGL186C,YGR041W,YGR224W,YHL036W,YHR143W,YIL047C,YIR039C,YJL078C,YJL212C,YJR137C,YJR151C,YLR004C,YLR058C,YLR286C,YLR303W,YMR120C,YMR279C,YNL066W,YNL142W,YNL327W,YNR056C,YNR067C,YOL020W,YOL155C,YOR378W,YPL092W,YPR194C
0.000319	63	95	9	0.095	0.143	GO:0031225	CC	35	anchored component of membrane	1	YCL048W-A,YDR144C,YEL040W,YHR143W,YIR039C,YJL078C,YJR151C,YNL327W,YOL155C
0.00414	108	95	10	0.105	0.093	GO:0005576	CC	22	extracellular region	1	YEL040W,YGL028C,YHR143W,YJL078C,YJR151C,YLR286C,YNL066W,YNL327W,YNR067C,YOL155C
0.000369	47	95	8	0.084	0.17	GO:0004553	MF	15	hydrolase activity, hydrolyzing O-glycosyl compounds	1	YEL040W,YGL028C,YHR143W,YLR286C,YNL066W,YNL327W,YNR067C,YOL155C
0.0308	5	95	3	0.032	0.6	GO:0070546	MF	20	L-phenylalanine aminotransferase activity	1	YGL202W,YIL116W,YKL106W
6.35e-05	156	95	14	0.147	0.09	GO:0048037	MF	2	cofactor binding	1	YCL030C,YDL171C,YDR158W,YER069W,YER081W,YGL202W,YGL236C,YHR208W,YIL116W,YJR137C,YKL106W,YKL218C,YLR058C,YLR303W
0.0411	14	95	4	0.042	0.286	GO:0016840	MF	19	carbon-nitrogen lyase activity	1	YHR018C,YKL218C,YMR095C,YMR096W
0.000181	2209	95	58	0.611	0.026	GO:0003824	MF	14	catalytic activity	1	YAL062W,YBR115C,YBR145W,YBR218C,YBR249C,YCL024W,YCL026C-A,YCL030C,YDL171C,YDR144C,YDR158W,YDR385W,YEL021W,YEL040W,YER069W,YER070W,YER073W,YER081W,YGL028C,YGL202W,YGL224C,YGL229C,YGL234W,YGL236C,YGR204W,YHR018C,YHR029C,YHR033W,YHR143W,YHR208W,YIL116W,YIR034C,YIR039C,YJR016C,YJR109C,YJR137C,YKL106W,YKL218C,YKR066C,YKR080W,YLR058C,YLR286C,YLR303W,YMR095C,YMR096W,YMR120C,YMR300C,YNL066W,YNL240C,YNL32…
0.042	6	14	3	0.214	0.5	HP:0010909	hp	10	Abnormality of arginine metabolism	1	YHL036W,YHR018C,YOL058W
0.000376	13	14	5	0.357	0.385	HP:0010932	hp	5	Abnormality of nucleobase metabolism	1	YDL171C,YEL021W,YHL036W,YHR018C,YOL058W
0.0252	28	14	5	0.357	0.179	HP:0001987	hp	7	Hyperammonemia	1	YAL062W,YER069W,YHL036W,YHR018C,YOL058W
0.000402	6	14	4	0.286	0.667	HP:0003218	hp	32	Oroticaciduria	1	YEL021W,YHL036W,YHR018C,YOL058W
0.00968	17	43	4	0.093	0.235	KEGG:00400	keg	33	Phenylalanine, tyrosine and tryptophan biosynthesis	1	YBR249C,YGL202W,YIL116W,YKL106W
0.000497	17	43	5	0.116	0.294	KEGG:00220	keg	26	Arginine biosynthesis	1	YAL062W,YER069W,YHR018C,YKL106W,YOL058W
0.00573	15	43	4	0.093	0.267	KEGG:00670	keg	4	One carbon pool by folate	1	YGR204W,YKR080W,YLR058C,YMR120C
0.0366	40	43	5	0.116	0.125	KEGG:00270	keg	36	Cysteine and methionine metabolism	1	YDR158W,YGL202W,YHR208W,YKL106W,YLR303W
1.5e-11	123	43	19	0.442	0.154	KEGG:01230	keg	24	Biosynthesis of amino acids	1	YBR115C,YBR218C,YBR249C,YCL030C,YDL171C,YDR158W,YER069W,YER081W,YGL202W,YHR018C,YHR033W,YHR208W,YIL116W,YIR034C,YJR016C,YKL106W,YLR058C,YLR303W,YOL058W
9.54e-07	716	43	33	0.767	0.046	KEGG:01100	keg	17	Metabolic pathways	1	YAL062W,YBR115C,YBR145W,YBR218C,YBR249C,YCL030C,YDL171C,YDR158W,YEL021W,YER069W,YER070W,YER073W,YER081W,YGL202W,YGL234W,YGR204W,YHR018C,YHR033W,YHR208W,YIL116W,YIR034C,YJR016C,YJR109C,YJR137C,YKL106W,YKR080W,YLR058C,YLR286C,YLR303W,YMR120C,YMR300C,YOL058W,YPR145W
0.00218	12	43	4	0.093	0.333	KEGG:00300	keg	21	Lysine biosynthesis	1	YBR115C,YDR158W,YGL202W,YIR034C
4.75e-07	299	43	22	0.512	0.074	KEGG:01110	keg	8	Biosynthesis of secondary metabolites	1	YBR115C,YBR145W,YBR249C,YCL030C,YDL171C,YDR158W,YER069W,YER073W,YGL202W,YGL234W,YHR018C,YHR208W,YIL116W,YIR034C,YJR016C,YKL106W,YLR058C,YLR303W,YMR120C,YMR300C,YOL058W,YPR145W
0.00427	14	43	4	0.093	0.286	KEGG:00350	keg	28	Tyrosine metabolism	1	YBR145W,YGL202W,YIL116W,YKL106W
0.00189	35	43	6	0.14	0.171	KEGG:01210	keg	11	2-Oxocarboxylic acid metabolism	1	YDR158W,YER069W,YGL202W,YHR208W,YJR016C,YKL106W
2.56e-06	30	43	8	0.186	0.267	KEGG:00250	keg	31	Alanine, aspartate and glutamate metabolism	1	YAL062W,YDL171C,YHR018C,YJR109C,YKL106W,YMR300C,YOL058W,YPR145W
0.0365	11	43	3	0.07	0.273	KEGG:00360	keg	6	Phenylalanine metabolism	1	YGL202W,YIL116W,YKL106W
1.48e-09	224	43	22	0.512	0.098	KEGG:01130	keg	12	Biosynthesis of antibiotics	1	YBR115C,YBR145W,YBR249C,YDL171C,YDR158W,YER069W,YER073W,YER081W,YGL202W,YGL234W,YHR018C,YHR033W,YHR208W,YIL116W,YIR034C,YJR016C,YKL106W,YLR058C,YLR303W,YMR120C,YMR300C,YOL058W
7.78e-08	33	106	9	0.085	0.273	TF:M01713_1	tf	27	Factor: Gcn4p; motif: NAWGAGTCATT; match class: 1	1	YBR145W,YER069W,YGL186C,YIL116W,YIR034C,YJR109C,YKL218C,YOL058W,YOR203W
#INFO:	--- Gene names and descriptions
#INFO:
#INFO:	QUERY:	YAL062W	GDH3	NADP(+)-dependent glutamate dehydrogenase; synthesizes glutamate from ammonia and alpha-ketoglutarate; rate of alpha-ketoglutarate utilization differs from Gdh1p; expression regulated by nitrogen and carbon sources; GDH3 has a paralog, GDH1, that arose from the whole genome duplication [Source:SGD;Acc:S000000058]
#INFO:	QUERY:	YBR115C	LYS2	Alpha aminoadipate reductase; catalyzes the reduction of alpha-aminoadipate to alpha-aminoadipate 6-semialdehyde, which is the fifth step in biosynthesis of lysine; activation requires posttranslational phosphopantetheinylation by Lys5p [Source:SGD;Acc:S000000319]
#INFO:	QUERY:	YBR145W	ADH5	Alcohol dehydrogenase isoenzyme V; involved in ethanol production; ADH5 has a paralog, ADH1, that arose from the whole genome duplication [Source:SGD;Acc:S000000349]
#INFO:	QUERY:	YBR218C	PYC2	Pyruvate carboxylase isoform; cytoplasmic enzyme that converts pyruvate to oxaloacetate; differentially regulated than isoform Pyc1p; mutations in the human homolog are associated with lactic acidosis; PYC2 has a paralog, PYC1, that arose from the whole genome duplication [Source:SGD;Acc:S000000422]
#INFO:	QUERY:	YBR249C	ARO4	3-deoxy-D-arabino-heptulosonate-7-phosphate (DAHP) synthase; catalyzes the first step in aromatic amino acid biosynthesis and is feedback-inhibited by tyrosine or high concentrations of phenylalanine or tryptophan; relative distribution to the nucleus increases upon DNA replication stress [Source:SGD;Acc:S000000453]
#INFO:	QUERY:	YCL024W	KCC4	Protein kinase of the bud neck involved in the septin checkpoint; associates with septin proteins, negatively regulates Swe1p by phosphorylation, shows structural homology to bud neck kinases Gin4p and Hsl1p; KCC4 has a paralog, GIN4, that arose from the whole genome duplication [Source:SGD;Acc:S000000529]
#INFO:	QUERY:	YCL026C-A	FRM2	Type II nitroreductase, using NADH as reductant; mutants are defective in fatty acid mediated repression of genes involved in fatty acid biosynthesis indicative of a role in lipid signaling; involved in the oxidative stress response; transcription induction by cadmium and selenite indicates a possible role in the metal stress response; expression induced in cells treated with the mycotoxin patuli…
#INFO:	QUERY:	YCL030C	HIS4	Multifunctional enzyme containing phosphoribosyl-ATP pyrophosphatase; phosphoribosyl-AMP cyclohydrolase, and histidinol dehydrogenase activities; catalyzes the second, third, ninth and tenth steps in histidine biosynthesis [Source:SGD;Acc:S000000535]
#INFO:	QUERY:	YCL048W-A	N/A	Putative protein of unknown function; YCL048W-A has a paralog, YDR524C-B, that arose from the whole genome duplication [Source:SGD;Acc:S000087203]
#INFO:	QUERY:	YCR021C	HSP30	Negative regulator of the H(+)-ATPase Pma1p; stress-responsive protein; hydrophobic plasma membrane localized; induced by heat shock, ethanol treatment, weak organic acid, glucose limitation, and entry into stationary phase [Source:SGD;Acc:S000000615]
#INFO:	QUERY:	YCR067C	SED4	Integral ER membrane protein that stimulates Sar1p GTPase activity; involved in COPII vesicle budding through disassociation of coat proteins from membranes onto liposomes; binds Sec16p; SED4 has a paralog, SEC12, that arose from the whole genome duplication [Source:SGD;Acc:S000000663]
#INFO:	QUERY:	YCR104W	PAU3	Member of the seripauperin multigene family; encoded mainly in subtelomeric region; active during alcoholic fermentation; regulated by anaerobiosis; negatively regulated by oxygen; repressed by heme [Source:SGD;Acc:S000000701]
#INFO:	QUERY:	YDL171C	GLT1	NAD(+)-dependent glutamate synthase (GOGAT); synthesizes glutamate from glutamine and alpha-ketoglutarate; with Gln1p, forms the secondary pathway for glutamate biosynthesis from ammonia; expression regulated by nitrogen source; assembles into filaments as cells approach stationary phase and under cytosolic acidification and starvation conditions [Source:SGD;Acc:S000002330]
#INFO:	QUERY:	YDR008C	N/A	Dubious open reading frame; unlikely to encode a functional protein, based on available experimental and comparative sequence data; partially overlaps TRP1/YDR007W on opposite strand [Source:SGD;Acc:S000002415]
#INFO:	QUERY:	YDR046C	BAP3	Amino acid permease; involved in uptake of cysteine, leucine, isoleucine and valine; BAP3 has a paralog, BAP2, that arose from the whole genome duplication [Source:SGD;Acc:S000002453]
#INFO:	QUERY:	YDR144C	MKC7	GPI-anchored aspartyl protease; member of the yapsin family of proteases involved in cell wall growth and maintenance; shares functions with Yap3p and Kex2p; MKC7 has a paralog, YPS1, that arose from the whole genome duplication [Source:SGD;Acc:S000002551]
#INFO:	QUERY:	YDR158W	HOM2	Aspartic beta semi-aldehyde dehydrogenase; catalyzes the second step in the common pathway for methionine and threonine biosynthesis; expression regulated by Gcn4p and the general control of amino acid synthesis [Source:SGD;Acc:S000002565]
#INFO:	QUERY:	YDR385W	EFT2	Elongation factor 2 (EF-2), also encoded by EFT1; catalyzes ribosomal translocation during protein synthesis; contains diphthamide, the unique posttranslationally modified histidine residue specifically ADP-ribosylated by diphtheria toxin; EFT2 has a paralog, EFT1, that arose from the whole genome duplication [Source:SGD;Acc:S000002793]
#INFO:	QUERY:	YDR414C	ERD1	Predicted membrane protein required for lumenal ER protein retention; mutants secrete the endogenous ER protein, BiP (Kar2p) [Source:SGD;Acc:S000002822]
#INFO:	QUERY:	YEL021W	URA3	Orotidine-5'-phosphate (OMP) decarboxylase; catalyzes the sixth enzymatic step in the de novo biosynthesis of pyrimidines, converting OMP into uridine monophosphate (UMP); converts 5-FOA into 5-fluorouracil, a toxic compound [Source:SGD;Acc:S000000747]
#INFO:	QUERY:	YEL040W	UTR2	Chitin transglycosylase; functions in the transfer of chitin to beta(1-6) and beta(1-3) glucans in the cell wall; similar to and functionally redundant with Crh1; glycosylphosphatidylinositol (GPI)-anchored protein localized to bud neck [Source:SGD;Acc:S000000766]
#INFO:	QUERY:	YER069W	ARG5,6	Acetylglutamate kinase and N-acetyl-gamma-glutamyl-phosphate reductase; N-acetyl-L-glutamate kinase (NAGK) catalyzes the 2nd and N-acetyl-gamma-glutamyl-phosphate reductase (NAGSA), the 3rd step in arginine biosynthesis; synthesized as a precursor which is processed in the mitochondrion to yield mature NAGK and NAGSA; enzymes form a metabolon complex with Arg2p; NAGK C-terminal domain stabilizes …
#INFO:	QUERY:	YER070W	RNR1	Major isoform of large subunit of ribonucleotide-diphosphate reductase; the RNR complex catalyzes rate-limiting step in dNTP synthesis, regulated by DNA replication and DNA damage checkpoint pathways via localization of small subunits; relative distribution to the nucleus increases upon DNA replication stress; RNR1 has a paralog, RNR3, that arose from the whole genome duplication [Source:SGD;Acc:…
#INFO:	QUERY:	YER073W	ALD5	Mitochondrial aldehyde dehydrogenase; involved in regulation or biosynthesis of electron transport chain components and acetate formation; activated by K+; utilizes NADP+ as the preferred coenzyme; constitutively expressed [Source:SGD;Acc:S000000875]
#INFO:	QUERY:	YER081W	SER3	3-phosphoglycerate dehydrogenase; catalyzes the first step in serine and glycine biosynthesis; SER3 has a paralog, SER33, that arose from the whole genome duplication [Source:SGD;Acc:S000000883]
#INFO:	QUERY:	YER119C-A	N/A	Dubious open reading frame; unlikely to encode a functional protein, based on available experimental and comparative sequence data; not conserved in closely related Saccharomyces species; deletion mutation blocks replication of Brome mosaic virus in S. cerevisiae, but this is likely due to effects on the overlapping gene SCS2 [Source:SGD;Acc:S000002961]
#INFO:	QUERY:	YER124C	DSE1	Daughter cell-specific protein; may regulate cross-talk between the mating and filamentation pathways; deletion affects cell separation after division and sensitivity to alpha-factor and drugs affecting the cell wall; relocalizes from bud neck to cytoplasm upon DNA replication stress [Source:SGD;Acc:S000000926]
#INFO:	QUERY:	YGL028C	SCW11	Cell wall protein with similarity to glucanases; may play a role in conjugation during mating based on its regulation by Ste12p [Source:SGD;Acc:S000002996]
#INFO:	QUERY:	YGL186C	TPN1	Plasma membrane pyridoxine (vitamin B6) transporter; member of the purine-cytosine permease subfamily within the major facilitator superfamily; proton symporter with similarity to Fcy21p, Fcy2p, and Fcy22p [Source:SGD;Acc:S000003154]
#INFO:	QUERY:	YGL202W	ARO8	Aromatic aminotransferase I; expression is regulated by general control of amino acid biosynthesis [Source:SGD;Acc:S000003170]
#INFO:	QUERY:	YGL224C	SDT1	Pyrimidine nucleotidase; responsible for production of nicotinamide riboside and nicotinic acid riboside; overexpression suppresses the 6-AU sensitivity of transcription elongation factor S-II, as well as resistance to other pyrimidine derivatives; SDT1 has a paralog, PHM8, that arose from the whole genome duplication [Source:SGD;Acc:S000003192]
#INFO:	QUERY:	YGL229C	SAP4	Protein required for function of the Sit4p protein phosphatase; member of a family of similar proteins that form complexes with Sit4p, including Sap155p, Sap185p, and Sap190p; SAP4 has a paralog, SAP155, that arose from the whole genome duplication [Source:SGD;Acc:S000003198]
#INFO:	QUERY:	YGL234W	ADE5,7	Enzyme of the 'de novo' purine nucleotide biosynthetic pathway; contains aminoimidazole ribotide synthetase and glycinamide ribotide synthetase activities [Source:SGD;Acc:S000003203]
#INFO:	QUERY:	YGL236C	MTO1	Mitochondrial protein; forms a heterodimer complex with Mss1p that performs the 5-carboxymethylaminomethyl modification of the wobble uridine base in mitochondrial tRNAs; required for respiration in paromomycin-resistant 15S rRNA mutants [Source:SGD;Acc:S000003205]
#INFO:	QUERY:	YGR041W	BUD9	Protein involved in bud-site selection; mutant has increased aneuploidy tolerance; diploid mutants display a unipolar budding pattern instead of the wild-type bipolar pattern, and bud at the distal pole; BUD9 has a paralog, BUD8, that arose from the whole genome duplication [Source:SGD;Acc:S000003273]
#INFO:	QUERY:	YGR109C	CLB6	B-type cyclin involved in DNA replication during S phase; activates Cdc28p to promote initiation of DNA synthesis; functions in formation of mitotic spindles along with Clb3p and Clb4p; most abundant during late G1; CLB6 has a paralog, CLB5, that arose from the whole genome duplication [Source:SGD;Acc:S000003341]
#INFO:	QUERY:	YGR204W	ADE3	Cytoplasmic trifunctional enzyme C1-tetrahydrofolate synthase; involved in single carbon metabolism and required for biosynthesis of purines, thymidylate, methionine, and histidine; null mutation causes auxotrophy for adenine and histidine [Source:SGD;Acc:S000003436]
#INFO:	QUERY:	YGR224W	AZR1	Plasma membrane transporter of the major facilitator superfamily; involved in resistance to azole drugs such as ketoconazole and fluconazole [Source:SGD;Acc:S000003456]
#INFO:	QUERY:	YHL002C-A	N/A	Dubious open reading frame; unlikely to encode a functional protein, based on available experimental and comparative sequence data; overlaps ORF HSE1/YHL002W [Source:SGD;Acc:S000028770]
#INFO:	QUERY:	YHL036W	MUP3	Low affinity methionine permease; similar to Mup1p [Source:SGD;Acc:S000001028]
#INFO:	QUERY:	YHR018C	ARG4	Argininosuccinate lyase; catalyzes the final step in the arginine biosynthesis pathway [Source:SGD;Acc:S000001060]
#INFO:	QUERY:	YHR029C	YHI9	Protein of unknown function; null mutant is defective in unfolded protein response; possibly involved in a membrane regulation metabolic pathway; member of the PhzF superfamily, though most likely not involved in phenazine production [Source:SGD;Acc:S000001071]
#INFO:	QUERY:	YHR033W	N/A	Putative protein of unknown function; epitope-tagged protein localizes to the cytoplasm; YHR033W has a paralog, PRO1, that arose from the whole genome duplication [Source:SGD;Acc:S000001075]
#INFO:	QUERY:	YHR143W	DSE2	Daughter cell-specific secreted protein with similarity to glucanases; degrades cell wall from the daughter side causing daughter to separate from mother; expression is repressed by cAMP [Source:SGD;Acc:S000001186]
#INFO:	QUERY:	YHR208W	BAT1	Mitochondrial branched-chain amino acid (BCAA) aminotransferase; preferentially involved in BCAA biosynthesis; homolog of murine ECA39; highly expressed during logarithmic phase and repressed during stationary phase; BAT1 has a paralog, BAT2, that arose from the whole genome duplication [Source:SGD;Acc:S000001251]
#INFO:	QUERY:	YIL037C	PRM2	Pheromone-regulated protein; predicted to have 4 transmembrane segments and a coiled coil domain; regulated by Ste12p; required for efficient nuclear fusion [Source:SGD;Acc:S000001299]
#INFO:	QUERY:	YIL047C	SYG1	Plasma membrane protein of unknown function; truncation and overexpression suppresses lethality of G-alpha protein deficiency [Source:SGD;Acc:S000001309]
#INFO:	QUERY:	YIL047C-A	N/A	Dubious open reading frame; unlikely to encode a functional protein, based on available experimental and comparative sequence data; almost completely overlaps ORF SYG1/YIL047C [Source:SGD;Acc:S000028790]
#INFO:	QUERY:	YIL116W	HIS5	Histidinol-phosphate aminotransferase; catalyzes the seventh step in histidine biosynthesis; responsive to general control of amino acid biosynthesis; mutations cause histidine auxotrophy and sensitivity to Cu, Co, and Ni salts [Source:SGD;Acc:S000001378]
#INFO:	QUERY:	YIL169C	N/A	Putative protein of unknown function; serine/threonine rich and highly similar to YOL155C, a putative glucan alpha-1,4-glucosidase; transcript is induced in both high and low pH environments; YIL169C is a non-essential gene [Source:SGD;Acc:S000001431]
#INFO:	QUERY:	YIR034C	LYS1	Saccharopine dehydrogenase (NAD+, L-lysine-forming); catalyzes the conversion of saccharopine to L-lysine, which is the final step in the lysine biosynthesis pathway; also has mRNA binding activity [Source:SGD;Acc:S000001473]
#INFO:	QUERY:	YIR039C	YPS6	Putative GPI-anchored aspartic protease; member of the yapsin family of proteases involved in cell wall growth and maintenance [Source:SGD;Acc:S000001478]
#INFO:	QUERY:	YJL078C	PRY3	Cell wall-associated protein involved in export of acetylated sterols; member of the CAP protein superfamily (cysteine-rich secretory proteins (CRISP), antigen 5, and pathogenesis related 1 proteins); role in mating efficiency; expression of full-length transcript is daughter cell-specific; in response to alpha factor, a short transcript starting at +452 is expressed and the long form is represse…
#INFO:	QUERY:	YJL160C	N/A	Putative protein of unknown function; member of the PIR (proteins with internal repeats) family of cell wall proteins; non-essential gene that is required for sporulation; mRNA is weakly cell cycle regulated, peaking in mitosis; YJL160C has a paralog, PIR1, that arose from the whole genome duplication [Source:SGD;Acc:S000003696]
#INFO:	QUERY:	YJL212C	OPT1	Proton-coupled oligopeptide transporter of the plasma membrane; also transports glutathione and phytochelatin; member of the OPT family [Source:SGD;Acc:S000003748]
#INFO:	QUERY:	YJR016C	ILV3	Dihydroxyacid dehydratase; catalyzes third step in the common pathway leading to biosynthesis of branched-chain amino acids [Source:SGD;Acc:S000003777]
#INFO:	QUERY:	YJR109C	CPA2	Large subunit of carbamoyl phosphate synthetase; carbamoyl phosphate synthetase catalyzes a step in the synthesis of citrulline, an arginine precursor [Source:SGD;Acc:S000003870]
#INFO:	QUERY:	YJR137C	MET5	Sulfite reductase beta subunit; involved in amino acid biosynthesis, transcription repressed by methionine [Source:SGD;Acc:S000003898]
#INFO:	QUERY:	YJR151C	DAN4	Cell wall mannoprotein; has similarity to Tir1p, Tir2p, Tir3p, and Tir4p; expressed under anaerobic conditions, completely repressed during aerobic growth [Source:SGD;Acc:S000003912]
#INFO:	QUERY:	YKL106W	AAT1	Mitochondrial aspartate aminotransferase; catalyzes the conversion of oxaloacetate to aspartate in aspartate and asparagine biosynthesis [Source:SGD;Acc:S000001589]
#INFO:	QUERY:	YKL218C	SRY1	3-hydroxyaspartate dehydratase; deaminates L-threo-3-hydroxyaspartate to form oxaloacetate and ammonia; required in the presence of hydroxyaspartate; highly similar to mouse serine racemase (Srr) but has no serine racemase activity [Source:SGD;Acc:S000001701]
#INFO:	QUERY:	YKR066C	CCP1	Mitochondrial cytochrome-c peroxidase; degrades reactive oxygen species in mitochondria, involved in the response to oxidative stress [Source:SGD;Acc:S000001774]
#INFO:	QUERY:	YKR080W	MTD1	NAD-dependent 5,10-methylenetetrahydrafolate dehydrogenase; plays a catalytic role in oxidation of cytoplasmic one-carbon units; expression is regulated by Bas1p and Bas2p, repressed by adenine, and may be induced by inositol and choline [Source:SGD;Acc:S000001788]
#INFO:	QUERY:	YLR004C	THI73	Putative plasma membrane permease; proposed to be involved in carboxylic acid uptake and repressed by thiamine; substrate of Dbf2p/Mob1p kinase; transcription is altered if mitochondrial dysfunction occurs [Source:SGD;Acc:S000003994]
#INFO:	QUERY:	YLR058C	SHM2	Cytosolic serine hydroxymethyltransferase; converts serine to glycine plus 5,10 methylenetetrahydrofolate; major isoform involved in generating precursors for purine, pyrimidine, amino acid, and lipid biosynthesis [Source:SGD;Acc:S000004048]
#INFO:	QUERY:	YLR154C-G	N/A	Putative protein of unknown function; identified by fungal homology comparisons and RT-PCR; this ORF is contained within RDN25-2 and RDN37-2 [Source:SGD;Acc:S000028561]
#INFO:	QUERY:	YLR154W-A	N/A	Dubious open reading frame; unlikely to encode a functional protein, based on available experimental and comparative sequence data; encoded within the 25S rRNA gene on the opposite strand [Source:SGD;Acc:S000028675]
#INFO:	QUERY:	YLR285C-A	N/A	Putative protein of unknown function; identified by fungal homology and RT-PCR [Source:SGD;Acc:S000028569]
#INFO:	QUERY:	YLR286C	CTS1	Endochitinase; required for cell separation after mitosis; transcriptional activation during the G1 phase of the cell cycle is mediated by transcription factor Ace2p [Source:SGD;Acc:S000004276]
#INFO:	QUERY:	YLR303W	MET17	O-acetyl homoserine-O-acetyl serine sulfhydrylase; required for Methionine and cysteine biosynthesis [Source:SGD;Acc:S000004294]
#INFO:	QUERY:	YLR358C	N/A	Protein of unknown function; expressed at both mRNA and protein levels; partially overlaps ORF RSC2/YLR357W [Source:SGD;Acc:S000004350]
#INFO:	QUERY:	YML027W	YOX1	Homeobox transcriptional repressor; binds to Mcm1p and to early cell cycle boxes (ECBs) in the promoters of cell cycle-regulated genes expressed in M/G1 phase; expression is cell cycle-regulated; potential Cdc28p substrate; relocalizes from nucleus to cytoplasm upon DNA replication stress; YOX1 has a paralog, YHP1, that arose from the whole genome duplication [Source:SGD;Acc:S000004489]
#INFO:	QUERY:	YML083C	N/A	Protein of unknown function; transcriptionally regulated by Upc2p via an upstream sterol response element; strong increase in transcript abundance during anaerobic growth compared to aerobic growth; cells deleted for YML083C do not exhibit growth defects in anerobic or anaerobic conditions [Source:SGD;Acc:S000004548]
#INFO:	QUERY:	YMR095C	SNO1	Protein of unconfirmed function; involved in pyridoxine metabolism; expression is induced during stationary phase; forms a putative glutamine amidotransferase complex with Snz1p, with Sno1p serving as the glutaminase [Source:SGD;Acc:S000004701]
#INFO:	QUERY:	YMR096W	SNZ1	Protein involved in vitamin B6 biosynthesis; member of a stationary phase-induced gene family; coregulated with SNO1; interacts with Sno1p and with Yhr198p, perhaps as a multiprotein complex containing other Snz and Sno proteins [Source:SGD;Acc:S000004702]
#INFO:	QUERY:	YMR120C	ADE17	Enzyme of 'de novo' purine biosynthesis; contains both 5-aminoimidazole-4-carboxamide ribonucleotide transformylase and inosine monophosphate cyclohydrolase activities; ADE17 has a paralog, ADE16, that arose from the whole genome duplication; ade16 ade17 mutants require adenine and histidine [Source:SGD;Acc:S000004727]
#INFO:	QUERY:	YMR279C	N/A	Putative boron transporter involved in boron efflux and resistance; overexpression mutant but not null mutant displays boron tolerance phenotype; identified as a heat-induced gene in a high-throughout screen; YMR279C is not an essential gene; YMR279C has a paralog, ATR1, that arose from the whole genome duplication [Source:SGD;Acc:S000004892]
#INFO:	QUERY:	YMR300C	ADE4	Phosphoribosylpyrophosphate amidotransferase (PRPPAT); catalyzes first step of the 'de novo' purine nucleotide biosynthetic pathway; also known as amidophosphoribosyltransferase [Source:SGD;Acc:S000004915]
#INFO:	QUERY:	YNL066W	SUN4	Cell wall protein related to glucanases; possibly involved in cell wall septation; member of the SUN family; SUN4 has a paralog, SIM1, that arose from the whole genome duplication [Source:SGD;Acc:S000005010]
#INFO:	QUERY:	YNL142W	MEP2	Ammonium permease involved in regulation of pseudohyphal growth; belongs to a ubiquitous family of cytoplasmic membrane proteins that transport only ammonium (NH4+); expression is under the nitrogen catabolite repression regulation [Source:SGD;Acc:S000005086]
#INFO:	QUERY:	YNL197C	WHI3	RNA binding protein that sequesters CLN3 mRNA in cytoplasmic foci; regulates genes involved in the cell cycle, sister chromatid cohesion, and stress response; acts as a cytoplasmic retention factor for Cdc28p and associated cyclins; regulates cell fate and dose-dependently regulates the critical cell size required for passage through Start; Tpk1p (PKA) mediated phosphorylation (S568) inhibits Whi…
#INFO:	QUERY:	YNL240C	NAR1	Subunit of the cytosolic iron-sulfur (FeS) protein assembly machinery; required for maturation of cytosolic and nuclear FeS proteins and for normal resistance to oxidative stress; deficiency results in shortened lifespan and sensitivity to paraquat; homologous to human Narf [Source:SGD;Acc:S000005184]
#INFO:	QUERY:	YNL327W	EGT2	Glycosylphosphatidylinositol (GPI)-anchored cell wall endoglucanase; required for proper cell separation after cytokinesis; expression is activated by Swi5p and tightly regulated in a cell cycle-dependent manner [Source:SGD;Acc:S000005271]
#INFO:	QUERY:	YNR009W	NRM1	Transcriptional co-repressor of MBF-regulated gene expression; Nrm1p associates stably with promoters via MCB binding factor (MBF) to repress transcription upon exit from G1 phase [Source:SGD;Acc:S000005292]
#INFO:	QUERY:	YNR051C	BRE5	Ubiquitin protease cofactor; forms deubiquitination complex with Ubp3p that coregulates anterograde and retrograde transport between the endoplasmic reticulum and Golgi compartments; null is sensitive to brefeldin A [Source:SGD;Acc:S000005334]
#INFO:	QUERY:	YNR056C	BIO5	Putative transmembrane protein involved in the biotin biosynthesis; responsible for uptake of 7-keto 8-aminopelargonic acid; BIO5 is in a cluster of 3 genes (BIO3, BIO4, and BIO5) that mediate biotin synthesis [Source:SGD;Acc:S000005339]
#INFO:	QUERY:	YNR062C	N/A	Putative membrane protein of unknown function [Source:SGD;Acc:S000005345]
#INFO:	QUERY:	YNR067C	DSE4	Daughter cell-specific secreted protein with similarity to glucanases; degrades cell wall from the daughter side causing daughter to separate from mother [Source:SGD;Acc:S000005350]
#INFO:	QUERY:	YOL020W	TAT2	High affinity tryptophan and tyrosine permease; overexpression confers FK506 and FTY720 resistance [Source:SGD;Acc:S000005380]
#INFO:	QUERY:	YOL058W	ARG1	Arginosuccinate synthetase; catalyzes the formation of L-argininosuccinate from citrulline and L-aspartate in the arginine biosynthesis pathway; potential Cdc28p substrate [Source:SGD;Acc:S000005419]
#INFO:	QUERY:	YOL150C	N/A	Dubious open reading frame; unlikely to encode a functional protein, based on available experimental and comparative sequence data [Source:SGD;Acc:S000005510]
#INFO:	QUERY:	YOL155C	HPF1	Haze-protective mannoprotein; reduces the particle size of aggregated proteins in white wines [Source:SGD;Acc:S000005515]
#INFO:	QUERY:	YOR092W	ECM3	Non-essential protein of unknown function; involved in signal transduction and the genotoxic response; induced rapidly in response to treatment with 8-methoxypsoralen and UVA irradiation; relocalizes from ER to cytoplasm upon DNA replication stress; ECM3 has a paralog, YNL095C, that arose from the whole genome duplication [Source:SGD;Acc:S000005618]
#INFO:	QUERY:	YOR133W	EFT1	Elongation factor 2 (EF-2), also encoded by EFT2; catalyzes ribosomal translocation during protein synthesis; contains diphthamide, the unique posttranslationally modified histidine residue specifically ADP-ribosylated by diphtheria toxin; EFT1 has a paralog, EFT2, that arose from the whole genome duplication [Source:SGD;Acc:S000005659]
#INFO:	QUERY:	YOR203W	N/A	Dubious open reading frame; unlikely to encode a functional protein, based on available experimental and comparative sequence data; overlaps 5' end of essential DED1 gene required for translation initiation [Source:SGD;Acc:S000005729]
#INFO:	QUERY:	YOR277C	N/A	Dubious open reading frame; unlikely to encode a functional protein, based on available experimental and comparative sequence data; almost completely overlaps the verified gene CAF20 [Source:SGD;Acc:S000005803]
#INFO:	QUERY:	YOR298W	MUM3	Protein of unknown function involved in outer spore wall organization; has similarity to the tafazzins superfamily of acyltransferases [Source:SGD;Acc:S000005824]
#INFO:	QUERY:	YOR378W	AMF1	Putative paralog of ATR1; but not required for boron tolerance; member of the DHA2 family of drug:H+ antiporters; YOR378W is not an essential gene [Source:SGD;Acc:S000005905]
#INFO:	QUERY:	YPL033C	SRL4	Protein of unknown function; involved in regulation of dNTP production; null mutant suppresses the lethality of lcd1 and rad53 mutations; expression is induced by Kar4p [Source:SGD;Acc:S000005954]
#INFO:	QUERY:	YPL092W	SSU1	Plasma membrane sulfite pump involved in sulfite metabolism; required for efficient sulfite efflux; major facilitator superfamily protein [Source:SGD;Acc:S000006013]
#INFO:	QUERY:	YPL142C	N/A	Dubious open reading frame; unlikely to encode a functional protein, based on available experimental and comparative sequence data; completely overlaps the verified ORF RPL33A/YPL143W, a component of the large (60S) ribosomal subunit [Source:SGD;Acc:S000006063]
#INFO:	QUERY:	YPL145C	KES1	One of seven members of the yeast oxysterol binding protein family; involved in negative regulation of Sec14p-dependent Golgi complex secretory functions, peripheral membrane protein that localizes to the Golgi complex; KES1 has a paralog, HES1, that arose from the whole genome duplication [Source:SGD;Acc:S000006066]
#INFO:	QUERY:	YPL256C	CLN2	G1 cyclin involved in regulation of the cell cycle; activates Cdc28p kinase to promote the G1 to S phase transition; late G1 specific expression depends on transcription factor complexes, MBF (Swi6p-Mbp1p) and SBF (Swi6p-Swi4p); CLN2 has a paralog, CLN1, that arose from the whole genome duplication [Source:SGD;Acc:S000006177]
#INFO:	QUERY:	YPL272C	PBI1	Putative protein of unknown function; gene expression induced in response to ketoconazole; YPL272C is not an essential gene [Source:SGD;Acc:S000006193]
#INFO:	QUERY:	YPR145W	ASN1	Asparagine synthetase; catalyzes the synthesis of L-asparagine from L-aspartate in the asparagine biosynthetic pathway; ASN1 has a paralog, ASN2, that arose from the whole genome duplication [Source:SGD;Acc:S000006349]
#INFO:	QUERY:	YPR194C	OPT2	Oligopeptide transporter; localized to peroxisomes and affects glutathione redox homeostasis; also localizes to the plasma membrane (PM) and to the late Golgi, and has a role in maintenance of lipid asymmetry between the inner and outer leaflets of the PM; member of the OPT family, with potential orthologs in S. pombe and C. albicans; also plays a role in formation of mature vacuoles and in polar…
# Repressed genes
p-value	T	Q	Q&T	Q&T/Q	Q&T/T	term ID	t type	t group	t name	t depth	Q&T list
0.000686	82	156	12	0.077	0.146	GO:0000749	BP	15	response to pheromone involved in conjugation with cellular fusion	1	YBR040W,YCL027W,YCL058W-A,YDR085C,YDR461W,YGL032C,YGR040W,YIL015W,YIL122W,YLR040C,YNL145W,YOL111C
0.00283	110	156	13	0.083	0.118	GO:0032989	BP	28	cellular component morphogenesis	1	YBR040W,YCL027W,YCL048W,YDR085C,YDR522C,YLL005C,YLR054C,YLR307W,YLR308W,YLR343W,YOL047C,YOL111C,YOR255W
0.00309	50	156	9	0.058	0.18	GO:0042244	BP	11	spore wall assembly	1	YCL048W,YDR522C,YLL005C,YLR054C,YLR307W,YLR308W,YLR343W,YOL047C,YOR255W
5.43e-07	237	156	25	0.16	0.105	GO:0044703	BP	22	multi-organism reproductive process	1	YBR040W,YCL027W,YCL048W,YCL058W-A,YDR085C,YDR218C,YDR461W,YDR522C,YGL032C,YGR040W,YIL015W,YIL122W,YJL170C,YLL005C,YLR040C,YLR054C,YLR307W,YLR308W,YLR343W,YNL145W,YOL047C,YOL111C,YOR255W,YOR338W,YPR192W
0.00144	16	156	6	0.038	0.375	GO:1901678	BP	26	iron coordination entity transport	1	YCL073C,YER185W,YKR106W,YOR381W,YOR382W,YOR383C
0.00309	50	156	9	0.058	0.18	GO:0070591	BP	19	ascospore wall biogenesis	1	YCL048W,YDR522C,YLL005C,YLR054C,YLR307W,YLR308W,YLR343W,YOL047C,YOR255W
1.78e-08	256	156	28	0.179	0.109	GO:0051704	BP	14	multi-organism process	1	YBR040W,YCL027W,YCL048W,YCL058W-A,YDR043C,YDR085C,YDR218C,YDR461W,YDR522C,YGL032C,YGR040W,YIL015W,YIL122W,YIR019C,YJL170C,YKR102W,YLL005C,YLR040C,YLR054C,YLR307W,YLR308W,YLR343W,YNL145W,YOL047C,YOL111C,YOR255W,YOR338W,YPR192W
3.32e-05	63	156	12	0.077	0.19	GO:0031225	CC	4	anchored component of membrane	1	YBR067C,YCL048W,YDR522C,YER011W,YIR019C,YKL096W-A,YKR102W,YLR040C,YLR042C,YLR343W,YOR382W,YOR383C
7.23e-09	133	156	21	0.135	0.158	GO:0005618	CC	1	cell wall	1	YBR040W,YBR067C,YBR093C,YCL048W,YDR218C,YDR522C,YER011W,YGL032C,YIR019C,YKL096W-A,YKR102W,YLR040C,YLR042C,YLR307W,YLR308W,YLR343W,YOL047C,YOR255W,YOR382W,YOR383C,YPL163C
0.00229	108	156	13	0.083	0.12	GO:0005576	CC	25	extracellular region	1	YBR067C,YBR093C,YDR461W,YER011W,YIL015W,YIR019C,YKL096W-A,YKR102W,YLR040C,YLR042C,YNL145W,YOR382W,YOR383C
0.0246	8	156	4	0.026	0.5	GO:0015166	MF	21	polyol transmembrane transporter activity	1	YCR098C,YLL052C,YLL053C,YPR192W
0.00114	3	12	3	0.25	1	HP:0007435	hp	12	Diffuse palmoplantar keratoderma	1	YLL052C,YLL053C,YPR192W
0.00453	4	12	3	0.25	0.75	HP:0001955	hp	23	Unexplained fevers	1	YLL052C,YLL053C,YPR192W
0.0223	6	12	3	0.25	0.5	HP:0001104	hp	31	Macular hypoplasia	1	YLL052C,YLL053C,YPR192W
0.0387	7	12	3	0.25	0.429	HP:0000103	hp	18	Polyuria	1	YLL052C,YLL053C,YPR192W
0.00114	3	12	3	0.25	1	HP:0001986	hp	24	Hypertonic dehydration	1	YLL052C,YLL053C,YPR192W
0.0112	5	12	3	0.25	0.6	HP:0010955	hp	20	Dilatation of the bladder	1	YLL052C,YLL053C,YPR192W
0.0223	6	12	3	0.25	0.5	HP:0008031	hp	27	Posterior Y-sutural cataract	1	YLL052C,YLL053C,YPR192W
0.0223	6	12	3	0.25	0.5	HP:0010922	hp	7	Membranous cataract	1	YLL052C,YLL053C,YPR192W
0.00114	3	12	3	0.25	1	HP:0003228	hp	9	Hypernatremia	1	YLL052C,YLL053C,YPR192W
0.0387	7	12	3	0.25	0.429	HP:0001134	hp	29	Anterior polar cataract	1	YLL052C,YLL053C,YPR192W
0.0223	6	12	3	0.25	0.5	HP:0001959	hp	3	Polydipsia	1	YLL052C,YLL053C,YPR192W
0.0112	5	12	3	0.25	0.6	HP:0007976	hp	5	Cerulean cataract	1	YLL052C,YLL053C,YPR192W
0.0387	7	12	3	0.25	0.429	HP:0010700	hp	13	Total cataract	1	YLL052C,YLL053C,YPR192W
0.0112	5	12	3	0.25	0.6	HP:0009806	hp	6	Nephrogenic diabetes insipidus	1	YLL052C,YLL053C,YPR192W
0.00417	114	30	8	0.267	0.07	KEGG:04011	keg	30	MAPK signaling pathway - yeast	1	YBR083W,YBR182C,YCL027W,YDR461W,YGR040W,YIL015W,YIR019C,YNL145W
#INFO:	--- Gene names and descriptions
#INFO:
#INFO:	QUERY:	YAL013W	DEP1	Component of the Rpd3L histone deacetylase complex; required for diauxic shift-induced histone H2B deposition onto rDNA genes; transcriptional modulator involved in regulation of structural phospholipid biosynthesis genes and metabolically unrelated genes, as well as maintenance of telomeres, mating efficiency, and sporulation [Source:SGD;Acc:S000000011]
#INFO:	QUERY:	YBL053W	N/A	Dubious open reading frame; unlikely to encode a functional protein, based on available experimental and comparative sequence data [Source:SGD;Acc:S000000149]
#INFO:	QUERY:	YBR005W	RCR1	Protein of the ER membrane involved in cell wall chitin deposition; may function in the endosomal-vacuolar trafficking pathway, helping determine whether plasma membrane proteins are degraded or routed to the plasma membrane; RCR1 has a paralog, RCR2, that arose from the whole genome duplication [Source:SGD;Acc:S000000209]
#INFO:	QUERY:	YBR040W	FIG1	Integral membrane protein required for efficient mating; may participate in or regulate the low affinity Ca2+ influx system, which affects intracellular signaling and cell-cell fusion during mating [Source:SGD;Acc:S000000244]
#INFO:	QUERY:	YBR056W-A	N/A	Protein of unknown function; mRNA identified as translated by ribosome profiling data; partially overlaps dubious ORF YBR056C-B; YBR056W-A has a paralog, YDR034W-B, that arose from the whole genome duplication [Source:SGD;Acc:S000028736]
#INFO:	QUERY:	YBR067C	TIP1	Major cell wall mannoprotein with possible lipase activity; transcription is induced by heat- and cold-shock; member of the Srp1p/Tip1p family of serine-alanine-rich proteins [Source:SGD;Acc:S000000271]
#INFO:	QUERY:	YBR083W	TEC1	Transcription factor targeting filamentation genes and Ty1 expression; Ste12p activation of most filamentation gene promoters depends on Tec1p and Tec1p transcriptional activity is dependent on its association with Ste12p; binds to TCS elements upstream of filamentation genes, which are regulated by Tec1p/Ste12p/Dig1p complex; competes with Dig2p for binding to Ste12p/Dig1p; positive regulator of…
#INFO:	QUERY:	YBR093C	PHO5	Repressible acid phosphatase; 1 of 3 repressible acid phosphatases that also mediates extracellular nucleotide-derived phosphate hydrolysis; secretory pathway derived cell surface glycoprotein; induced by phosphate starvation and coordinately regulated by PHO4 and PHO2 [Source:SGD;Acc:S000000297]
#INFO:	QUERY:	YBR099C	N/A	Dubious open reading frame; unlikely to encode a functional protein, based on available experimental and comparative sequence data; completely overlaps the verified gene MMS4 [Source:SGD;Acc:S000000303]
#INFO:	QUERY:	YBR182C	SMP1	MADS-box transcription factor involved in osmotic stress response; SMP1 has a paralog, RLM1, that arose from the whole genome duplication [Source:SGD;Acc:S000000386]
#INFO:	QUERY:	YCL027W	FUS1	Membrane protein localized to the shmoo tip; required for cell fusion; expression regulated by mating pheromone; proposed to coordinate signaling, fusion, and polarization events required for fusion; potential Cdc28p substrate [Source:SGD;Acc:S000000532]
#INFO:	QUERY:	YCL048W	SPS22	Protein of unknown function; SPS22 has a paralog, SPS2, that arose from the whole genome duplication; redundant with Sps2p for the organization of the beta-glucan layer of the spore wall [Source:SGD;Acc:S000000553]
#INFO:	QUERY:	YCL058W-A	ADF1	Transcriptional repressor encoded by the FYV5 antisense strand; negatively regulates transcription of FYV5 by binding to the promoter on the sense strand [Source:SGD;Acc:S000028518]
#INFO:	QUERY:	YCL073C	GEX1	Proton:glutathione antiporter; localized to the vacuolar and plasma membranes; imports glutathione from the vacuole and exports it through the plasma membrane; has a role in resistance to oxidative stress and modulation of the PKA pathway; GEX1 has a paralog, GEX2, that arose from a segmental duplication [Source:SGD;Acc:S000000575]
#INFO:	QUERY:	YCR007C	N/A	Putative integral membrane protein; member of DUP240 gene family; YCR007C is not an essential gene [Source:SGD;Acc:S000000600]
#INFO:	QUERY:	YCR010C	ADY2	Acetate transporter required for normal sporulation; phosphorylated in mitochondria; ADY2 has a paralog, ATO2, that arose from the whole genome duplication [Source:SGD;Acc:S000000603]
#INFO:	QUERY:	YCR098C	GIT1	Plasma membrane permease; mediates uptake of glycerophosphoinositol and glycerophosphocholine as sources of the nutrients inositol and phosphate; expression and transport rate are regulated by phosphate and inositol availability [Source:SGD;Acc:S000000695]
#INFO:	QUERY:	YCR108C	N/A	Putative protein of unknown function; identified by fungal homology and RT-PCR [Source:SGD;Acc:S000028536]
#INFO:	QUERY:	YDL012C	N/A	Tail-anchored plasma membrane protein with a conserved CYSTM module; possibly involved in response to stress; may contribute to non-homologous end-joining (NHEJ) based on ydl012c htz1 double null phenotype; YDL012C has a paralog, YBR016W, that arose from the whole genome duplication [Source:SGD;Acc:S000002170]
#INFO:	QUERY:	YDL085W	NDE2	Mitochondrial external NADH dehydrogenase; catalyzes the oxidation of cytosolic NADH; Nde1p and Nde2p are involved in providing the cytosolic NADH to the mitochondrial respiratory chain; NDE2 has a paralog, NDE1, that arose from the whole genome duplication [Source:SGD;Acc:S000002243]
#INFO:	QUERY:	YDL114W	N/A	Putative short-chain dehydrogenase/reductase; YDL114W is not an essential gene [Source:SGD;Acc:S000002272]
#INFO:	QUERY:	YDR003W-A	N/A	Putative protein of unknown function; identified by expression profiling and mass spectrometry [Source:SGD;Acc:S000028819]
#INFO:	QUERY:	YDR034C-A	N/A	Putative protein of unknown function; contained within the solo Ty1 LTR element YDRWdelta7 [Source:SGD;Acc:S000007233]
#INFO:	QUERY:	YDR034W-B	N/A	Predicted tail-anchored plasma membrane protein; contains conserved CYSTM module; related proteins in other organisms may be involved in response to stress; green fluorescent protein (GFP)-fusion protein localizes to the cell periphery; YDR034W-B has a paralog, YBR056W-A, that arose from the whole genome duplication [Source:SGD;Acc:S000007234]
#INFO:	QUERY:	YDR043C	NRG1	Transcriptional repressor; recruits the Cyc8p-Tup1p complex to promoters; mediates glucose repression and negatively regulates a variety of processes including filamentous growth and alkaline pH response; activated in stochastic pulses of nuclear localization in response to low glucose [Source:SGD;Acc:S000002450]
#INFO:	QUERY:	YDR085C	AFR1	Protein required for pheromone-induced projection (shmoo) formation; regulates septin architecture during mating; has an RVXF motif that mediates targeting of Glc7p to mating projections; interacts with Cdc12p; AFR1 has a paralog, YER158C, that arose from the whole genome duplication [Source:SGD;Acc:S000002492]
#INFO:	QUERY:	YDR156W	RPA14	RNA polymerase I subunit A14 [Source:SGD;Acc:S000002563]
#INFO:	QUERY:	YDR171W	HSP42	Small heat shock protein (sHSP) with chaperone activity; forms barrel-shaped oligomers that suppress unfolded protein aggregation; involved in cytoskeleton reorganization after heat shock; protein abundance increases and forms cytoplasmic foci in response to DNA replication stress [Source:SGD;Acc:S000002578]
#INFO:	QUERY:	YDR218C	SPR28	Sporulation-specific homolog of the CDC3/10/11/12 family of genes; meiotic septin expressed at high levels during meiotic divisions and ascospore formation; the yeast CDC3/10/11/12 family is a family of bud neck microfilament genes [Source:SGD;Acc:S000002626]
#INFO:	QUERY:	YDR222W	N/A	Protein of unknown function; green fluorescent protein (GFP)-fusion protein localizes to the cytoplasm in a punctate pattern; YDR222W has a paralog, YLR225C, that arose from the whole genome duplication [Source:SGD;Acc:S000002630]
#INFO:	QUERY:	YDR340W	N/A	Putative protein of unknown function [Source:SGD;Acc:S000002748]
#INFO:	QUERY:	YDR384C	ATO3	Plasma membrane protein, putative ammonium transporter; regulation pattern suggests a possible role in export of ammonia from the cell; phosphorylated in mitochondria; member of the TC 9.B.33 YaaH family of putative transporters [Source:SGD;Acc:S000002792]
#INFO:	QUERY:	YDR455C	N/A	Dubious open reading frame; unlikely to encode a functional protein, based on available experimental and comparative sequence data; partially overlaps the verified gene YDR456W [Source:SGD;Acc:S000002863]
#INFO:	QUERY:	YDR461W	MFA1	Mating pheromone a-factor; made by a cells; interacts with alpha cells to induce cell cycle arrest and other responses leading to mating; biogenesis involves C-terminal modification, N-terminal proteolysis, and export; also encoded by MFA2 [Source:SGD;Acc:S000002869]
#INFO:	QUERY:	YDR510W	SMT3	Ubiquitin-like protein of the SUMO family; conjugated to lysine residues of target proteins; associates with transcriptionally active genes; regulates chromatid cohesion, chromosome segregation, APC-mediated proteolysis, DNA replication and septin ring dynamics; phosphorylated at Ser2 [Source:SGD;Acc:S000002918]
#INFO:	QUERY:	YDR522C	SPS2	Protein expressed during sporulation; SPS2 has a paralog, SPS22, that arose from the whole genome duplication; redundant with Sps22p for organization of the beta-glucan layer of the spore wall; S. pombe ortholog is a spore wall component [Source:SGD;Acc:S000002930]
#INFO:	QUERY:	YDR543C	N/A	Dubious open reading frame; unlikely to encode a functional protein, based on available experimental and comparative sequence data [Source:SGD;Acc:S000002951]
#INFO:	QUERY:	YDR544C	N/A	Dubious open reading frame; unlikely to encode a functional protein, based on available experimental and comparative sequence data [Source:SGD;Acc:S000002952]
#INFO:	QUERY:	YEL018C-A	N/A	Dubious open reading frame; unlikely to encode a functional protein, based on available experimental and comparative sequence data; almost completely overlaps ORF EAF5/YEL018W [Source:SGD;Acc:S000028742]
#INFO:	QUERY:	YER011W	TIR1	Cell wall mannoprotein; expression is downregulated at acidic pH and induced by cold shock and anaerobiosis; abundance is increased in cells cultured without shaking; member of the Srp1p/Tip1p family of serine-alanine-rich proteins [Source:SGD;Acc:S000000813]
#INFO:	QUERY:	YER035W	EDC2	RNA-binding protein that directly activates mRNA decapping; binds mRNA substrate and enhances activity of decapping proteins Dcp1p and Dcp2p; has a role in translation during heat stress; protein increases in abundance and relocalizes to nucleolus and to nuclear foci upon DNA replication stress; EDC2 has a paralog, EDC1, that arose from the whole genome duplication [Source:SGD;Acc:S000000837]
#INFO:	QUERY:	YER053C	PIC2	Mitochondrial copper and phosphate carrier; imports copper and inorganic phosphate into mitochondria; functionally redundant with Mir1p but less abundant than Mir1p under normal conditions; expression is induced at high temperature [Source:SGD;Acc:S000000855]
#INFO:	QUERY:	YER072W	VTC1	Subunit of the vacuolar transporter chaperone (VTC) complex; VTC complex is involved in membrane trafficking, vacuolar polyphosphate accumulation, microautophagy and non-autophagic vacuolar fusion; also has mRNA binding activity; protein abundance increases in response to DNA replication stress [Source:SGD;Acc:S000000874]
#INFO:	QUERY:	YER103W	SSA4	Heat shock protein that is highly induced upon stress; plays a role in SRP-dependent cotranslational protein-membrane targeting and translocation; member of the HSP70 family; cytoplasmic protein that concentrates in nuclei upon starvation; SSA4 has a paralog, SSA3, that arose from the whole genome duplication [Source:SGD;Acc:S000000905]
#INFO:	QUERY:	YER185W	PUG1	Plasma membrane protein involved in protoprophyrin and heme transport; roles in the uptake of protoprophyrin IX and the efflux of heme; expression is induced under both low-heme and low-oxygen conditions; member of the fungal lipid-translocating exporter (LTE) family of proteins [Source:SGD;Acc:S000000987]
#INFO:	QUERY:	YFL010W-A	AUA1	Protein required for the negative regulation by ammonia of Gap1p; Gap1p is a general amino acid permease [Source:SGD;Acc:S000001955]
#INFO:	QUERY:	YFL058W	THI5	Protein involved in synthesis of the thiamine precursor HMP; member of a subtelomeric gene family including THI5, THI11, THI12, and THI13; hydroxymethylpyrimidine is also known as HMP [Source:SGD;Acc:S000001836]
#INFO:	QUERY:	YFR034W-A	N/A	Dubious open reading frame; unlikely to encode a functional protein, based on available experimental and comparative sequence data; partially overlaps YFR035C; identified by gene-trapping, microarray expression analysis, and genome-wide homology searching [Source:SGD;Acc:S000028631]
#INFO:	QUERY:	YGL007W	BRP1	Dubious ORF located in the upstream region of PMA1; deletion leads to polyamine resistance due to downregulation of PMA1 [Source:SGD;Acc:S000002975]
#INFO:	QUERY:	YGL015C	N/A	Putative protein of unknown function; null mutants accumulate cargo in the Golgi [Source:SGD;Acc:S000002983]
#INFO:	QUERY:	YGL032C	AGA2	Adhesion subunit of a-agglutinin of a-cells; C-terminal sequence acts as a ligand for alpha-agglutinin (Sag1p) during agglutination, modified with O-linked oligomannosyl chains, linked to anchorage subunit Aga1p via two disulfide bonds [Source:SGD;Acc:S000003000]
#INFO:	QUERY:	YGL033W	HOP2	Meiosis-specific protein that localizes to chromosomes;preventing synapsis between nonhomologous chromosomes and ensuring synapsis between homologs; complexes with Mnd1p to promote homolog pairing and meiotic double-strand break repair; contains a second intron at the 3' end; heterodimer of Hop2p-Mnd1p stimulates the activity of Dmc1p [Source:SGD;Acc:S000003001]
#INFO:	QUERY:	YGL069C	N/A	Dubious open reading frame; unlikely to encode a functional protein, based on available experimental and comparative sequence data; not conserved in closely related Saccharomyces species; 92% of ORF overlaps the uncharacterized ORF YGL068W; deletion in cyr1 mutant results in loss of stress resistance [Source:SGD;Acc:S000003037]
#INFO:	QUERY:	YGL118C	N/A	Dubious open reading frame; unlikely to encode a functional protein, based on available experimental and comparative sequence data [Source:SGD;Acc:S000003086]
#INFO:	QUERY:	YGL183C	MND1	Protein required for recombination and meiotic nuclear division; forms a complex with Hop2p, which is involved in chromosome pairing and repair of meiotic double-strand breaks [Source:SGD;Acc:S000003151]
#INFO:	QUERY:	YGL256W	ADH4	Alcohol dehydrogenase isoenzyme type IV; dimeric enzyme demonstrated to be zinc-dependent despite sequence similarity to iron-activated alcohol dehydrogenases; transcription is induced in response to zinc deficiency [Source:SGD;Acc:S000003225]
#INFO:	QUERY:	YGR040W	KSS1	Mitogen-activated protein kinase (MAPK); involved in signal transduction pathways that control filamentous growth and pheromone response; the KSS1 gene is nonfunctional in S288C strains and functional in W303 strains [Source:SGD;Acc:S000003272]
#INFO:	QUERY:	YGR068W-A	N/A	Dubious open reading frame; unlikely to encode a functional protein, based on available experimental and comparative sequence data; completely overlaps with the uncharacterized ORF YGR068C [Source:SGD;Acc:S000028637]
#INFO:	QUERY:	YGR142W	BTN2	v-SNARE binding protein; facilitates specific protein retrieval from a late endosome to the Golgi; modulates arginine uptake, possible role in mediating pH homeostasis between the vacuole and plasma membrane H(+)-ATPase; contributes to prion curing; BTN2 has a paralog, CUR1, that arose from the whole genome duplication [Source:SGD;Acc:S000003374]
#INFO:	QUERY:	YGR146C-A	N/A	Putative protein of unknown function [Source:SGD;Acc:S000028638]
#INFO:	QUERY:	YGR153W	N/A	Putative protein of unknown function [Source:SGD;Acc:S000003385]
#INFO:	QUERY:	YGR210C	N/A	Putative protein of unknown function; green fluorescent protein (GFP)-fusion protein localizes to the cytoplasm [Source:SGD;Acc:S000003442]
#INFO:	QUERY:	YGR211W	ZPR1	Essential protein with two zinc fingers; present in the nucleus of growing cells but relocates to the cytoplasm in starved cells via a process mediated by Cpr1p; binds to translation elongation factor eEF-1 (Tef1p); relative distribution to the nucleus increases upon DNA replication stress [Source:SGD;Acc:S000003443]
#INFO:	QUERY:	YGR213C	RTA1	Protein involved in 7-aminocholesterol resistance; has seven potential membrane-spanning regions; expression is induced under both low-heme and low-oxygen conditions; member of the fungal lipid-translocating exporter (LTE) family of protein; RTA1 has a paralog, YLR046C, that arose from the whole genome duplication [Source:SGD;Acc:S000003445]
#INFO:	QUERY:	YGR249W	MGA1	Protein similar to heat shock transcription factor; multicopy suppressor of pseudohyphal growth defects of ammonium permease mutants [Source:SGD;Acc:S000003481]
#INFO:	QUERY:	YGR250C	N/A	Putative RNA binding protein; localizes to stress granules induced by glucose deprivation; interacts with Rbg1p in a two-hybrid assay; protein abundance increases in response to DNA replication stress [Source:SGD;Acc:S000003482]
#INFO:	QUERY:	YHR013C	ARD1	Subunit of protein N-terminal acetyltransferase NatA; NatA is comprised of Nat1p, Ard1p, and Nat5p; acetylates many proteins and thus affects telomeric silencing, cell cycle, heat-shock resistance, mating, and sporulation; human Ard1p levels are elevated in cancer cells; protein abundance increases in response to DNA replication stress [Source:SGD;Acc:S000001055]
#INFO:	QUERY:	YHR053C	CUP1-1	Metallothionein; binds copper and mediates resistance to high concentrations of copper and cadmium; locus is variably amplified in different strains, with two copies, CUP1-1 and CUP1-2, in the genomic sequence reference strain S288C; CUP1-1 has a paralog, CUP1-2, that arose from a segmental duplication [Source:SGD;Acc:S000001095]
#INFO:	QUERY:	YHR055C	CUP1-2	Metallothionein; binds copper and mediates resistance to high concentrations of copper and cadmium; locus is variably amplified in different strains, with two copies, CUP1-1 and CUP1-2, in the genomic sequence reference strain S288C; CUP1-2 has a paralog, CUP1-1, that arose from a segmental duplication [Source:SGD;Acc:S000001097]
#INFO:	QUERY:	YHR094C	HXT1	Low-affinity glucose transporter of the major facilitator superfamily; expression is induced by Hxk2p in the presence of glucose and repressed by Rgt1p when glucose is limiting; HXT1 has a paralog, HXT6, what arose from the whole genome duplication [Source:SGD;Acc:S000001136]
#INFO:	QUERY:	YHR156C	LIN1	Non-essential component of U5 snRNP; nuclear protein; physically interacts with Irr1p of cohesin complex; may link together proteins involved in chromosome segregation, mRNA splicing and DNA replication [Source:SGD;Acc:S000001199]
#INFO:	QUERY:	YHR157W	REC104	Protein involved in early stages of meiotic recombination; required for meiotic crossing over; forms a complex with Rec102p and Spo11p necessary during the initiation of recombination [Source:SGD;Acc:S000001200]
#INFO:	QUERY:	YHR160C	PEX18	Peroxin; required for targeting of peroxisomal matrix proteins containing PTS2; interacts with Pex7p; partially redundant with Pex21p; PEX18 has a paralog, PEX21, that arose from the whole genome duplication [Source:SGD;Acc:S000001203]
#INFO:	QUERY:	YHR213W-B	N/A	Pseudogenic fragment with similarity to flocculins; identified by gene-trapping, microarray-based expression analysis, and genome-wide homology searching; YHR213W-B has a paralog, YAR064W, that arose from a segmental duplication [Source:SGD;Acc:S000028652]
#INFO:	QUERY:	YIL015W	BAR1	Aspartyl protease; secreted into the periplasmic space of mating type a cell; helps cells find mating partners; cleaves and inactivates alpha factor allowing cells to recover from alpha-factor-induced cell cycle arrest [Source:SGD;Acc:S000001277]
#INFO:	QUERY:	YIL030W-A	N/A	Dubious open reading frame; unlikely to encode a functional protein, based on available experimental and comparative sequence data; partially overlaps ORF ULP2/YIL031W [Source:SGD;Acc:S000028789]
#INFO:	QUERY:	YIL100C-A	N/A	Dubious open reading frame; unlikely to encode a functional protein, based on available experimental and comparative sequence data [Source:SGD;Acc:S000028794]
#INFO:	QUERY:	YIL100W	N/A	Dubious open reading frame; unlikely to encode a functional protein, based on available experimental and comparative sequence data; completely overlaps the dubious ORF YIL100C-A [Source:SGD;Acc:S000001362]
#INFO:	QUERY:	YIL102C	N/A	Putative protein of unknown function [Source:SGD;Acc:S000001364]
#INFO:	QUERY:	YIL106W	MOB1	Component of the mitotic exit network; associates with and is required for the activation and Cdc15p-dependent phosphorylation of the Dbf2p kinase; required for cytokinesis and cell separation; component of the CCR4 transcriptional complex; relocalizes from cytoplasm to the nuclear periphery upon DNA replication stress [Source:SGD;Acc:S000001368]
#INFO:	QUERY:	YIL117C	PRM5	Pheromone-regulated protein, predicted to have 1 transmembrane segment; induced during cell integrity signaling; PRM5 has a paralog, YNL058C, that arose from the whole genome duplication [Source:SGD;Acc:S000001379]
#INFO:	QUERY:	YIL122W	POG1	Nuclear chromatin-associated protein of unknown function; may have a role in cell cycle regulation; overexpression promotes recovery from pheromone induced arrest and suppresses the stress sensitivity caused by a mutation in the E3 ubiquitin ligase Rsp5p; binds upstream of BAR1 and cell cycle-related genes; phsosphoylated form may be ubiquitinated by Dma2p; potential Cdc28p substrate; SBF regulat…
#INFO:	QUERY:	YIR019C	FLO11	GPI-anchored cell surface glycoprotein (flocculin); required for pseudohyphal formation, invasive growth, flocculation, and biofilms; transcriptionally regulated by the MAPK pathway (via Ste12p and Tec1p) and the cAMP pathway (via Flo8p); required for formation of fibrous interconnections between cells in a colony of a wild S. cerevisiae strain; a portion is cleaved and shed from cells, and free …
#INFO:	QUERY:	YJL144W	N/A	Cytoplasmic hydrophilin essential in desiccation-rehydration process; expression induced by osmotic stress, starvation and during stationary phase; protein abundance increases in response to DNA replication stress [Source:SGD;Acc:S000003680]
#INFO:	QUERY:	YJL152W	N/A	Dubious open reading frame; unlikely to encode a functional protein, based on available experimental and comparative sequence data [Source:SGD;Acc:S000003688]
#INFO:	QUERY:	YJL153C	INO1	Inositol-3-phosphate synthase; involved in synthesis of inositol phosphates and inositol-containing phospholipids; transcription is coregulated with other phospholipid biosynthetic genes by Ino2p and Ino4p, which bind the UASINO DNA element [Source:SGD;Acc:S000003689]
#INFO:	QUERY:	YJL170C	ASG7	Protein that regulates signaling from G protein beta subunit Ste4p; contributes to relocalization of Ste4p within the cell; specific to a-cells and induced by alpha-factor [Source:SGD;Acc:S000003706]
#INFO:	QUERY:	YJR046W	TAH11	DNA replication licensing factor; required for pre-replication complex assembly [Source:SGD;Acc:S000003807]
#INFO:	QUERY:	YJR157W	N/A	Dubious open reading frame; unlikely to encode a functional protein, based on available experimental and comparative sequence data [Source:SGD;Acc:S000003918]
#INFO:	QUERY:	YKL037W	AIM26	Putative protein of unknown function; null mutant is viable and displays elevated frequency of mitochondrial genome loss; null mutation confers sensitivity to tunicamycin and DTT [Source:SGD;Acc:S000001520]
#INFO:	QUERY:	YKL044W	N/A	Protein of unknown function; mRNA identified as translated by ribosome profiling data [Source:SGD;Acc:S000001527]
#INFO:	QUERY:	YKL070W	N/A	Putative protein of unknown function; expression induced in cells treated with mycotoxins patulin or citrinin; the authentic, non-tagged protein is detected in highly purified mitochondria in high-throughput studies [Source:SGD;Acc:S000001553]
#INFO:	QUERY:	YKL096W-A	CWP2	Covalently linked cell wall mannoprotein; major constituent of the cell wall; plays a role in stabilizing the cell wall; involved in low pH resistance; precursor is GPI-anchored [Source:SGD;Acc:S000001956]
#INFO:	QUERY:	YKL159C	RCN1	Protein involved in calcineurin regulation during calcium signaling; has similarity to H. sapiens DSCR1 which is found in the Down Syndrome candidate region [Source:SGD;Acc:S000001642]
#INFO:	QUERY:	YKR045C	N/A	Putative protein of unknown function; epitope-tagged protein localizes to the cytoplasm [Source:SGD;Acc:S000001753]
#INFO:	QUERY:	YKR061W	KTR2	Mannosyltransferase involved in N-linked protein glycosylation; member of the KRE2/MNT1 mannosyltransferase family; KTR2 has a paralog, YUR1, that arose from the whole genome duplication [Source:SGD;Acc:S000001769]
#INFO:	QUERY:	YKR075C	N/A	Protein of unknown function; similar to Reg1p; expression regulated by glucose and Rgt1p; GFP-fusion protein is induced in response to the DNA-damaging agent MMS; YKR075C has a paralog, YOR062C, that arose from the whole genome duplication [Source:SGD;Acc:S000001783]
#INFO:	QUERY:	YKR091W	SRL3	GTB motif (G1/S transcription factor binding) containing protein; binds SBF-regulated promoters in hydroxyurea-treated cells; when overexpressed, suppresses the lethality of a rad53 null mutation; potential Cdc28p substrate; SRL3 has a paralog, WHI5, that arose from the whole genome duplication [Source:SGD;Acc:S000001799]
#INFO:	QUERY:	YKR102W	FLO10	Member of the FLO family of cell wall flocculation proteins; not expressed in most lab strains; overproduction induces flocculation that can be inhibited by mannose, sucrose, or glucose; overproduction also promotes haploid invasive growth and diploid filamentous growth [Source:SGD;Acc:S000001810]
#INFO:	QUERY:	YKR106W	GEX2	Proton:glutathione antiporter; localized to the vacuolar and plasma membranes; expressed at a very low level; potential role in resistance to oxidative stress and modulation of the PKA pathway; GEX2 has a paralog, GEX1, that arose from a segmental duplication [Source:SGD;Acc:S000001814]
#INFO:	QUERY:	YLL005C	SPO75	Meiosis-specific protein of unknown function; required for spore wall formation during sporulation; dispensable for both nuclear divisions during meiosis [Source:SGD;Acc:S000003928]
#INFO:	QUERY:	YLL037W	N/A	Dubious open reading frame unlikely to encode a functional protein; overlaps 3' end of essential PRP19 gene encoding an RNA splicing factor [Source:SGD;Acc:S000003960]
#INFO:	QUERY:	YLL052C	AQY2	Water channel that mediates water transport across cell membranes; only expressed in proliferating cells; controlled by osmotic signals; may be involved in freeze tolerance; disrupted by a stop codon in many S. cerevisiae strains [Source:SGD;Acc:S000003975]
#INFO:	QUERY:	YLL053C	N/A	Putative protein; in the Sigma 1278B strain background YLL053C is contiguous with AQY2 which encodes an aquaporin [Source:SGD;Acc:S000003976]
#INFO:	QUERY:	YLL056C	N/A	Putative protein of unknown function; transcription is activated by paralogous transcription factors Yrm1p and Yrr1p and genes involved in pleiotropic drug resistance (PDR); expression is induced in cells treated with the mycotoxin patulin [Source:SGD;Acc:S000003979]
#INFO:	QUERY:	YLR040C	AFB1	MATalpha-specific a-factor blocker; contributes to mating efficiency under certain conditions; localizes to the cell wall; predicted to be a GPI-attached protein; upregulated by Mcm1p-Alpha1p transcription factor; partially overlaps the dubious ORF YLR041W [Source:SGD;Acc:S000004030]
#INFO:	QUERY:	YLR042C	N/A	Cell wall protein of unknown function; localizes to the cytoplasm; deletion improves xylose fermentation in industrially engineered strains; YLL042C is not an essential gene [Source:SGD;Acc:S000004032]
#INFO:	QUERY:	YLR054C	OSW2	Protein of unknown function reputedly involved in spore wall assembly [Source:SGD;Acc:S000004044]
#INFO:	QUERY:	YLR108C	N/A	Protein of unknown function; green fluorescent protein (GFP)-fusion protein localizes to the nucleus; YLR108C is not an esssential gene; protein abundance increases in response to DNA replication stress; YLR108C has a paralog, YDR132C, that arose from the whole genome duplication [Source:SGD;Acc:S000004098]
#INFO:	QUERY:	YLR136C	TIS11	mRNA-binding protein expressed during iron starvation; binds to a sequence element in the 3'-untranslated regions of specific mRNAs to mediate their degradation; involved in iron homeostasis; protein increases in abundance and relative distribution to the nucleus increases upon DNA replication stress; TIS11 has a paralog, CTH1, that arose from the whole genome duplication [Source:SGD;Acc:S0000041…
#INFO:	QUERY:	YLR194C	N/A	Structural constituent of the cell wall; attached to the plasma membrane by a GPI-anchor; expression is upregulated in response to cell wall stress [Source:SGD;Acc:S000004184]
#INFO:	QUERY:	YLR211C	ATG38	Homodimeric subunit of autophagy-specific PtdIns-3-kinase complex I; required for the integrity of the active PtdIns-3-kinase complex I by maintaining an association between Vps15p-Vps34p and Atg14p-Vps30p subcomplexes; localizes to the pre-autophagosomal structure (PAS) in an Atg14p-dependent manner; ATG38 is non-essential but is required for macroautophagy [Source:SGD;Acc:S000004201]
#INFO:	QUERY:	YLR216C	CPR6	Peptidyl-prolyl cis-trans isomerase (cyclophilin); catalyzes the cis-trans isomerization of peptide bonds N-terminal to proline residues; plays a role in determining prion variants; binds to Hsp82p and contributes to chaperone activity; protein abundance increases in response to DNA replication stress [Source:SGD;Acc:S000004206]
#INFO:	QUERY:	YLR255C	N/A	Dubious open reading frame; unlikely to encode a functional protein, based on available experimental and comparative sequence data [Source:SGD;Acc:S000004245]
#INFO:	QUERY:	YLR280C	N/A	Dubious open reading frame; unlikely to encode a functional protein, based on available experimental and comparative sequence data [Source:SGD;Acc:S000004270]
#INFO:	QUERY:	YLR307C-A	N/A	Putative protein of unknown function [Source:SGD;Acc:S000028525]
#INFO:	QUERY:	YLR307W	CDA1	Chitin deacetylase; together with Cda2p involved in the biosynthesis ascospore wall component, chitosan; required for proper rigidity of the ascospore wall [Source:SGD;Acc:S000004298]
#INFO:	QUERY:	YLR308W	CDA2	Chitin deacetylase; together with Cda1p involved in the biosynthesis ascospore wall component, chitosan; required for proper rigidity of the ascospore wall [Source:SGD;Acc:S000004299]
#INFO:	QUERY:	YLR327C	TMA10	Protein of unknown function that associates with ribosomes; protein abundance increases in response to DNA replication stress; TMA10 has a paralog, STF2, that arose from the whole genome duplication [Source:SGD;Acc:S000004319]
#INFO:	QUERY:	YLR343W	GAS2	1,3-beta-glucanosyltransferase; involved with Gas4p in spore wall assembly; has similarity to Gas1p [Source:SGD;Acc:S000004335]
#INFO:	QUERY:	YLR346C	N/A	Putative protein of unknown function found in mitochondria; expression is regulated by transcription factors involved in pleiotropic drug resistance, Pdr1p and Yrr1p; not an essential gene; YLR346C has a paralog, YGR035C, that arose from the whole genome duplication [Source:SGD;Acc:S000004338]
#INFO:	QUERY:	YLR349W	N/A	Dubious open reading frame; unlikely to encode a functional protein, based on available experimental and comparative sequence data; overlaps the verified ORF DIC1/YLR348C [Source:SGD;Acc:S000004341]
#INFO:	QUERY:	YLR364C-A	N/A	Dubious open reading frame; unlikely to encode a functional protein, based on available experimental and comparative sequence data; partially overlaps the dubious ORF YLR366W [Source:SGD;Acc:S000028846]
#INFO:	QUERY:	YLR414C	PUN1	Plasma membrane protein with a role in cell wall integrity; co-localizes with Sur7p in punctate membrane patches; null mutant displays decreased thermotolerance; transcription induced upon cell wall damage and metal ion stress [Source:SGD;Acc:S000004406]
#INFO:	QUERY:	YLR415C	N/A	Putative protein of unknown function; YLR415C is not an essential gene [Source:SGD;Acc:S000004407]
#INFO:	QUERY:	YLR446W	N/A	Putative hexokinase; transcript is upregulated during sporulation and the unfolded protein response; YLR446W is not an essential gene [Source:SGD;Acc:S000004438]
#INFO:	QUERY:	YML130C	ERO1	Thiol oxidase required for oxidative protein folding in the ER; essential for maintaining proper redox balance in ER; feedback regulation of Ero1p occurs via reduction and oxidation of Ero1p regulatory bonds; reduced Pdi1p activates Ero1p by direct reduction of Ero1p regulatory bonds; depletion of thiol substrates and accumulation of oxidized Pdi1p results in inactivation of Ero1p by both Pdi1p-m…
#INFO:	QUERY:	YMR009W	ADI1	Acireductone dioxygenease involved in the methionine salvage pathway; ortholog of human MTCBP-1; transcribed as polycistronic mRNA with YMR010W and regulated post-transcriptionally by RNase III (Rnt1p) cleavage; ADI1 mRNA is induced in heat shock conditions [Source:SGD;Acc:S000004611]
#INFO:	QUERY:	YMR011W	HXT2	High-affinity glucose transporter of the major facilitator superfamily; expression is induced by low levels of glucose and repressed by high levels of glucose [Source:SGD;Acc:S000004613]
#INFO:	QUERY:	YMR030W	RSF1	Protein required for respiratory growth; localized to both the nucleus and mitochondrion; may interact with transcription factors to mediate the transition to respiratory growth and activate transcription of nuclear and mitochondrial genes [Source:SGD;Acc:S000004632]
#INFO:	QUERY:	YMR084W	N/A	Putative protein of unknown function; YMR084W and adjacent ORF YMR085W are merged in related strains, and together are paralogous to glutamine-fructose-6-phosphate amidotransferase GFA1 [Source:SGD;Acc:S000004689]
#INFO:	QUERY:	YMR085W	N/A	Putative protein of unknown function; YMR085W and adjacent ORF YMR084W are merged in related strains, and together are paralogous to glutamine-fructose-6-phosphate amidotransferase GFA1 [Source:SGD;Acc:S000004690]
#INFO:	QUERY:	YMR101C	SRT1	Cis-prenyltransferase; involved in synthesis of long-chain dolichols (19-22 isoprene units; as opposed to Rer2p which synthesizes shorter-chain dolichols); localizes to lipid bodies; transcription is induced during stationary phase [Source:SGD;Acc:S000004707]
#INFO:	QUERY:	YMR133W	REC114	Protein involved in early stages of meiotic recombination; possibly involved in the coordination of recombination and meiotic division; mutations lead to premature initiation of the first meiotic division [Source:SGD;Acc:S000004740]
#INFO:	QUERY:	YMR173W	DDR48	DNA damage-responsive protein; expression is increased in response to heat-shock stress or treatments that produce DNA lesions; contains multiple repeats of the amino acid sequence NNNDSYGS; protein abundance increases in response to DNA replication stress [Source:SGD;Acc:S000004784]
#INFO:	QUERY:	YMR173W-A	N/A	Dubious open reading frame; unlikely to encode a functional protein, based on available experimental and comparative sequence data; overlaps the verified gene DDR48/YML173W [Source:SGD;Acc:S000004785]
#INFO:	QUERY:	YMR222C	FSH2	Putative serine hydrolase that localizes to the cytoplasm; sequence is similar to S. cerevisiae Fsh1p and Fsh3p and the human candidate tumor suppressor OVCA2 [Source:SGD;Acc:S000004835]
#INFO:	QUERY:	YMR244W	N/A	Putative protein of unknown function [Source:SGD;Acc:S000004858]
#INFO:	QUERY:	YMR251W	GTO3	Omega class glutathione transferase; putative cytosolic localization [Source:SGD;Acc:S000004863]
#INFO:	QUERY:	YMR265C	N/A	Putative protein of unknown function [Source:SGD;Acc:S000004878]
#INFO:	QUERY:	YMR304C-A	N/A	Dubious open reading frame; unlikely to encode a functional protein, based on available experimental and comparative sequence data; partially overlaps 3' end of verified ORF SCW10/YMR305C [Source:SGD;Acc:S000004919]
#INFO:	QUERY:	YMR315W-A	N/A	Putative protein of unknown function [Source:SGD;Acc:S000028697]
#INFO:	QUERY:	YMR316W	DIA1	Protein of unknown function; involved in invasive and pseudohyphal growth; green fluorescent protein (GFP)-fusion protein localizes to the cytoplasm in a punctate pattern [Source:SGD;Acc:S000004935]
#INFO:	QUERY:	YNL007C	SIS1	Type II HSP40 co-chaperone that interacts with the HSP70 protein Ssa1p; shuttles between cytosol and nucleus; mediates delivery of misfolded proteins into the nucleus for degradation; involved in proteasomal degradation of misfolded cytosolic proteins; protein abundance increases in response to DNA replication stress; polyQ aggregates sequester Sis1p and interfere with clearance of misfolded prot…
#INFO:	QUERY:	YNL042W	BOP3	Protein of unknown function; potential Cdc28p substrate; overproduction confers resistance to methylmercury [Source:SGD;Acc:S000004987]
#INFO:	QUERY:	YNL097W-A	N/A	Dubious open reading frame; unlikely to encode a functional protein, based on available experimental and comparative sequence data; completely overlaps the verified gene PHO23/YNL097C [Source:SGD;Acc:S000028700]
#INFO:	QUERY:	YNL105W	RRT16	Dubious open reading frame; unlikely to encode a functional protein, based on available experimental and comparative sequence data; partially overlaps verified gene INP52; identified in a screen for mutants with decreased levels of rDNA transcription [Source:SGD;Acc:S000005049]
#INFO:	QUERY:	YNL133C	FYV6	Protein of unknown function; required for survival upon exposure to K1 killer toxin; proposed to regulate double-strand break repair via non-homologous end-joining [Source:SGD;Acc:S000005077]
#INFO:	QUERY:	YNL145W	MFA2	Mating pheromone a-factor; made by a cells; interacts with alpha cells to induce cell cycle arrest and other responses leading to mating; biogenesis involves C-terminal modification, N-terminal proteolysis, and export; also encoded by MFA1 [Source:SGD;Acc:S000005089]
#INFO:	QUERY:	YNL196C	SLZ1	Sporulation-specific protein with a leucine zipper motif; subunit of the MIS complex which controls mRNA methylation during during the induction of sporulation [Source:SGD;Acc:S000005140]
#INFO:	QUERY:	YNL208W	N/A	Protein of unknown function; may interact with ribosomes, based on co-purification experiments; authentic, non-tagged protein is detected in purified mitochondria in high-throughput studies; potential orthologs found in other fungi [Source:SGD;Acc:S000005152]
#INFO:	QUERY:	YNL281W	HCH1	Heat shock protein regulator; binds to Hsp90p and may stimulate ATPase activity; originally identified as a high-copy number suppressor of a HSP90 loss-of-function mutation; role in regulating Hsp90 inhibitor drug sensitivity; GFP-fusion protein localizes to the cytoplasm and nucleus; protein abundance increases in response to DNA replication stress [Source:SGD;Acc:S000005225]
#INFO:	QUERY:	YNL332W	THI12	Protein involved in synthesis of the thiamine precursor HMP; member of a subtelomeric gene family including THI5, THI11, THI12, and THI13; hydroxymethylpyrimidine is also known as HMP [Source:SGD;Acc:S000005276]
#INFO:	QUERY:	YNR010W	CSE2	Subunit of the RNA polymerase II mediator complex; associates with core polymerase subunits to form the RNA polymerase II holoenzyme; component of the Middle domain of mediator; required for regulation of RNA polymerase II activity; relocalizes to the cytosol in response to hypoxia [Source:SGD;Acc:S000005293]
#INFO:	QUERY:	YNR018W	RCF2	Cytochrome c oxidase subunit; has a role in assembly of respiratory supercomplexes; similar to Rcf1p, and either Rcf1p or Rcf2p is required for late-stage assembly of the Cox12p and Cox13p subunits and for cytochrome c oxidase activity; associates with the cytochrome c oxidase - cytochrome bc1 supercomplex; null mutant accumulates reactive oxygen species; member of the conserved hypoxia induced g…
#INFO:	QUERY:	YNR019W	ARE2	Acyl-CoA:sterol acyltransferase; endoplasmic reticulum enzyme that contributes the major sterol esterification activity in the presence of oxygen; ARE2 has a paralog, ARE1, that arose from the whole genome duplication [Source:SGD;Acc:S000005302]
#INFO:	QUERY:	YOL032W	OPI10	Protein with a possible role in phospholipid biosynthesis; null mutant displays an inositol-excreting phenotype that is suppressed by exogenous choline; protein abundance increases in response to DNA replication stress [Source:SGD;Acc:S000005392]
#INFO:	QUERY:	YOL047C	LDS2	Protein Involved in spore wall assembly; localizes to lipid droplets found on or outside of the prospore membrane; shares similarity with Lds1p and Rrt8p, and a strain mutant for all 3 genes exhibits reduced dityrosine fluorescence relative to the single mutants; green fluorescent protein (GFP)-fusion protein localizes to the cytoplasm in a punctate pattern [Source:SGD;Acc:S000005407]
#INFO:	QUERY:	YOL085C	N/A	Dubious open reading frame; unlikely to encode a functional protein, based on available experimental and comparative sequence data; partially overlaps the dubious gene YOL085W-A [Source:SGD;Acc:S000005445]
#INFO:	QUERY:	YOL111C	MDY2	Protein involved in inserting tail-anchored proteins into ER membranes; forms a complex with Get4p; required for efficient mating; involved in shmoo formation and nuclear migration in the pre-zygote; associates with ribosomes [Source:SGD;Acc:S000005471]
#INFO:	QUERY:	YOL159C	N/A	Soluble protein of unknown function; deletion mutants are viable and have elevated levels of Ty1 retrotransposition and Ty1 cDNA [Source:SGD;Acc:S000005519]
#INFO:	QUERY:	YOR019W	N/A	Protein of unknown function; may interact with ribosomes, based on co-purification experiments; YOR019W has a paralog, JIP4, that arose from the whole genome duplication [Source:SGD;Acc:S000005545]
#INFO:	QUERY:	YOR107W	RGS2	Negative regulator of glucose-induced cAMP signaling; directly activates the GTPase activity of the heterotrimeric G protein alpha subunit Gpa2p [Source:SGD;Acc:S000005633]
#INFO:	QUERY:	YOR134W	BAG7	Rho GTPase activating protein (RhoGAP); stimulates the intrinsic GTPase activity of Rho1p, which plays a bud growth by regulating actin cytoskeleton organization and cell wall biosynthesis, resulting in the downregulation of Rho1p; structurally and functionally related to Sac7p; BAG7 has a paralog, SAC7, that arose from the whole genome duplication [Source:SGD;Acc:S000005660]
#INFO:	QUERY:	YOR139C	N/A	Dubious open reading frame; unlikely to encode a functional protein, based on available experimental and comparative sequence data; partially overlaps the verified ORF SFL1/YOR140W [Source:SGD;Acc:S000005665]
#INFO:	QUERY:	YOR161W-A	N/A	Protein of unknown function; identified by gene-trapping, microarray-based expression analysis, and genome-wide homology searching [Source:SGD;Acc:S000028713]
#INFO:	QUERY:	YOR255W	OSW1	Protein involved in sporulation; required for the construction of the outer spore wall layers; required for proper localization of Spo14p [Source:SGD;Acc:S000005781]
#INFO:	QUERY:	YOR315W	SFG1	Nuclear protein putative transcription factor; required for growth of superficial pseudohyphae (which do not invade the agar substrate) but not for invasive pseudohyphal growth; may act together with Phd1p; potential Cdc28p substrate [Source:SGD;Acc:S000005842]
#INFO:	QUERY:	YOR338W	N/A	Putative protein of unknown function; YOR338W transcription is regulated by Azf1p and its transcript is a specific target of the G protein effector Scp160p; identified as being required for sporulation in a high-throughput mutant screen; YOR338W has a paralog, FUN19, that arose from the whole genome duplication [Source:SGD;Acc:S000005865]
#INFO:	QUERY:	YOR381W	FRE3	Ferric reductase; reduces siderophore-bound iron prior to uptake by transporters; expression induced by low iron levels [Source:SGD;Acc:S000005908]
#INFO:	QUERY:	YOR382W	FIT2	Mannoprotein that is incorporated into the cell wall; incorporated via a glycosylphosphatidylinositol (GPI) anchor; involved in the retention of siderophore-iron in the cell wall [Source:SGD;Acc:S000005909]
#INFO:	QUERY:	YOR383C	FIT3	Mannoprotein that is incorporated into the cell wall; incorporated via a glycosylphosphatidylinositol (GPI) anchor; involved in the retention of siderophore-iron in the cell wall [Source:SGD;Acc:S000005910]
#INFO:	QUERY:	YOR385W	N/A	Putative protein of unknown function; green fluorescent protein (GFP)-fusion protein localizes to the cytoplasm; YOR385W is not an essential gene [Source:SGD;Acc:S000005912]
#INFO:	QUERY:	YOR387C	N/A	Putative protein of unknown function; regulated by the metal-responsive Aft1p transcription factor; highly inducible in zinc-depleted conditions; localizes to the soluble fraction; YOR387C has a paralog, VEL1, that arose from a single-locus duplication [Source:SGD;Acc:S000005914]
#INFO:	QUERY:	YOR394C-A	N/A	Protein of unknown function; identified by gene-trapping, microarray-based expression analysis, and genome-wide homology searching [Source:SGD;Acc:S000028718]
#INFO:	QUERY:	YPL005W	AEP3	Peripheral mitochondrial inner membrane protein; may facilitate use of unformylated tRNA-Met in mitochondrial translation initiation; stabilizes the bicistronic AAP1-ATP6 mRNA [Source:SGD;Acc:S000005926]
#INFO:	QUERY:	YPL068C	N/A	Protein of unknown function; green fluorescent protein (GFP)-fusion protein localizes to the nucleus and is induced in response to the DNA-damaging agent MMS [Source:SGD;Acc:S000005989]
#INFO:	QUERY:	YPL141C	FRK1	Protein kinase of unknown cellular role; green fluorescent protein (GFP)-fusion protein localizes to the cytoplasm; interacts with rRNA transcription and ribosome biogenesis factors and the long chain fatty acyl-CoA synthetase Faa3p; FRK1 has a paralog, KIN4, that arose from the whole genome duplication [Source:SGD;Acc:S000006062]
#INFO:	QUERY:	YPL149W	ATG5	Conserved protein involved in autophagy and the Cvt pathway; undergoes conjugation with Atg12p to form a complex involved in Atg8p lipidation; Atg5p-Atg12p conjugate also forms a complex with Atg16p; the Atg5-Atg12/Atg16 complex binds to membranes and is essential for autophagosome formation; also involved in methionine restriction extension of chronological lifespan in an autophagy-dependent man…
#INFO:	QUERY:	YPL151C	PRP46	Member of the NineTeen Complex (NTC); this complex contains Prp19p and stabilizes U6 snRNA in catalytic forms of the spliceosome containing U2, U5, and U6 snRNAs [Source:SGD;Acc:S000006072]
#INFO:	QUERY:	YPL163C	SVS1	Cell wall and vacuolar protein; required for wild-type resistance to vanadate; SVS1 has a paralog, SRL1, that arose from the whole genome duplication [Source:SGD;Acc:S000006084]
#INFO:	QUERY:	YPL239W	YAR1	Ankyrin-repeat containing, nucleocytoplasmic shuttling chaperone; prevents aggregation of Rps3p in the cytoplasm, associates with free Rps3p in the cytoplasm and delivers it to the 90S in the nucleus; required for 40S ribosomal subunit export, biogenesis and adaptation to osmotic and oxidative stress; expression repressed by heat shock [Source:SGD;Acc:S000006160]
#INFO:	QUERY:	YPL240C	HSP82	Hsp90 chaperone; redundant in function with Hsc82p; required for pheromone signaling, negative regulation of Hsf1p; docks with Tom70p for mitochondrial preprotein delivery; promotes telomerase DNA binding, nucleotide addition; protein abundance increases in response to DNA replication stress; contains two acid-rich unstructured regions that promote solubility of chaperone-substrate complexes; HSP…
#INFO:	QUERY:	YPR005C	HAL1	Cytoplasmic protein involved in halotolerance; decreases intracellular Na+ (via Ena1p) and increases intracellular K+ by decreasing efflux; expression repressed by Ssn6p-Tup1p and Sko1p and induced by NaCl, KCl, and sorbitol through Gcn4p [Source:SGD;Acc:S000006209]
#INFO:	QUERY:	YPR077C	N/A	Dubious open reading frame; unlikely to encode a functional protein, based on available experimental and comparative sequence data; expression increased by deletion of NAP1 [Source:SGD;Acc:S000006281]
#INFO:	QUERY:	YPR145C-A	N/A	Putative protein of unknown function [Source:SGD;Acc:S000113589]
#INFO:	QUERY:	YPR158W	CUR1	Sorting factor, central regulator of spatial protein quality control; physically and functionally interacts with chaperones to promote sorting and deposition of misfolded proteins into cytosolic compartments; involved in destabilization of [URE3] prions; CUR1 has a paralog, BTN2, that arose from the whole genome duplication [Source:SGD;Acc:S000006362]
#INFO:	QUERY:	YPR192W	AQY1	Spore-specific water channel; mediates the transport of water across cell membranes, developmentally controlled; may play a role in spore maturation, probably by allowing water outflow, may be involved in freeze tolerance [Source:SGD;Acc:S000006396]
