# Supplementary material for: Transcriptional Profiling of Biofilm Regulators Identified by an Overexpression Screen in Saccharomyces cerevisiae
Source: G3 (Bethesda). 2017 Jul 3;7(8):2845–54. doi: 10.1534/g3.117.042440 (PMC5555487; doi:10.1534/g3.117.042440)
Supplement: Supplementary file 5 [file 2845TableS3.xlsx]

## Sheet: gProfiler
#Supplementary Table 3. GO category, pathway and transcription factor enrichment for genes significantly and strongly induced and repressed in the the TOS8 overexpression profile.
# Induced genes
p-value	T	Q	Q&T	Q&T/Q	Q&T/T	term ID	t type	t group	t name	t depth	Q&T list
0.0033	21	75	5	0.067	0.238	GO:0015696	BP	4	ammonium transport	1	YCR010C,YDL210W,YLL028W,YNR002C,YOR378W
0.0213	30	75	5	0.067	0.167	GO:0034219	BP	16	carbohydrate transmembrane transport	1	YDR536W,YHR096C,YJL219W,YKL217W,YOL156W
2.03e-08	811	75	33	0.44	0.041	GO:0071944	CC	3	cell periphery	1	YAR066W,YCL025C,YCL048W-A,YCR010C,YDL049C,YDL210W,YDL222C,YDL223C,YDR034W-B,YDR055W,YDR536W,YGR023W,YHR096C,YHR143W,YJL078C,YJL219W,YJR151C,YKL051W,YKL096W,YKL217W,YLL028W,YLR237W,YLR286C,YNL194C,YNR002C,YOL084W,YOL155C,YOL156W,YOR153W,YOR161C,YOR378W,YPL036W,YPR149W
2.26e-08	535	75	27	0.36	0.05	GO:0005886	CC	1	plasma membrane	1	YAR066W,YCL025C,YCL048W-A,YCR010C,YDL210W,YDL222C,YDL223C,YDR034W-B,YDR055W,YDR536W,YGR023W,YHR096C,YJL219W,YJR151C,YKL051W,YKL217W,YLL028W,YLR237W,YNL194C,YNR002C,YOL084W,YOL156W,YOR153W,YOR161C,YOR378W,YPL036W,YPR149W
0.00603	519	75	19	0.253	0.037	GO:0005773	CC	2	vacuole	1	YCL025C,YCL048W-A,YCR010C,YDL001W,YDL049C,YDL210W,YDR055W,YDR536W,YHR143W,YIL099W,YJL219W,YKL051W,YKL096W,YKL217W,YLL028W,YLR286C,YLR297W,YNR002C,YOL084W
0.0339	108	75	8	0.107	0.074	GO:0005576	CC	14	extracellular region	1	YDL049C,YDR055W,YHR143W,YJL078C,YJR151C,YKL096W,YLR286C,YOL155C
0.04	34	75	5	0.067	0.147	GO:0015144	MF	10	carbohydrate transmembrane transporter activity	1	YDR536W,YHR096C,YJL219W,YKL217W,YOL156W
0.00104	17	75	5	0.067	0.294	GO:0008519	MF	9	ammonium transmembrane transporter activity	1	YCR010C,YDL210W,YLL028W,YNR002C,YOR378W
0.011	13	75	4	0.053	0.308	GO:0008028	MF	11	monocarboxylic acid transmembrane transporter activity	1	YCR010C,YDL210W,YKL217W,YNR002C
0.00259	35	75	6	0.08	0.171	GO:0015295	MF	6	solute:proton symporter activity	1	YDL210W,YDR536W,YHR096C,YJL219W,YKL217W,YOL156W
0.0447	34	85	4	0.047	0.118	TF:M01662_0	tf	5	Factor: Pdr1p; motif: TTTCCRCGGAAA; match class: 0	1	YAL061W,YLL028W,YLR346C,YOR153W
2.5e-07	63	85	10	0.118	0.159	TF:M00752_1	tf	8	Factor: PDR3; motif: TCCGCGGA; match class: 1	1	YAL061W,YAR066W,YIL099W,YIL101C,YJL219W,YLR346C,YOL156W,YOR153W,YPL135W,YPR149W
0.00997	2042	85	42	0.494	0.021	TF:M01536_0	tf	15	Factor: Yml081wp; motif: NYGNRNTACCCCGCANNNNNN; match class: 0	1	YAL061W,YAR066W,YCL025C,YCR010C,YDR008C,YDR034W-B,YDR222W,YDR536W,YEL020C,YEL034C-A,YEL035C,YEL039C,YGL096W,YGR023W,YGR043C,YHR033W,YIL053W,YIL099W,YIL101C,YIL169C,YJL026W,YJL078C,YJL219W,YKL051W,YKL096W,YKL217W,YLL028W,YLR154C-G,YLR297W,YMR175W,YNR002C,YOL084W,YOL156W,YOR100C,YOR153W,YOR161C,YOR302W,YOR303W,YPL036W,YPL135W,YPR006C,YPR149W
0.0455	3006	85	53	0.624	0.018	TF:M01579_1	tf	12	Factor: Tbs1p; motif: NNNNNGCGGATCCGCNNNWN; match class: 1	1	YAR066W,YBR222C,YCL025C,YCL048W-A,YDL001W,YDL210W,YDL222C,YDR008C,YDR034W-B,YDR070C,YDR193W,YDR536W,YEL020C,YEL034C-A,YEL035C,YEL039C,YGL096W,YGL193C,YGR023W,YGR043C,YGR088W,YGR146C,YGR236C,YGR239C,YHR033W,YHR096C,YIL053W,YIL099W,YIL101C,YJL045W,YJL078C,YJR151C,YKL051W,YKL093W,YKL096W,YKL217W,YKR077W,YLL028W,YLR053C,YLR154C-G,YLR237W,YLR322W,YMR034C,YMR108W,YMR118C,YNR002C,YOL084W,YOL155C,YOR153W…
2.5e-07	63	85	10	0.118	0.159	TF:M02472_0	tf	17	Factor: PDR3; motif: TCCGCGGA; match class: 0	1	YAL061W,YAR066W,YIL099W,YIL101C,YJL219W,YLR346C,YOL156W,YOR153W,YPL135W,YPR149W
0.000308	1101	85	31	0.365	0.028	TF:M01629_1	tf	13	Factor: Leu3p; motif: CCKKHNSCGG; match class: 1	1	YAL061W,YAR066W,YCL025C,YDL001W,YDL049C,YDL210W,YDL222C,YDR055W,YDR193W,YDR536W,YEL039C,YGR023W,YGR043C,YGR088W,YHR033W,YIL099W,YIL101C,YJL045W,YJR151C,YLL028W,YLR286C,YMR034C,YMR108W,YMR175W,YNR002C,YOL155C,YOR186W,YOR302W,YOR303W,YPL036W,YPL223C
#INFO:	--- Gene names and descriptions
#INFO:
#INFO:	QUERY:	YAL040C	CLN3	G1 cyclin involved in cell cycle progression; activates Cdc28p kinase to promote the G1 to S phase transition; plays a role in regulating transcription of the other G1 cyclins, CLN1 and CLN2; regulated by phosphorylation and proteolysis; acetly-CoA induces CLN3 transcription in response to nutrient repletion to promote cell-cycle entry. [Source:SGD;Acc:S000000038]
#INFO:	QUERY:	YAL061W	BDH2	Putative medium-chain alcohol dehydrogenase with similarity to BDH1; transcription induced by constitutively active PDR1 and PDR3 [Source:SGD;Acc:S000000057]
#INFO:	QUERY:	YAR066W	N/A	Putative protein of unknown function; predicted to be a glycosylphosphatidylinositol-modified (GPI) protein; YHR214W has a paralog, YAR066W, that arose from a segmental duplication [Source:SGD;Acc:S000001257]/Putative GPI protein; YAR066W has a paralog, YHR214W, that arose from a segmental duplication [Source:SGD;Acc:S000002144]
#INFO:	QUERY:	YBR222C	PCS60	Oxalyl-CoA synthetase; capable of catalyzing conversion of oxalate to oxalyl-CoA; catalyzes first step in pathway of oxalate degradation that functions to protect yeast from inhibitory effects of oxalate; peroxisomal protein that binds mRNA; localizes to both peroxisomal peripheral membrane and matrix, expression is highly inducible by oleic acid; similar to E. coli long chain acyl-CoA synthetase…
#INFO:	QUERY:	YCL025C	AGP1	Low-affinity amino acid permease with broad substrate range; involved in uptake of asparagine, glutamine, and other amino acids; expression regulated by SPS plasma membrane amino acid sensor system (Ssy1p-Ptr3p-Ssy5p); AGP1 has a paralog, GNP1, that arose from the whole genome duplication [Source:SGD;Acc:S000000530]
#INFO:	QUERY:	YCL048W-A	N/A	Putative protein of unknown function; YCL048W-A has a paralog, YDR524C-B, that arose from the whole genome duplication [Source:SGD;Acc:S000087203]
#INFO:	QUERY:	YCR010C	ADY2	Acetate transporter required for normal sporulation; phosphorylated in mitochondria; ADY2 has a paralog, ATO2, that arose from the whole genome duplication [Source:SGD;Acc:S000000603]
#INFO:	QUERY:	YDL001W	RMD1	Cytoplasmic protein required for sporulation [Source:SGD;Acc:S000002159]
#INFO:	QUERY:	YDL049C	KNH1	Protein with similarity to Kre9p; Kre9p is involved in cell wall beta 1,6-glucan synthesis; overproduction suppresses growth defects of a kre9 null mutant; required for propionic acid resistance [Source:SGD;Acc:S000002207]
#INFO:	QUERY:	YDL210W	UGA4	GABA (gamma-aminobutyrate) permease; serves as a GABA transport protein involved in the utilization of GABA as a nitrogen source; catalyzes the transport of putrescine and delta-aminolevulinic acid (ALA); localized to the vacuolar membrane [Source:SGD;Acc:S000002369]
#INFO:	QUERY:	YDL222C	FMP45	Integral membrane protein localized to mitochondria; required for sporulation and maintaining sphingolipid content; similar to SUR7; FMP45 has a paralog, YNL194C, that arose from the whole genome duplication [Source:SGD;Acc:S000002381]
#INFO:	QUERY:	YDL223C	HBT1	Shmoo tip protein, substrate of Hub1p ubiquitin-like protein; mutants are defective for mating projection formation, thereby implicating Hbt1p in polarized cell morphogenesis; HBT1 has a paralog, YNL195C, that arose from the whole genome duplication [Source:SGD;Acc:S000002382]
#INFO:	QUERY:	YDR008C	N/A	Dubious open reading frame; unlikely to encode a functional protein, based on available experimental and comparative sequence data; partially overlaps TRP1/YDR007W on opposite strand [Source:SGD;Acc:S000002415]
#INFO:	QUERY:	YDR034W-B	N/A	Predicted tail-anchored plasma membrane protein; contains conserved CYSTM module; related proteins in other organisms may be involved in response to stress; green fluorescent protein (GFP)-fusion protein localizes to the cell periphery; YDR034W-B has a paralog, YBR056W-A, that arose from the whole genome duplication [Source:SGD;Acc:S000007234]
#INFO:	QUERY:	YDR055W	PST1	Cell wall protein that contains a putative GPI-attachment site; secreted by regenerating protoplasts; up-regulated by activation of the cell integrity pathway, as mediated by Rlm1p; upregulated by cell wall damage via disruption of FKS1; PST1 has a paralog, ECM33, that arose from the whole genome duplication [Source:SGD;Acc:S000002462]
#INFO:	QUERY:	YDR070C	FMP16	Protein of unknown function; may be involved in responding to conditions of stress; the authentic, non-tagged protein is detected in highly purified mitochondria in high-throughput studies; protein abundance increases in response to DNA replication stress [Source:SGD;Acc:S000002477]
#INFO:	QUERY:	YDR193W	N/A	Dubious open reading frame; unlikely to encode a functional protein, based on available experimental and comparative sequence data [Source:SGD;Acc:S000002601]
#INFO:	QUERY:	YDR222W	N/A	Protein of unknown function; green fluorescent protein (GFP)-fusion protein localizes to the cytoplasm in a punctate pattern; YDR222W has a paralog, YLR225C, that arose from the whole genome duplication [Source:SGD;Acc:S000002630]
#INFO:	QUERY:	YDR536W	STL1	Glycerol proton symporter of the plasma membrane; subject to glucose-induced inactivation, strongly but transiently induced when cells are subjected to osmotic shock [Source:SGD;Acc:S000002944]
#INFO:	QUERY:	YEL020C	N/A	Protein of unknown function with low sequence identity to Pdc1p; mRNA identified as translated by ribosome profiling data [Source:SGD;Acc:S000000746]
#INFO:	QUERY:	YEL021W	URA3	Orotidine-5'-phosphate (OMP) decarboxylase; catalyzes the sixth enzymatic step in the de novo biosynthesis of pyrimidines, converting OMP into uridine monophosphate (UMP); converts 5-FOA into 5-fluorouracil, a toxic compound [Source:SGD;Acc:S000000747]
#INFO:	QUERY:	YEL034C-A	N/A	Dubious open reading frame; unlikely to encode a functional protein, based on available experimental and comparative sequence data; completely overlaps HYP2/YEL034W, a verified gene that encodes eiF-5A [Source:SGD;Acc:S000028743]
#INFO:	QUERY:	YEL035C	UTR5	Protein of unknown function; transcription may be regulated by Gcr1p; essential for growth under standard (aerobic) conditions but not under anaerobic conditions [Source:SGD;Acc:S000000761]
#INFO:	QUERY:	YEL039C	CYC7	Cytochrome c isoform 2, expressed under hypoxic conditions; also known as iso-2-cytochrome c; electron carrier of the mitochondrial intermembrane space that transfers electrons from ubiquinone-cytochrome c oxidoreductase to cytochrome c oxidase during cellular respiration; protein abundance increases in response to DNA replication stress; CYC7 has a paralog, CYC1, that arose from the whole genome…
#INFO:	QUERY:	YER023C-A	N/A	Dubious open reading frame; unlikely to encode a functional protein, based on available experimental and comparative sequence data; completely overlaps verified gene PRO3; identified by gene-trapping, microarray expression analysis, and genome-wide homology searching [Source:SGD;Acc:S000028622]
#INFO:	QUERY:	YGL096W	TOS8	Homeodomain-containing protein and putative transcription factor; found associated with chromatin; target of SBF transcription factor; induced during meiosis and under cell-damaging conditions; TOS8 has a paralog, CUP9, that arose from the whole genome duplication [Source:SGD;Acc:S000003064]
#INFO:	QUERY:	YGL165C	N/A	Dubious open reading frame; unlikely to encode a functional protein, based on available experimental and comparative sequence data; partially overlaps the verified ORF CUP2/YGL166W [Source:SGD;Acc:S000003133]
#INFO:	QUERY:	YGL193C	N/A	Haploid-specific gene repressed by a1-alpha2; turned off in sir3 null strains, absence enhances the sensitivity of rad52-327 cells to campothecin almost 100-fold [Source:SGD;Acc:S000003161]
#INFO:	QUERY:	YGR023W	MTL1	Putative plasma membrane sensor; involved in cell integrity signaling and stress response during glucose starvation and oxidative stress; has structural and functional similarity to Mid2p; MTL1 has a paralog, MID2, that arose from the whole genome duplication [Source:SGD;Acc:S000003255]
#INFO:	QUERY:	YGR043C	NQM1	Transaldolase of unknown function; transcription is repressed by Mot1p and induced by alpha-factor and during diauxic shift; NQM1 has a paralog, TAL1, that arose from the whole genome duplication [Source:SGD;Acc:S000003275]
#INFO:	QUERY:	YGR088W	CTT1	Cytosolic catalase T; has a role in protection from oxidative damage by hydrogen peroxide [Source:SGD;Acc:S000003320]
#INFO:	QUERY:	YGR109C	CLB6	B-type cyclin involved in DNA replication during S phase; activates Cdc28p to promote initiation of DNA synthesis; functions in formation of mitotic spindles along with Clb3p and Clb4p; most abundant during late G1; CLB6 has a paralog, CLB5, that arose from the whole genome duplication [Source:SGD;Acc:S000003341]
#INFO:	QUERY:	YGR146C	ECL1	Protein of unknown function; mitochondrial-dependent role in the extension of chronological lifespan; overexpression increases oxygen consumption and respiratory activity while deletion results in reduced oxygen consumption under conditions of caloric restriction; induced by iron homeostasis transcription factor Aft2p; multicopy suppressor of temperature sensitive hsf1 mutant; induced by treatmen…
#INFO:	QUERY:	YGR236C	SPG1	Protein required for high temperature survival during stationary phase; not required for growth on nonfermentable carbon sources; the authentic, non-tagged protein is detected in highly purified mitochondria in high-throughput studies [Source:SGD;Acc:S000003468]
#INFO:	QUERY:	YGR239C	PEX21	Peroxin required for peroxisomal matrix protein targeting; acts on proteins containing the PTS2 targeting sequence; interacts with Pex7p; partially redundant with Pex18p; relative distribution to cytoplasmic foci increases upon DNA replication stress; PEX21 has a paralog, PEX18, that arose from the whole genome duplication [Source:SGD;Acc:S000003471]
#INFO:	QUERY:	YHR033W	N/A	Putative protein of unknown function; epitope-tagged protein localizes to the cytoplasm; YHR033W has a paralog, PRO1, that arose from the whole genome duplication [Source:SGD;Acc:S000001075]
#INFO:	QUERY:	YHR096C	HXT5	Hexose transporter with moderate affinity for glucose; induced in the presence of non-fermentable carbon sources, induced by a decrease in growth rate, contains an extended N-terminal domain relative to other HXTs; HXT5 has a paralog, HXT3, that arose from the whole genome duplication [Source:SGD;Acc:S000001138]
#INFO:	QUERY:	YHR143W	DSE2	Daughter cell-specific secreted protein with similarity to glucanases; degrades cell wall from the daughter side causing daughter to separate from mother; expression is repressed by cAMP [Source:SGD;Acc:S000001186]
#INFO:	QUERY:	YHR214W	N/A	Putative protein of unknown function; predicted to be a glycosylphosphatidylinositol-modified (GPI) protein; YHR214W has a paralog, YAR066W, that arose from a segmental duplication [Source:SGD;Acc:S000001257]/Putative GPI protein; YAR066W has a paralog, YHR214W, that arose from a segmental duplication [Source:SGD;Acc:S000002144]
#INFO:	QUERY:	YIL053W	GPP1	Constitutively expressed DL-glycerol-3-phosphate phosphatase; also known as glycerol-1-phosphatase; involved in glycerol biosynthesis, induced in response to both anaerobic and osmotic stress; GPP1 has a paralog, GPP2, that arose from the whole genome duplication [Source:SGD;Acc:S000001315]
#INFO:	QUERY:	YIL099W	SGA1	Intracellular sporulation-specific glucoamylase; involved in glycogen degradation; induced during starvation of a/a diploids late in sporulation, but dispensable for sporulation [Source:SGD;Acc:S000001361]
#INFO:	QUERY:	YIL101C	XBP1	Transcriptional repressor; binds to promoter sequences of the cyclin genes, CYS3, and SMF2; expression is induced by stress or starvation during mitosis, and late in meiosis; member of the Swi4p/Mbp1p family; potential Cdc28p substrate; relative distribution to the nucleus increases upon DNA replication stress [Source:SGD;Acc:S000001363]
#INFO:	QUERY:	YIL169C	N/A	Putative protein of unknown function; serine/threonine rich and highly similar to YOL155C, a putative glucan alpha-1,4-glucosidase; transcript is induced in both high and low pH environments; YIL169C is a non-essential gene [Source:SGD;Acc:S000001431]
#INFO:	QUERY:	YJL026W	RNR2	Ribonucleotide-diphosphate reductase (RNR), small subunit; the RNR complex catalyzes the rate-limiting step in dNTP synthesis and is regulated by DNA replication and DNA damage checkpoint pathways via localization of the small subunits; RNR2 has a paralog, RNR4, that arose from the whole genome duplication [Source:SGD;Acc:S000003563]
#INFO:	QUERY:	YJL045W	N/A	Minor succinate dehydrogenase isozyme; participates in oxidation of succinate and transfer of electrons to ubiquinone; induced during the diauxic shift in a Cat8p-dependent manner; YJL045W has a paralog, SDH1, that arose from the whole genome duplication [Source:SGD;Acc:S000003581]
#INFO:	QUERY:	YJL078C	PRY3	Cell wall-associated protein involved in export of acetylated sterols; member of the CAP protein superfamily (cysteine-rich secretory proteins (CRISP), antigen 5, and pathogenesis related 1 proteins); role in mating efficiency; expression of full-length transcript is daughter cell-specific; in response to alpha factor, a short transcript starting at +452 is expressed and the long form is represse…
#INFO:	QUERY:	YJL219W	HXT9	Putative hexose transporter that is nearly identical to Hxt11p; has similarity to major facilitator superfamily (MFS) transporters, expression of HXT9 is regulated by transcription factors Pdr1p and Pdr3p [Source:SGD;Acc:S000003755]
#INFO:	QUERY:	YJR151C	DAN4	Cell wall mannoprotein; has similarity to Tir1p, Tir2p, Tir3p, and Tir4p; expressed under anaerobic conditions, completely repressed during aerobic growth [Source:SGD;Acc:S000003912]
#INFO:	QUERY:	YKL051W	SFK1	Plasma membrane protein that may act to generate normal levels of PI4P; may act together with or upstream of Stt4p; at least partially mediates proper localization of Stt4p to the plasma membrane [Source:SGD;Acc:S000001534]
#INFO:	QUERY:	YKL093W	MBR1	Protein involved in mitochondrial functions and stress response; overexpression suppresses growth defects of hap2, hap3, and hap4 mutants; MBR1 has a paralog, ISF1, that arose from the whole genome duplication [Source:SGD;Acc:S000001576]
#INFO:	QUERY:	YKL096W	CWP1	Cell wall mannoprotein that localizes to birth scars of daughter cells; linked to a beta-1,3- and beta-1,6-glucan heteropolymer through a phosphodiester bond; required for propionic acid resistance [Source:SGD;Acc:S000001579]
#INFO:	QUERY:	YKL217W	JEN1	Monocarboxylate/proton symporter of the plasma membrane; transport activity is dependent on the pH gradient across the membrane; mediates high-affinity uptake of carbon sources lactate, pyuvate, and acetate, and also of the micronutrient selenite, whose structure mimics that of monocarboxylates; expression and localization are tightly regulated, with transcription repression, mRNA degradation, an…
#INFO:	QUERY:	YKR077W	MSA2	Putative transcriptional activator; interacts with G1-specific transcription factor MBF and G1-specific promoters; MSA2 has a paralog, MSA1, that arose from the whole genome duplication [Source:SGD;Acc:S000001785]
#INFO:	QUERY:	YLL028W	TPO1	Polyamine transporter of the major facilitator superfamily; member of the 12-spanner drug:H(+) antiporter DHA1 family; recognizes spermine, putrescine, and spermidine; catalyzes uptake of polyamines at alkaline pH and excretion at acidic pH; during oxidative stress exports spermine, spermidine from the cell, which controls timing of expression of stress-responsive genes; phosphorylation enhances …
#INFO:	QUERY:	YLR053C	N/A	Putative protein of unknown function [Source:SGD;Acc:S000004043]
#INFO:	QUERY:	YLR154C-G	N/A	Putative protein of unknown function; identified by fungal homology comparisons and RT-PCR; this ORF is contained within RDN25-2 and RDN37-2 [Source:SGD;Acc:S000028561]
#INFO:	QUERY:	YLR237W	THI7	Plasma membrane transporter responsible for the uptake of thiamine; contributes to uptake of 5-aminoimidazole-4-carboxamide-1-beta-D-ribofuranoside (acadesine); member of the major facilitator superfamily of transporters; mutation of human ortholog causes thiamine-responsive megaloblastic anemia [Source:SGD;Acc:S000004227]
#INFO:	QUERY:	YLR286C	CTS1	Endochitinase; required for cell separation after mitosis; transcriptional activation during the G1 phase of the cell cycle is mediated by transcription factor Ace2p [Source:SGD;Acc:S000004276]
#INFO:	QUERY:	YLR297W	N/A	Protein of unknown function; green fluorescent protein (GFP)-fusion protein localizes to the vacuole; not an essential gene; induced by treatment with 8-methoxypsoralen and UVA irradiation; relocalizes from nucleus to vacuole upon DNA replication stress; YLR297W has a paralog, YOR186W, that arose from the whole genome duplication [Source:SGD;Acc:S000004288]
#INFO:	QUERY:	YLR322W	VPS65	Dubious open reading frame; unlikely to encode a functional protein, based on available experimental and comparative sequence data; not conserved in closely related Saccharomyces species; 75% of ORF overlaps the verified gene SFH1; deletion causes a vacuolar protein sorting defect and blocks anaerobic growth [Source:SGD;Acc:S000004314]
#INFO:	QUERY:	YLR346C	N/A	Putative protein of unknown function found in mitochondria; expression is regulated by transcription factors involved in pleiotropic drug resistance, Pdr1p and Yrr1p; not an essential gene; YLR346C has a paralog, YGR035C, that arose from the whole genome duplication [Source:SGD;Acc:S000004338]
#INFO:	QUERY:	YML131W	N/A	Protein of unknown function; similar to medium chain dehydrogenase/reductases; expression induced by stresses including osmotic shock, DNA damaging agents, and other chemicals; GFP-fusion protein localizes to the cytoplasm; protein abundance increases in response to DNA replication stress [Source:SGD;Acc:S000004600]
#INFO:	QUERY:	YMR034C	N/A	Putative transporter; member of the SLC10 carrier family; identified in a transposon mutagenesis screen as a gene involved in azole resistance; YMR034C is not an essential gene [Source:SGD;Acc:S000004637]
#INFO:	QUERY:	YMR108W	ILV2	Acetolactate synthase; catalyses the first common step in isoleucine and valine biosynthesis and is the target of several classes of inhibitors, localizes to the mitochondria; expression of the gene is under general amino acid control [Source:SGD;Acc:S000004714]
#INFO:	QUERY:	YMR118C	SHH3	Putative mitochondrial inner membrane protein of unknown function; although similar to paralogous Sdh3p, Shh3p is not a stoichiometric subunit of either succinate dehydrogenase or of the TIM22 translocase; SHH3 has a paralog, SDH3, that arose from the whole genome duplication [Source:SGD;Acc:S000004724]
#INFO:	QUERY:	YMR175W	SIP18	Phospholipid-binding hydrophilin; essential to overcome desiccation-rehydration process; expression is induced by osmotic stress; SIP18 has a paralog, GRE1, that arose from the whole genome duplication [Source:SGD;Acc:S000004787]
#INFO:	QUERY:	YNL194C	N/A	Integral membrane protein; required for sporulation and plasma membrane sphingolipid content; similar to SUR7; GFP-fusion protein is induced in response to the DNA-damaging agent MMS; GFP-fusion protein is more abundant at MCCs (membrane compartment occupied by Can1) in the presence of glycerol and oleate; YNL194C has a paralog, FMP45, that arose from the whole genome duplication [Source:SGD;Acc:…
#INFO:	QUERY:	YNR002C	ATO2	Putative transmembrane protein involved in export of ammonia; ammonia is a starvation signal that promotes cell death in aging colonies; phosphorylated in mitochondria; member of the TC 9.B.33 YaaH family; homolog of Y. lipolytica Gpr1p; ATO2 has a paralog, ADY2, that arose from the whole genome duplication [Source:SGD;Acc:S000005285]
#INFO:	QUERY:	YOL084W	PHM7	Protein of unknown function; expression is regulated by phosphate levels; green fluorescent protein (GFP)-fusion protein localizes to the cell periphery and vacuole; protein abundance increases in response to DNA replication stress [Source:SGD;Acc:S000005444]
#INFO:	QUERY:	YOL151W	GRE2	3-methylbutanal reductase and NADPH-dependent methylglyoxal reductase; stress induced (osmotic, ionic, oxidative, heat shock and heavy metals); regulated by the HOG pathway; restores resistance to glycolaldehyde by coupling reduction of glycolaldehyde to ethylene glycol and oxidation of NADPH to NADP+; protein abundance increases in response to DNA replication stress; methylglyoxal reductase (NAD…
#INFO:	QUERY:	YOL155C	HPF1	Haze-protective mannoprotein; reduces the particle size of aggregated proteins in white wines [Source:SGD;Acc:S000005515]
#INFO:	QUERY:	YOL156W	HXT11	Putative hexose transporter that is nearly identical to Hxt9p; has similarity to major facilitator superfamily (MFS) transporters and is involved in pleiotropic drug resistance [Source:SGD;Acc:S000005516]
#INFO:	QUERY:	YOR100C	CRC1	Mitochondrial inner membrane carnitine transporter; required for carnitine-dependent transport of acetyl-CoA from peroxisomes to mitochondria during fatty acid beta-oxidation [Source:SGD;Acc:S000005626]
#INFO:	QUERY:	YOR153W	PDR5	Plasma membrane ATP-binding cassette (ABC) transporter; multidrug transporter actively regulated by Pdr1p; also involved in steroid transport, cation resistance, and cellular detoxification during exponential growth; PDR5 has a paralog, PDR15, that arose from the whole genome duplication [Source:SGD;Acc:S000005679]
#INFO:	QUERY:	YOR161C	PNS1	Protein of unknown function; has similarity to Torpedo californica tCTL1p, which is postulated to be a choline transporter, neither null mutation nor overexpression affects choline transport [Source:SGD;Acc:S000005687]
#INFO:	QUERY:	YOR186W	N/A	Putative protein of unknown function; proper regulation of expression during heat stress is sphingolipid-dependent; YOR186W has a paralog, YLR297W, that arose from the whole genome duplication [Source:SGD;Acc:S000005712]
#INFO:	QUERY:	YOR302W	N/A	CPA1 uORF; Arginine attenuator peptide, regulates translation of the CPA1 mRNA [Source:SGD;Acc:S000005828]
#INFO:	QUERY:	YOR303W	CPA1	Small subunit of carbamoyl phosphate synthetase; carbamoyl phosphate synthetase catalyzes a step in the synthesis of citrulline, an arginine precursor; translationally regulated by an attenuator peptide encoded by YOR302W within the CPA1 mRNA 5'-leader [Source:SGD;Acc:S000005829]
#INFO:	QUERY:	YOR339C	UBC11	Ubiquitin-conjugating enzyme; most similar in sequence to Xenopus ubiquitin-conjugating enzyme E2-C, but not a true functional homolog of this E2; unlike E2-C, not required for the degradation of mitotic cyclin Clb2 [Source:SGD;Acc:S000005866]
#INFO:	QUERY:	YOR378W	AMF1	Putative paralog of ATR1; but not required for boron tolerance; member of the DHA2 family of drug:H+ antiporters; YOR378W is not an essential gene [Source:SGD;Acc:S000005905]
#INFO:	QUERY:	YOR388C	FDH1	NAD(+)-dependent formate dehydrogenase; may protect cells from exogenous formate [Source:SGD;Acc:S000005915]
#INFO:	QUERY:	YPL036W	PMA2	Plasma membrane H+-ATPase; isoform of Pma1p, involved in pumping protons out of the cell; regulator of cytoplasmic pH and plasma membrane potential [Source:SGD;Acc:S000005957]
#INFO:	QUERY:	YPL135W	ISU1	Conserved protein of the mitochondrial matrix; performs a scaffolding function during assembly of iron-sulfur clusters, interacts physically and functionally with yeast frataxin (Yfh1p); isu1 isu2 double mutant is inviable; ISU1 has a paralog, ISU2, that arose from the whole genome duplication [Source:SGD;Acc:S000006056]
#INFO:	QUERY:	YPL223C	GRE1	Hydrophilin essential in desiccation-rehydration process; stress induced (osmotic, ionic, oxidative, heat shock and heavy metals); regulated by the HOG pathway; GRE1 has a paralog, SIP18, that arose from the whole genome duplication [Source:SGD;Acc:S000006144]
#INFO:	QUERY:	YPR006C	ICL2	2-methylisocitrate lyase of the mitochondrial matrix; functions in the methylcitrate cycle to catalyze the conversion of 2-methylisocitrate to succinate and pyruvate; ICL2 transcription is repressed by glucose and induced by ethanol [Source:SGD;Acc:S000006210]
#INFO:	QUERY:	YPR149W	NCE102	Protein of unknown function; contains transmembrane domains; involved in secretion of proteins that lack classical secretory signal sequences; component of the detergent-insoluble glycolipid-enriched complexes (DIGs); NCE102 has a paralog, FHN1, that arose from the whole genome duplication [Source:SGD;Acc:S000006353]
# Repressed genes
p-value	T	Q	Q&T	Q&T/Q	Q&T/T	term ID	t type	t group	t name	t depth	Q&T list
1.79e-05	256	63	15	0.238	0.059	GO:0051704	BP	10	multi-organism process	1	YCL027W,YCL048W,YDR461W,YFL026W,YGL032C,YGL162W,YHR139C,YIL015W,YIR019C,YJL170C,YKR102W,YNL145W,YNL279W,YOR313C,YPR192W
0.000313	16	63	5	0.079	0.312	GO:1901678	BP	16	iron coordination entity transport	1	YBR085W,YCL073C,YHL047C,YKR106W,YOR381W
0.0444	98	63	7	0.111	0.071	GO:0071444	BP	3	cellular response to pheromone	1	YCL027W,YDR461W,YFL026W,YGL032C,YGL162W,YIL015W,YNL145W
0.00638	48	63	6	0.095	0.125	GO:0006879	BP	12	cellular iron ion homeostasis	1	YCL073C,YHL047C,YKL220C,YKR106W,YLR136C,YOR381W
0.000396	237	63	13	0.206	0.055	GO:0044703	BP	13	multi-organism reproductive process	1	YCL027W,YCL048W,YDR461W,YFL026W,YGL032C,YGL162W,YHR139C,YIL015W,YJL170C,YNL145W,YNL279W,YOR313C,YPR192W
2.53e-08	108	63	13	0.206	0.12	GO:0005576	CC	9	extracellular region	1	YBR067C,YBR093C,YDR461W,YEL040W,YER011W,YIL015W,YIR019C,YJR150C,YKR102W,YLR042C,YNL145W,YOL154W,YOR009W
4.1e-11	811	63	33	0.524	0.041	GO:0071944	CC	15	cell periphery	1	YBR067C,YBR093C,YCL027W,YCL048W,YCL073C,YCR098C,YDR144C,YDR461W,YEL040W,YER011W,YFL026W,YGL032C,YGL258W,YGR213C,YHL047C,YHR094C,YHR139C,YIL015W,YIR019C,YJL170C,YJR150C,YKL220C,YKR102W,YKR106W,YLR042C,YMR011W,YNL145W,YNL270C,YNL279W,YOL154W,YOR009W,YOR381W,YPR192W
3.73e-07	63	63	10	0.159	0.159	GO:0031225	CC	8	anchored component of membrane	1	YBR067C,YCL048W,YDR144C,YEL040W,YER011W,YIR019C,YJR150C,YKR102W,YLR042C,YOR009W
0.00165	519	63	18	0.286	0.035	GO:0005773	CC	7	vacuole	1	YCL073C,YCR098C,YDR144C,YER011W,YGL032C,YGR213C,YHL047C,YIL117C,YIR019C,YKL220C,YKR106W,YLR042C,YMR011W,YNL270C,YNL279W,YOL154W,YOR009W,YOR381W
0.0471	8	63	3	0.048	0.375	GO:0005102	MF	1	receptor binding	1	YDR461W,YNL145W,YOL154W
0.0171	6	63	3	0.048	0.5	GO:0042927	MF	5	siderophore transporter activity	1	YCL073C,YHL047C,YKR106W
0.0171	6	63	3	0.048	0.5	GO:0015343	MF	14	siderophore transmembrane transporter activity	1	YCL073C,YHL047C,YKR106W
0.0108	19	18	3	0.167	0.158	KEGG:00730	keg	2	Thiamine metabolism	1	YBR093C,YFL058W,YNL332W
4.67e-05	114	18	8	0.444	0.07	KEGG:04011	keg	4	MAPK signaling pathway - yeast	1	YCL027W,YDR144C,YDR461W,YFL026W,YGR108W,YIL015W,YIR019C,YNL145W
0.00732	104	74	7	0.095	0.067	TF:M01685_0	tf	11	Factor: STP1; motif: YGCGGCKB; match class: 0	1	YBR067C,YCL073C,YCR098C,YEL040W,YIL117C,YKR106W,YMR018W
#INFO:	--- Gene names and descriptions
#INFO:
#INFO:	QUERY:	YBR056W-A	N/A	Protein of unknown function; mRNA identified as translated by ribosome profiling data; partially overlaps dubious ORF YBR056C-B; YBR056W-A has a paralog, YDR034W-B, that arose from the whole genome duplication [Source:SGD;Acc:S000028736]
#INFO:	QUERY:	YBR067C	TIP1	Major cell wall mannoprotein with possible lipase activity; transcription is induced by heat- and cold-shock; member of the Srp1p/Tip1p family of serine-alanine-rich proteins [Source:SGD;Acc:S000000271]
#INFO:	QUERY:	YBR085W	AAC3	Mitochondrial inner membrane ADP/ATP translocator; exchanges cytosolic ADP for mitochondrially synthesized ATP; expressed under anaerobic conditions; similar to Aac1p; has roles in maintenance of viability and in respiration; AAC3 has a paralog, PET9, that arose from the whole genome duplication [Source:SGD;Acc:S000000289]
#INFO:	QUERY:	YBR093C	PHO5	Repressible acid phosphatase; 1 of 3 repressible acid phosphatases that also mediates extracellular nucleotide-derived phosphate hydrolysis; secretory pathway derived cell surface glycoprotein; induced by phosphate starvation and coordinately regulated by PHO4 and PHO2 [Source:SGD;Acc:S000000297]
#INFO:	QUERY:	YBR099C	N/A	Dubious open reading frame; unlikely to encode a functional protein, based on available experimental and comparative sequence data; completely overlaps the verified gene MMS4 [Source:SGD;Acc:S000000303]
#INFO:	QUERY:	YCL027W	FUS1	Membrane protein localized to the shmoo tip; required for cell fusion; expression regulated by mating pheromone; proposed to coordinate signaling, fusion, and polarization events required for fusion; potential Cdc28p substrate [Source:SGD;Acc:S000000532]
#INFO:	QUERY:	YCL048W	SPS22	Protein of unknown function; SPS22 has a paralog, SPS2, that arose from the whole genome duplication; redundant with Sps2p for the organization of the beta-glucan layer of the spore wall [Source:SGD;Acc:S000000553]
#INFO:	QUERY:	YCL073C	GEX1	Proton:glutathione antiporter; localized to the vacuolar and plasma membranes; imports glutathione from the vacuole and exports it through the plasma membrane; has a role in resistance to oxidative stress and modulation of the PKA pathway; GEX1 has a paralog, GEX2, that arose from a segmental duplication [Source:SGD;Acc:S000000575]
#INFO:	QUERY:	YCR098C	GIT1	Plasma membrane permease; mediates uptake of glycerophosphoinositol and glycerophosphocholine as sources of the nutrients inositol and phosphate; expression and transport rate are regulated by phosphate and inositol availability [Source:SGD;Acc:S000000695]
#INFO:	QUERY:	YCR102C	N/A	Putative protein of unknown function; involved in copper metabolism; similar to C. carbonum toxD gene; member of the quinone oxidoreductase family [Source:SGD;Acc:S000000699]
#INFO:	QUERY:	YCR102W-A	N/A	Dubious open reading frame; unlikely to encode a functional protein, based on available experimental and comparative sequence data [Source:SGD;Acc:S000007231]
#INFO:	QUERY:	YDL114W	N/A	Putative short-chain dehydrogenase/reductase; YDL114W is not an essential gene [Source:SGD;Acc:S000002272]
#INFO:	QUERY:	YDL129W	N/A	Protein of unknown function; green fluorescent protein (GFP)-fusion protein localizes to the cytoplasm and the nucleus; YDL129W is not an essential gene; relative distribution to the nucleus increases upon DNA replication stress [Source:SGD;Acc:S000002287]
#INFO:	QUERY:	YDL221W	N/A	Dubious open reading frame; unlikely to encode a functional protein, based on available experimental and comparative sequence data; partially overlaps the 3' end of essential gene CDC13 [Source:SGD;Acc:S000002380]
#INFO:	QUERY:	YDR144C	MKC7	GPI-anchored aspartyl protease; member of the yapsin family of proteases involved in cell wall growth and maintenance; shares functions with Yap3p and Kex2p; MKC7 has a paralog, YPS1, that arose from the whole genome duplication [Source:SGD;Acc:S000002551]
#INFO:	QUERY:	YDR213W	UPC2	Sterol regulatory element binding protein; induces transcription of sterol biosynthetic genes and of DAN/TIR gene products; relocates from intracellular membranes to perinuclear foci on sterol depletion; UPC2 has a paralog, ECM22, that arose from the whole genome duplication [Source:SGD;Acc:S000002621]
#INFO:	QUERY:	YDR461W	MFA1	Mating pheromone a-factor; made by a cells; interacts with alpha cells to induce cell cycle arrest and other responses leading to mating; biogenesis involves C-terminal modification, N-terminal proteolysis, and export; also encoded by MFA2 [Source:SGD;Acc:S000002869]
#INFO:	QUERY:	YEL040W	UTR2	Chitin transglycosylase; functions in the transfer of chitin to beta(1-6) and beta(1-3) glucans in the cell wall; similar to and functionally redundant with Crh1; glycosylphosphatidylinositol (GPI)-anchored protein localized to bud neck [Source:SGD;Acc:S000000766]
#INFO:	QUERY:	YER011W	TIR1	Cell wall mannoprotein; expression is downregulated at acidic pH and induced by cold shock and anaerobiosis; abundance is increased in cells cultured without shaking; member of the Srp1p/Tip1p family of serine-alanine-rich proteins [Source:SGD;Acc:S000000813]
#INFO:	QUERY:	YER076W-A	N/A	Dubious open reading frame; unlikely to encode a functional protein, based on available experimental and comparative sequence data; partially overlaps the uncharacterized ORF YER076C [Source:SGD;Acc:S000028750]
#INFO:	QUERY:	YFL026W	STE2	Receptor for alpha-factor pheromone; seven transmembrane-domain GPCR that interacts with both pheromone and a heterotrimeric G protein to initiate the signaling response that leads to mating between haploid a and alpha cells [Source:SGD;Acc:S000001868]
#INFO:	QUERY:	YFL058W	THI5	Protein involved in synthesis of the thiamine precursor HMP; member of a subtelomeric gene family including THI5, THI11, THI12, and THI13; hydroxymethylpyrimidine is also known as HMP [Source:SGD;Acc:S000001836]
#INFO:	QUERY:	YFR015C	GSY1	Glycogen synthase; expression induced by glucose limitation, nitrogen starvation, environmental stress, and entry into stationary phase; GSY1 has a paralog, GSY2, that arose from the whole genome duplication; relocalizes from nucleus to cytoplasmic foci upon DNA replication stress [Source:SGD;Acc:S000001911]
#INFO:	QUERY:	YFR052C-A	N/A	Dubious open reading frame; unlikely to encode a functional protein, based on available experimental and comparative sequence data; overlaps ORF HXK1/YFR053C [Source:SGD;Acc:S000028768]
#INFO:	QUERY:	YGL032C	AGA2	Adhesion subunit of a-agglutinin of a-cells; C-terminal sequence acts as a ligand for alpha-agglutinin (Sag1p) during agglutination, modified with O-linked oligomannosyl chains, linked to anchorage subunit Aga1p via two disulfide bonds [Source:SGD;Acc:S000003000]
#INFO:	QUERY:	YGL162W	SUT1	Transcription factor of the Zn(II)2Cys6 family; positively regulates genes involved in sterol uptake under anaerobic conditions; involved in hypoxic gene expression; represses filamentation-inducing genes during non-starvation conditions; positively regulates mating with SUT2 by repressing expression of genes which act as mating inhibitors; relocalizes from nucleus to cytoplasm upon DNA replicati…
#INFO:	QUERY:	YGL258W	VEL1	Protein of unknown function; highly induced in zinc-depleted conditions and has increased expression in NAP1 deletion mutants; VEL1 has a paralog, YOR387C, that arose from a single-locus duplication [Source:SGD;Acc:S000003227]
#INFO:	QUERY:	YGR108W	CLB1	B-type cyclin involved in cell cycle progression; activates Cdc28p to promote the transition from G2 to M phase; accumulates during G2 and M, then targeted via a destruction box motif for ubiquitin-mediated degradation by the proteasome; CLB1 has a paralog, CLB2, that arose from the whole genome duplication [Source:SGD;Acc:S000003340]
#INFO:	QUERY:	YGR213C	RTA1	Protein involved in 7-aminocholesterol resistance; has seven potential membrane-spanning regions; expression is induced under both low-heme and low-oxygen conditions; member of the fungal lipid-translocating exporter (LTE) family of protein; RTA1 has a paralog, YLR046C, that arose from the whole genome duplication [Source:SGD;Acc:S000003445]
#INFO:	QUERY:	YHL028W	WSC4	Endoplasmic reticulum (ER) membrane protein; involved in the translocation of soluble secretory proteins and insertion of membrane proteins into the ER membrane; may also have a role in the stress response but has only partial functional overlap with WSC1-3 [Source:SGD;Acc:S000001020]
#INFO:	QUERY:	YHL047C	ARN2	Transporter; member of the ARN family of transporters that specifically recognize siderophore-iron chelates; responsible for uptake of iron bound to the siderophore triacetylfusarinine C [Source:SGD;Acc:S000001039]
#INFO:	QUERY:	YHR094C	HXT1	Low-affinity glucose transporter of the major facilitator superfamily; expression is induced by Hxk2p in the presence of glucose and repressed by Rgt1p when glucose is limiting; HXT1 has a paralog, HXT6, what arose from the whole genome duplication [Source:SGD;Acc:S000001136]
#INFO:	QUERY:	YHR139C	SPS100	Protein required for spore wall maturation; expressed during sporulation; may be a component of the spore wall; expression also induced in cells treated with the mycotoxin patulin; SPS100 has a paralog, YGP1, that arose from the whole genome duplication [Source:SGD;Acc:S000001181]
#INFO:	QUERY:	YHR157W	REC104	Protein involved in early stages of meiotic recombination; required for meiotic crossing over; forms a complex with Rec102p and Spo11p necessary during the initiation of recombination [Source:SGD;Acc:S000001200]
#INFO:	QUERY:	YIL015W	BAR1	Aspartyl protease; secreted into the periplasmic space of mating type a cell; helps cells find mating partners; cleaves and inactivates alpha factor allowing cells to recover from alpha-factor-induced cell cycle arrest [Source:SGD;Acc:S000001277]
#INFO:	QUERY:	YIL111W	COX5B	Subunit Vb of cytochrome c oxidase; cytochrome c oxidase is the terminal member of the mitochondrial inner membrane electron transport chain; Cox5Bp is predominantly expressed during anaerobic growth while its isoform Va (Cox5Ap) is expressed during aerobic growth; COX5B has a paralog, COX5A, that arose from the whole genome duplication [Source:SGD;Acc:S000001373]
#INFO:	QUERY:	YIL117C	PRM5	Pheromone-regulated protein, predicted to have 1 transmembrane segment; induced during cell integrity signaling; PRM5 has a paralog, YNL058C, that arose from the whole genome duplication [Source:SGD;Acc:S000001379]
#INFO:	QUERY:	YIL119C	RPI1	Transcription factor, allelic differences between S288C and Sigma1278b; mediates fermentation stress tolerance by modulating cell wall integrity; overexpression suppresses heat shock sensitivity of wild-type RAS2 overexpression and also suppresses cell lysis defect of mpk1 mutation; allele from S288c can confer fMAPK pathway independent transcription of FLO11; S288C and Sigma1278b alleles differ …
#INFO:	QUERY:	YIR018C-A	N/A	Putative protein of unknown function; identified by expression profiling and mass spectrometry [Source:SGD;Acc:S000028837]
#INFO:	QUERY:	YIR019C	FLO11	GPI-anchored cell surface glycoprotein (flocculin); required for pseudohyphal formation, invasive growth, flocculation, and biofilms; transcriptionally regulated by the MAPK pathway (via Ste12p and Tec1p) and the cAMP pathway (via Flo8p); required for formation of fibrous interconnections between cells in a colony of a wild S. cerevisiae strain; a portion is cleaved and shed from cells, and free …
#INFO:	QUERY:	YJL170C	ASG7	Protein that regulates signaling from G protein beta subunit Ste4p; contributes to relocalization of Ste4p within the cell; specific to a-cells and induced by alpha-factor [Source:SGD;Acc:S000003706]
#INFO:	QUERY:	YJR148W	BAT2	Cytosolic branched-chain amino acid (BCAA) aminotransferase; preferentially involved in BCAA catabolism; homolog of murine ECA39; highly expressed during stationary phase and repressed during logarithmic phase; BAT2 has a paralog, BAT1, that arose from the whole genome duplication [Source:SGD;Acc:S000003909]
#INFO:	QUERY:	YJR150C	DAN1	Cell wall mannoprotein; has similarity to Tir1p, Tir2p, Tir3p, and Tir4p; expressed under anaerobic conditions, completely repressed during aerobic growth [Source:SGD;Acc:S000003911]
#INFO:	QUERY:	YJR157W	N/A	Dubious open reading frame; unlikely to encode a functional protein, based on available experimental and comparative sequence data [Source:SGD;Acc:S000003918]
#INFO:	QUERY:	YKL220C	FRE2	Ferric reductase and cupric reductase; reduces siderophore-bound iron and oxidized copper prior to uptake by transporters; expression induced by low iron levels but not by low copper levels [Source:SGD;Acc:S000001703]
#INFO:	QUERY:	YKR102W	FLO10	Member of the FLO family of cell wall flocculation proteins; not expressed in most lab strains; overproduction induces flocculation that can be inhibited by mannose, sucrose, or glucose; overproduction also promotes haploid invasive growth and diploid filamentous growth [Source:SGD;Acc:S000001810]
#INFO:	QUERY:	YKR106W	GEX2	Proton:glutathione antiporter; localized to the vacuolar and plasma membranes; expressed at a very low level; potential role in resistance to oxidative stress and modulation of the PKA pathway; GEX2 has a paralog, GEX1, that arose from a segmental duplication [Source:SGD;Acc:S000001814]
#INFO:	QUERY:	YLR042C	N/A	Cell wall protein of unknown function; localizes to the cytoplasm; deletion improves xylose fermentation in industrially engineered strains; YLL042C is not an essential gene [Source:SGD;Acc:S000004032]
#INFO:	QUERY:	YLR136C	TIS11	mRNA-binding protein expressed during iron starvation; binds to a sequence element in the 3'-untranslated regions of specific mRNAs to mediate their degradation; involved in iron homeostasis; protein increases in abundance and relative distribution to the nucleus increases upon DNA replication stress; TIS11 has a paralog, CTH1, that arose from the whole genome duplication [Source:SGD;Acc:S0000041…
#INFO:	QUERY:	YLR460C	N/A	Member of the quinone oxidoreductase family; up-regulated in response to the fungicide mancozeb; possibly up-regulated by iodine [Source:SGD;Acc:S000004452]
#INFO:	QUERY:	YMR011W	HXT2	High-affinity glucose transporter of the major facilitator superfamily; expression is induced by low levels of glucose and repressed by high levels of glucose [Source:SGD;Acc:S000004613]
#INFO:	QUERY:	YMR018W	N/A	Putative protein of unknown function with similarity to human PEX5Rp; transcription increases during colony development similar to genes involved in peroxisome biogenesis; YMR018W is not an essential gene; PEX5Rp is also known as peroxin protein 5 related protein [Source:SGD;Acc:S000004620]
#INFO:	QUERY:	YMR173W-A	N/A	Dubious open reading frame; unlikely to encode a functional protein, based on available experimental and comparative sequence data; overlaps the verified gene DDR48/YML173W [Source:SGD;Acc:S000004785]
#INFO:	QUERY:	YNL145W	MFA2	Mating pheromone a-factor; made by a cells; interacts with alpha cells to induce cell cycle arrest and other responses leading to mating; biogenesis involves C-terminal modification, N-terminal proteolysis, and export; also encoded by MFA1 [Source:SGD;Acc:S000005089]
#INFO:	QUERY:	YNL196C	SLZ1	Sporulation-specific protein with a leucine zipper motif; subunit of the MIS complex which controls mRNA methylation during during the induction of sporulation [Source:SGD;Acc:S000005140]
#INFO:	QUERY:	YNL270C	ALP1	Arginine transporter; expression is normally very low and it is unclear what conditions would induce significant expression; ALP1 has a paralog, CAN1, that arose from the whole genome duplication [Source:SGD;Acc:S000005214]
#INFO:	QUERY:	YNL277W	MET2	L-homoserine-O-acetyltransferase; catalyzes the conversion of homoserine to O-acetyl homoserine which is the first step of the methionine biosynthetic pathway [Source:SGD;Acc:S000005221]
#INFO:	QUERY:	YNL279W	PRM1	Pheromone-regulated multispanning membrane protein; involved in membrane fusion during mating; predicted to have 5 transmembrane segments and a coiled coil domain; localizes to the shmoo tip; regulated by Ste12p [Source:SGD;Acc:S000005223]
#INFO:	QUERY:	YNL332W	THI12	Protein involved in synthesis of the thiamine precursor HMP; member of a subtelomeric gene family including THI5, THI11, THI12, and THI13; hydroxymethylpyrimidine is also known as HMP [Source:SGD;Acc:S000005276]
#INFO:	QUERY:	YNR034W-A	N/A	Putative protein of unknown function; expression is regulated by Msn2p/Msn4p; YNR034W-A has a paralog, YCR075W-A, that arose from the whole genome duplication [Source:SGD;Acc:S000007525]
#INFO:	QUERY:	YNR071C	N/A	Putative aldose 1-epimerase [Source:SGD;Acc:S000005354]
#INFO:	QUERY:	YOL013W-A	N/A	Putative protein of unknown function; identified by SAGE [Source:SGD;Acc:S000028811]
#INFO:	QUERY:	YOL079W	N/A	Dubious open reading frame; unlikely to encode a functional protein, based on available experimental and comparative sequence data [Source:SGD;Acc:S000005439]
#INFO:	QUERY:	YOL154W	ZPS1	Putative GPI-anchored protein; transcription is induced under low-zinc conditions, as mediated by the Zap1p transcription factor, and at alkaline pH [Source:SGD;Acc:S000005514]
#INFO:	QUERY:	YOL159C	N/A	Soluble protein of unknown function; deletion mutants are viable and have elevated levels of Ty1 retrotransposition and Ty1 cDNA [Source:SGD;Acc:S000005519]
#INFO:	QUERY:	YOR009W	TIR4	Cell wall mannoprotein; expressed under anaerobic conditions and required for anaerobic growth; transcription is also induced by cold shock; member of the Srp1p/Tip1p family of serine-alanine-rich proteins [Source:SGD;Acc:S000005535]
#INFO:	QUERY:	YOR313C	SPS4	Protein whose expression is induced during sporulation; not required for sporulation; heterologous expression in E. coli induces the SOS response that senses DNA damage [Source:SGD;Acc:S000005840]
#INFO:	QUERY:	YOR315W	SFG1	Nuclear protein putative transcription factor; required for growth of superficial pseudohyphae (which do not invade the agar substrate) but not for invasive pseudohyphal growth; may act together with Phd1p; potential Cdc28p substrate [Source:SGD;Acc:S000005842]
#INFO:	QUERY:	YOR381W	FRE3	Ferric reductase; reduces siderophore-bound iron prior to uptake by transporters; expression induced by low iron levels [Source:SGD;Acc:S000005908]
#INFO:	QUERY:	YOR385W	N/A	Putative protein of unknown function; green fluorescent protein (GFP)-fusion protein localizes to the cytoplasm; YOR385W is not an essential gene [Source:SGD;Acc:S000005912]
#INFO:	QUERY:	YOR387C	N/A	Putative protein of unknown function; regulated by the metal-responsive Aft1p transcription factor; highly inducible in zinc-depleted conditions; localizes to the soluble fraction; YOR387C has a paralog, VEL1, that arose from a single-locus duplication [Source:SGD;Acc:S000005914]
#INFO:	QUERY:	YPL177C	CUP9	Homeodomain-containing transcriptional repressor; regulates expression of PTR2, which encodes a major peptide transporter; imported peptides activate ubiquitin-dependent proteolysis, resulting in degradation of Cup9p and de-repression of PTR2 transcription; CUP9 has a paralog, TOS8, that arose from the whole genome duplication; protein abundance increases in response to DNA replication stress [So…
#INFO:	QUERY:	YPR005C	HAL1	Cytoplasmic protein involved in halotolerance; decreases intracellular Na+ (via Ena1p) and increases intracellular K+ by decreasing efflux; expression repressed by Ssn6p-Tup1p and Sko1p and induced by NaCl, KCl, and sorbitol through Gcn4p [Source:SGD;Acc:S000006209]
#INFO:	QUERY:	YPR192W	AQY1	Spore-specific water channel; mediates the transport of water across cell membranes, developmentally controlled; may play a role in spore maturation, probably by allowing water outflow, may be involved in freeze tolerance [Source:SGD;Acc:S000006396]
