# Supplementary material for: Transcriptional Profiling of Biofilm Regulators Identified by an Overexpression Screen in Saccharomyces cerevisiae
Source: G3 (Bethesda). 2017 Jul 3;7(8):2845–54. doi: 10.1534/g3.117.042440 (PMC5555487; doi:10.1534/g3.117.042440)
Supplement: Supplementary file 6 [file 2845TableS4.xlsx]

## Sheet: gProfiler
#Supplementary Table 4. GO category, pathway and transcription factor enrichment for genes significantly and strongly induced or repressed in both the common factor and the TOS8 profile.
# Induced genes
p-value	T	Q	Q&T	Q&T/Q	Q&T/T	term ID	t type	t group	t name	t depth	Q&T list
0.00767	406	149	25	0.168	0.062	GO:0006811	BP	17	ion transport	1	YAL067C,YBR054W,YBR147W,YCR021C,YDL210W,YDR046C,YDR090C,YDR536W,YEL024W,YEL063C,YGR065C,YGR121C,YHR096C,YIL006W,YKL146W,YLR004C,YLR130C,YLR138W,YLR220W,YMR088C,YNL142W,YOR378W,YPL036W,YPR128C,YPR149W
0.000848	462	149	29	0.195	0.063	GO:0055085	BP	18	transmembrane transport	1	YAL067C,YBR054W,YBR147W,YCR021C,YDL210W,YDR011W,YDR046C,YDR090C,YDR406W,YDR536W,YEL024W,YEL063C,YGR065C,YGR121C,YHR096C,YIL006W,YKL084W,YKL146W,YLR004C,YLR130C,YLR138W,YLR152C,YLR220W,YLR237W,YMR088C,YNL142W,YOR378W,YPL036W,YPL189W
0.0471	42	149	7	0.047	0.167	GO:0003333	BP	6	amino acid transmembrane transport	1	YBR147W,YDL210W,YDR046C,YDR090C,YEL063C,YKL146W,YMR088C
0.00604	124	149	13	0.087	0.105	GO:1901607	BP	16	alpha-amino acid biosynthetic process	1	YAL062W,YDL182W,YDR234W,YER052C,YHR033W,YIL020C,YIL046W,YJL088W,YJL200C,YLR355C,YNL037C,YNR050C,YOR108W
0.0113	14	149	5	0.034	0.357	GO:0009085	BP	13	lysine biosynthetic process	1	YDL182W,YDR234W,YER052C,YJL200C,YNR050C
0.021	250	149	18	0.121	0.072	GO:0071555	BP	11	cell wall organization	1	YDL203C,YDL222C,YDR349C,YDR403W,YDR528W,YER124C,YER150W,YGL028C,YGR023W,YGR189C,YHR143W,YIR039C,YJR151C,YLR286C,YNL066W,YNL160W,YOL155C,YPR149W
0.00106	811	149	41	0.275	0.051	GO:0071944	CC	15	cell periphery	1	YAL067C,YBR054W,YCL024W,YCL048W-A,YCR021C,YDL210W,YDL222C,YDR011W,YDR046C,YDR090C,YDR406W,YDR536W,YEL063C,YER150W,YGL028C,YGR023W,YGR065C,YGR121C,YGR189C,YHR096C,YHR143W,YIR039C,YJL078C,YJR004C,YJR151C,YKL051W,YLR004C,YLR130C,YLR138W,YLR237W,YLR286C,YLR432W,YNL066W,YNL142W,YNL190W,YNR050C,YNR067C,YOL155C,YOR378W,YPL036W,YPR149W
0.00173	63	149	10	0.067	0.159	GO:0031225	CC	5	anchored component of membrane	1	YCL048W-A,YER150W,YGR189C,YHR143W,YIR039C,YJL078C,YJR004C,YJR151C,YNL190W,YOL155C
0.00126	108	149	13	0.087	0.12	GO:0005576	CC	1	extracellular region	1	YER150W,YGL028C,YGR189C,YHR143W,YJL078C,YJR004C,YJR151C,YLR286C,YNL066W,YNL160W,YNL190W,YNR067C,YOL155C
0.0471	42	149	7	0.047	0.167	GO:0051536	MF	12	iron-sulfur cluster binding	1	YDR234W,YEL024W,YER174C,YJL200C,YLL041C,YPL135W,YPL207W
7.96e-06	350	149	28	0.188	0.08	GO:0022857	MF	9	transmembrane transporter activity	1	YAL067C,YBR054W,YBR147W,YCR021C,YDL210W,YDR011W,YDR046C,YDR090C,YDR406W,YDR536W,YEL024W,YEL063C,YGR065C,YGR121C,YHR096C,YIL006W,YKL146W,YLR004C,YLR130C,YLR138W,YLR220W,YLR237W,YMR088C,YNL142W,YOR378W,YPL036W,YPL189W,YPR128C
0.00261	123	48	11	0.229	0.089	KEGG:01230	keg	3	Biosynthesis of amino acids	1	YDL182W,YDR234W,YER052C,YHR033W,YIL020C,YJL088W,YJL200C,YLR355C,YNL037C,YNR050C,YOR108W
0.00337	224	48	15	0.312	0.067	KEGG:01130	keg	4	Biosynthesis of antibiotics	1	YDL168W,YDL182W,YDR234W,YER052C,YHR033W,YJL045W,YJL088W,YJL200C,YLL041C,YLR355C,YMR318C,YNL037C,YNR034W,YNR050C,YPL262W
0.000121	12	48	5	0.104	0.417	KEGG:00300	keg	2	Lysine biosynthesis	1	YDL182W,YDR234W,YER052C,YJL200C,YNR050C
0.000317	35	48	7	0.146	0.2	KEGG:01210	keg	7	2-Oxocarboxylic acid metabolism	1	YDL182W,YDR234W,YER052C,YJL200C,YLR355C,YNL037C,YOR108W
0.0163	2768	153	85	0.556	0.031	TF:M01551_0	tf	10	Factor: Rsc3p; motif: NAWMNNANCGCGCGCKNNNTN; match class: 0	1	YAL067C,YAR007C,YBL002W,YBL103C,YBR028C,YBR161W,YCL005W,YCL024W,YCR021C,YCR065W,YDL025C,YDL180W,YDL182W,YDL203C,YDL211C,YDL222C,YDR011W,YDR046C,YDR232W,YDR349C,YDR350C,YDR403W,YDR406W,YDR528W,YDR536W,YEL024W,YEL032W,YEL036C,YER004W,YER052C,YER088C,YER150W,YER174C,YFR034C,YGL028C,YGL096W,YGL169W,YGL178W,YGR019W,YGR109C,YGR121C,YHL029C,YHR033W,YIL046W,YIL169C,YJL026W,YJL045W,YJL078C,YJL088W,YJL118W…
#INFO:	--- Gene names and descriptions
#INFO:
#INFO:	QUERY:	YAL062W	GDH3	NADP(+)-dependent glutamate dehydrogenase; synthesizes glutamate from ammonia and alpha-ketoglutarate; rate of alpha-ketoglutarate utilization differs from Gdh1p; expression regulated by nitrogen and carbon sources; GDH3 has a paralog, GDH1, that arose from the whole genome duplication [Source:SGD;Acc:S000000058]
#INFO:	QUERY:	YAL067C	SEO1	Putative permease; member of the allantoate transporter subfamily of the major facilitator superfamily; mutation confers resistance to ethionine sulfoxide [Source:SGD;Acc:S000000062]
#INFO:	QUERY:	YAR007C	RFA1	Subunit of heterotrimeric Replication Protein A (RPA); RPA is a highly conserved single-stranded DNA binding protein involved in DNA replication, repair, and recombination; RPA protects against inappropriate telomere recombination, and upon telomere uncapping, prevents cell proliferation by a checkpoint-independent pathway; role in DNA catenation/decatenation pathway of chromosome disentangling; …
#INFO:	QUERY:	YBL002W	HTB2	Histone H2B; core histone protein required for chromatin assembly and chromosome function; nearly identical to HTB1; Rad6p-Bre1p-Lge1p mediated ubiquitination regulates reassembly after DNA replication, transcriptional activation, meiotic DSB formation and H3 methylation [Source:SGD;Acc:S000000098]
#INFO:	QUERY:	YBL103C	RTG3	bHLH/Zip transcription factor for retrograde (RTG) and TOR pathways; forms a complex with another bHLH/Zip protein, Rtg1p, to activate the pathways; target of Hog1p [Source:SGD;Acc:S000000199]
#INFO:	QUERY:	YBR009C	HHF1	Histone H4; core histone protein required for chromatin assembly and chromosome function; one of two identical histone proteins (see also HHF2); contributes to telomeric silencing; N-terminal domain involved in maintaining genomic integrity [Source:SGD;Acc:S000000213]
#INFO:	QUERY:	YBR028C	YPK3	AGC kinase; phosphorylated by cAMP-dependent protein kinase (PKA) in a TORC1-dependent manner [Source:SGD;Acc:S000000232]
#INFO:	QUERY:	YBR054W	YRO2	Protein of unknown function with similarity to archaeal rhodopsins; the authentic, non-tagged protein is detected in a phosphorylated state in highly purified mitochondria in high-throughput studies; transcriptionally regulated by Haa1p; YRO2 has a paralog, MRH1, that arose from the whole genome duplication [Source:SGD;Acc:S000000258]
#INFO:	QUERY:	YBR088C	POL30	Proliferating cell nuclear antigen (PCNA); functions as the sliding clamp for DNA polymerase delta; may function as a docking site for other proteins required for mitotic and meiotic chromosomal DNA replication and for DNA repair [Source:SGD;Acc:S000000292]
#INFO:	QUERY:	YBR147W	RTC2	Putative vacuolar membrane transporter for cationic amino acids; likely contributes to amino acid homeostasis by exporting cationic amino acids from the vacuole; positive regulation by Lys14p suggests that lysine may be the primary substrate; member of the PQ-loop family, with seven transmembrane domains; similar to mammalian PQLC2 vacuolar transporter; RTC2 has a paralog, YPQ1, that arose from t…
#INFO:	QUERY:	YBR161W	CSH1	Mannosylinositol phosphorylceramide (MIPC) synthase catalytic subunit; forms a complex with regulatory subunit Csg2p; function in sphingolipid biosynthesis is overlapping with that of Sur1p; CSH1 has a paralog, SUR1, that arose from the whole genome duplication [Source:SGD;Acc:S000000365]
#INFO:	QUERY:	YCL005W	LDB16	Protein of unknown function; null mutants have decreased net negative cell surface charge; GFP-fusion protein expression is induced in response to the DNA-damaging agent MMS; native protein is detected in purified mitochondria [Source:SGD;Acc:S000000511]
#INFO:	QUERY:	YCL024W	KCC4	Protein kinase of the bud neck involved in the septin checkpoint; associates with septin proteins, negatively regulates Swe1p by phosphorylation, shows structural homology to bud neck kinases Gin4p and Hsl1p; KCC4 has a paralog, GIN4, that arose from the whole genome duplication [Source:SGD;Acc:S000000529]
#INFO:	QUERY:	YCL048W-A	N/A	Putative protein of unknown function; YCL048W-A has a paralog, YDR524C-B, that arose from the whole genome duplication [Source:SGD;Acc:S000087203]
#INFO:	QUERY:	YCL061C	MRC1	S-phase checkpoint protein required for DNA replication; couples DNA helicase and DNA polymerase; interacts with and stabilizes Pol2p at stalled replication forks during stress, where it forms a pausing complex with Tof1p and is phosphorylated by Mec1p; with Hog1p defines a novel S-phase checkpoint that permits eukaryotic cells to prevent conflicts between DNA replication and transcription; prote…
#INFO:	QUERY:	YCR008W	SAT4	Ser/Thr protein kinase involved in salt tolerance; funtions in regulation of Trk1p-Trk2p potassium transporter; overexpression affects the Fe-S and lipoamide containing proteins in the mitochondrion; required for lipoylation of Lat1p, Kgd2p and Gcv3p; partially redundant with Hal5p; has similarity to Npr1p; localizes to the cytoplasm and mitochondrion [Source:SGD;Acc:S000000601]
#INFO:	QUERY:	YCR021C	HSP30	Negative regulator of the H(+)-ATPase Pma1p; stress-responsive protein; hydrophobic plasma membrane localized; induced by heat shock, ethanol treatment, weak organic acid, glucose limitation, and entry into stationary phase [Source:SGD;Acc:S000000615]
#INFO:	QUERY:	YCR065W	HCM1	Forkhead transcription factor; drives S-phase specific expression of genes involved in chromosome segregation, spindle dynamics, and budding; suppressor of calmodulin mutants with specific SPB assembly defects; telomere maintenance role; regulates replicative lifespan; ortholog of C. elegans lifespan regulator PHA-4 [Source:SGD;Acc:S000000661]
#INFO:	QUERY:	YDL001W	RMD1	Cytoplasmic protein required for sporulation [Source:SGD;Acc:S000002159]
#INFO:	QUERY:	YDL025C	RTK1	Putative protein kinase, potentially phosphorylated by Cdc28p; interacts with ribosome biogenesis factors, Cka2, Gus1 and Arc1; protein abundance increases in response to DNA replication stress [Source:SGD;Acc:S000002183]
#INFO:	QUERY:	YDL168W	SFA1	Bifunctional alcohol dehydrogenase and formaldehyde dehydrogenase; formaldehyde dehydrogenase activity is glutathione-dependent; functions in formaldehyde detoxification and formation of long chain and complex alcohols, regulated by Hog1p-Sko1p; protein abundance increases in response to DNA replication stress [Source:SGD;Acc:S000002327]
#INFO:	QUERY:	YDL180W	N/A	Putative protein of unknown function; green fluorescent protein (GFP)-fusion protein localizes to the vacuole [Source:SGD;Acc:S000002339]
#INFO:	QUERY:	YDL182W	LYS20	Homocitrate synthase isozyme; catalyzes the condensation of acetyl-CoA and alpha-ketoglutarate to form homocitrate, which is the first step in the lysine biosynthesis pathway; LYS20 has a paralog, LYS21, that arose from the whole genome duplication [Source:SGD;Acc:S000002341]
#INFO:	QUERY:	YDL203C	ACK1	Protein that functions in the cell wall integrity pathway; functions upstream of Pkc1p; GFP-fusion protein expression is induced in response to the DNA-damaging agent MMS; non-tagged Ack1p is detected in purified mitochondria [Source:SGD;Acc:S000002362]
#INFO:	QUERY:	YDL210W	UGA4	GABA (gamma-aminobutyrate) permease; serves as a GABA transport protein involved in the utilization of GABA as a nitrogen source; catalyzes the transport of putrescine and delta-aminolevulinic acid (ALA); localized to the vacuolar membrane [Source:SGD;Acc:S000002369]
#INFO:	QUERY:	YDL211C	N/A	Protein of unknown function; green fluorescent protein (GFP)-fusion protein localizes to the vacuole; YDL211C has a paralog, TDA7, that arose from the whole genome duplication [Source:SGD;Acc:S000002370]
#INFO:	QUERY:	YDL222C	FMP45	Integral membrane protein localized to mitochondria; required for sporulation and maintaining sphingolipid content; similar to SUR7; FMP45 has a paralog, YNL194C, that arose from the whole genome duplication [Source:SGD;Acc:S000002381]
#INFO:	QUERY:	YDR008C	N/A	Dubious open reading frame; unlikely to encode a functional protein, based on available experimental and comparative sequence data; partially overlaps TRP1/YDR007W on opposite strand [Source:SGD;Acc:S000002415]
#INFO:	QUERY:	YDR011W	SNQ2	Plasma membrane ATP-binding cassette (ABC) transporter; multidrug transporter involved in multidrug resistance and resistance to singlet oxygen species [Source:SGD;Acc:S000002418]
#INFO:	QUERY:	YDR046C	BAP3	Amino acid permease; involved in uptake of cysteine, leucine, isoleucine and valine; BAP3 has a paralog, BAP2, that arose from the whole genome duplication [Source:SGD;Acc:S000002453]
#INFO:	QUERY:	YDR090C	N/A	Putative protein of unknown function [Source:SGD;Acc:S000002497]
#INFO:	QUERY:	YDR207C	UME6	Rpd3L histone deacetylase complex subunit; key transcriptional regulator of early meiotic genes; involved in chromatin remodeling and transcriptional repression via DNA looping; binds URS1 upstream regulatory sequence, couples metabolic responses to nutritional cues with initiation and progression of meiosis, forms complex with Ime1p [Source:SGD;Acc:S000002615]
#INFO:	QUERY:	YDR216W	ADR1	Carbon source-responsive zinc-finger transcription factor; required for transcription of the glucose-repressed gene ADH2, of peroxisomal protein genes, and of genes required for ethanol, glycerol, and fatty acid utilization [Source:SGD;Acc:S000002624]
#INFO:	QUERY:	YDR232W	HEM1	5-aminolevulinate synthase; catalyzes the first step in the heme biosynthetic pathway; an N-terminal signal sequence is required for localization to the mitochondrial matrix; expression is regulated by Hap2p-Hap3p [Source:SGD;Acc:S000002640]
#INFO:	QUERY:	YDR234W	LYS4	Homoaconitase; catalyzes the conversion of homocitrate to homoisocitrate, which is a step in the lysine biosynthesis pathway [Source:SGD;Acc:S000002642]
#INFO:	QUERY:	YDR349C	YPS7	Putative GPI-anchored aspartic protease; member of the yapsin family of proteases involved in cell wall growth and maintenance; located in the cytoplasm and endoplasmic reticulum [Source:SGD;Acc:S000002757]
#INFO:	QUERY:	YDR350C	ATP22	Specific translational activator for the mitochondrial ATP6 mRNA; Atp6p encodes a subunit of F1F0 ATP synthase; localized to the mitochondrial inner membrane [Source:SGD;Acc:S000002758]
#INFO:	QUERY:	YDR403W	DIT1	Sporulation-specific enzyme required for spore wall maturation; involved in the production of a soluble LL-dityrosine-containing precursor of the spore wall; transcripts accumulate at the time of prospore enclosure [Source:SGD;Acc:S000002811]
#INFO:	QUERY:	YDR406W	PDR15	Plasma membrane ATP binding cassette (ABC) transporter; multidrug transporter and general stress response factor implicated in cellular detoxification; regulated by Pdr1p, Pdr3p and Pdr8p; promoter contains a PDR responsive element; PDR15 has a paralog, PDR5, that arose from the whole genome duplication [Source:SGD;Acc:S000002814]
#INFO:	QUERY:	YDR501W	PLM2	Putative transcription factor, contains Forkhead Associated domain; found associated with chromatin; target of SBF transcription factor; induced in response to DNA damaging agents and deletion of telomerase; PLM2 has a paralog, TOS4, that arose from the whole genome duplication [Source:SGD;Acc:S000002909]
#INFO:	QUERY:	YDR528W	HLR1	Protein involved in regulation of cell wall composition and integrity; also involved in cell wall response to osmotic stress; overproduction suppresses a lysis sensitive PKC mutation; HLR1 has a paralog, LRE1, that arose from the whole genome duplication [Source:SGD;Acc:S000002936]
#INFO:	QUERY:	YDR536W	STL1	Glycerol proton symporter of the plasma membrane; subject to glucose-induced inactivation, strongly but transiently induced when cells are subjected to osmotic shock [Source:SGD;Acc:S000002944]
#INFO:	QUERY:	YEL021W	URA3	Orotidine-5'-phosphate (OMP) decarboxylase; catalyzes the sixth enzymatic step in the de novo biosynthesis of pyrimidines, converting OMP into uridine monophosphate (UMP); converts 5-FOA into 5-fluorouracil, a toxic compound [Source:SGD;Acc:S000000747]
#INFO:	QUERY:	YEL024W	RIP1	Ubiquinol-cytochrome-c reductase; a Rieske iron-sulfur protein of the mitochondrial cytochrome bc1 complex; transfers electrons from ubiquinol to cytochrome c1 during respiration; during import, Rip1p is first imported into the mitochondrial matrix where it is processed, acquires its Fe-S cluster, and is folded, then is translocated into the inner membrane by the action of a homo-oligomer of Bcs1…
#INFO:	QUERY:	YEL032W	MCM3	Protein involved in DNA replication; component of the Mcm2-7 hexameric helicase complex that binds chromatin as a part of the pre-replicative complex [Source:SGD;Acc:S000000758]
#INFO:	QUERY:	YEL035C	UTR5	Protein of unknown function; transcription may be regulated by Gcr1p; essential for growth under standard (aerobic) conditions but not under anaerobic conditions [Source:SGD;Acc:S000000761]
#INFO:	QUERY:	YEL036C	ANP1	Subunit of the alpha-1,6 mannosyltransferase complex; type II membrane protein; has a role in retention of glycosyltransferases in the Golgi; involved in osmotic sensitivity and resistance to aminonitrophenyl propanediol [Source:SGD;Acc:S000000762]
#INFO:	QUERY:	YEL063C	CAN1	Plasma membrane arginine permease; requires phosphatidyl ethanolamine (PE) for localization, exclusively associated with lipid rafts; mutation confers canavanine resistance; CAN1 has a paralog, ALP1, that arose from the whole genome duplication [Source:SGD;Acc:S000000789]
#INFO:	QUERY:	YER004W	FMP52	Protein of unknown function; localized to the mitochondrial outer membrane; induced by treatment with 8-methoxypsoralen and UVA irradiation [Source:SGD;Acc:S000000806]
#INFO:	QUERY:	YER052C	HOM3	Aspartate kinase (L-aspartate 4-P-transferase); cytoplasmic enzyme that catalyzes the first step in the common pathway for methionine and threonine biosynthesis; expression regulated by Gcn4p and the general control of amino acid synthesis [Source:SGD;Acc:S000000854]
#INFO:	QUERY:	YER070W	RNR1	Major isoform of large subunit of ribonucleotide-diphosphate reductase; the RNR complex catalyzes rate-limiting step in dNTP synthesis, regulated by DNA replication and DNA damage checkpoint pathways via localization of small subunits; relative distribution to the nucleus increases upon DNA replication stress; RNR1 has a paralog, RNR3, that arose from the whole genome duplication [Source:SGD;Acc:…
#INFO:	QUERY:	YER088C	DOT6	Protein involved in rRNA and ribosome biogenesis; activated in stochastic pulses of nuclear localization; binds polymerase A and C motif; subunit of the RPD3L histone deacetylase complex; has chromatin specific SANT domain; involved in telomeric gene silencing and filamentation; relative distribution to the nucleus increases upon DNA replication stress [Source:SGD;Acc:S000000890]
#INFO:	QUERY:	YER124C	DSE1	Daughter cell-specific protein; may regulate cross-talk between the mating and filamentation pathways; deletion affects cell separation after division and sensitivity to alpha-factor and drugs affecting the cell wall; relocalizes from bud neck to cytoplasm upon DNA replication stress [Source:SGD;Acc:S000000926]
#INFO:	QUERY:	YER150W	SPI1	GPI-anchored cell wall protein involved in weak acid resistance; basal expression requires Msn2p/Msn4p; expression is induced under conditions of stress and during the diauxic shift; SPI1 has a paralog, SED1, that arose from the whole genome duplication [Source:SGD;Acc:S000000952]
#INFO:	QUERY:	YER174C	GRX4	Glutathione-dependent oxidoreductase; hydroperoxide and superoxide-radical responsive; monothiol glutaredoxin subfamily member along with Grx3p and Grx5p; protects cells from oxidative damage; with Grx3p, binds to Aft1p in iron-replete conditions, promoting its dissociation from promoters; mutant has increased aneuploidy tolerance; transcription regulated by Yap5p; GRX4 has a paralog, GRX3, that …
#INFO:	QUERY:	YFR034C	PHO4	Basic helix-loop-helix (bHLH) transcription factor of the myc-family; activates transcription cooperatively with Pho2p in response to phosphate limitation; binding to 'CACGTG' motif is regulated by chromatin restriction, competitive binding of Cbf1p to the same DNA binding motif and cooperation with Pho2p; function is regulated by phosphorylation at multiple sites and by phosphate availability [S…
#INFO:	QUERY:	YGL028C	SCW11	Cell wall protein with similarity to glucanases; may play a role in conjugation during mating based on its regulation by Ste12p [Source:SGD;Acc:S000002996]
#INFO:	QUERY:	YGL096W	TOS8	Homeodomain-containing protein and putative transcription factor; found associated with chromatin; target of SBF transcription factor; induced during meiosis and under cell-damaging conditions; TOS8 has a paralog, CUP9, that arose from the whole genome duplication [Source:SGD;Acc:S000003064]
#INFO:	QUERY:	YGL169W	SUA5	Protein involved in threonylcarbamoyl adenosine biosynthesis; Sua5p and Qri7p are necessary and sufficient for RNA t6A modification in vitro; null mutant lacks N6-threonylcarbamoyl adenosine (t6A) modification in the anticodon loop of ANN-decoding tRNA; member of conserved YrdC/Sua5 family; binds single-stranded telomeric DNA and null mutant has abnormal telomere length [Source:SGD;Acc:S000003137]
#INFO:	QUERY:	YGL178W	MPT5	mRNA-binding protein of the PUF family; binds to the 3' UTR of specific mRNAs, including those involved in mating type switching, cell wall integrity, chronological lifespan, chromatin modification, and spindle pole body architecture; recruits the CCR4-NOT deadenylase complex to mRNAs along with Dhh1p and Dcp1p to promote deadenylation, decapping, and decay; also interacts with the Caf20p transla…
#INFO:	QUERY:	YGL193C	N/A	Haploid-specific gene repressed by a1-alpha2; turned off in sir3 null strains, absence enhances the sensitivity of rad52-327 cells to campothecin almost 100-fold [Source:SGD;Acc:S000003161]
#INFO:	QUERY:	YGR019W	UGA1	Gamma-aminobutyrate (GABA) transaminase; also known as 4-aminobutyrate aminotransferase; involved in the 4-aminobutyrate and glutamate degradation pathways; required for normal oxidative stress tolerance and nitrogen utilization; protein abundance increases in response to DNA replication stress [Source:SGD;Acc:S000003251]
#INFO:	QUERY:	YGR023W	MTL1	Putative plasma membrane sensor; involved in cell integrity signaling and stress response during glucose starvation and oxidative stress; has structural and functional similarity to Mid2p; MTL1 has a paralog, MID2, that arose from the whole genome duplication [Source:SGD;Acc:S000003255]
#INFO:	QUERY:	YGR065C	VHT1	High-affinity plasma membrane H+-biotin (vitamin H) symporter; mutation results in fatty acid auxotrophy; 12 transmembrane domain containing major facilitator subfamily member; mRNA levels negatively regulated by iron deprivation and biotin [Source:SGD;Acc:S000003297]
#INFO:	QUERY:	YGR109C	CLB6	B-type cyclin involved in DNA replication during S phase; activates Cdc28p to promote initiation of DNA synthesis; functions in formation of mitotic spindles along with Clb3p and Clb4p; most abundant during late G1; CLB6 has a paralog, CLB5, that arose from the whole genome duplication [Source:SGD;Acc:S000003341]
#INFO:	QUERY:	YGR119C	NUP57	FG-nucleoporin component of central core of the nuclear pore complex; contributes directly to nucleocytoplasmic transport and maintenance of the nuclear pore complex (NPC) permeability barrier; found in stable complex with Nic96p and two other FG-nucleoproteins (Nsp1p and Nup49p) [Source:SGD;Acc:S000003351]
#INFO:	QUERY:	YGR121C	MEP1	Ammonium permease; belongs to a ubiquitous family of cytoplasmic membrane proteins that transport only ammonium (NH4+); expression is under the nitrogen catabolite repression regulation; MEP1 has a paralog, MEP3, that arose from the whole genome duplication [Source:SGD;Acc:S000003353]
#INFO:	QUERY:	YGR140W	CBF2	Essential kinetochore protein; component of the CBF3 multisubunit complex that binds to the CDEIII region of the centromere; Cbf2p also binds to the CDEII region possibly forming a different multimeric complex, ubiquitinated in vivo; sumoylated in an Mms21p-dependent manner; relative distribution to the spindle pole body decreases upon DNA replication stress [Source:SGD;Acc:S000003372]
#INFO:	QUERY:	YGR189C	CRH1	Chitin transglycosylase; functions in the transfer of chitin to beta(1-6) and beta(1-3) glucans in the cell wall; similar and functionally redundant to Utr2; localizes to sites of polarized growth; expression induced by cell wall stress [Source:SGD;Acc:S000003421]
#INFO:	QUERY:	YGR236C	SPG1	Protein required for high temperature survival during stationary phase; not required for growth on nonfermentable carbon sources; the authentic, non-tagged protein is detected in highly purified mitochondria in high-throughput studies [Source:SGD;Acc:S000003468]
#INFO:	QUERY:	YHL029C	OCA5	Cytoplasmic protein required for replication of Brome mosaic virus; S. cerevisiae is a model system for studying replication of positive-strand RNA viruses in their natural hosts [Source:SGD;Acc:S000001021]
#INFO:	QUERY:	YHR033W	N/A	Putative protein of unknown function; epitope-tagged protein localizes to the cytoplasm; YHR033W has a paralog, PRO1, that arose from the whole genome duplication [Source:SGD;Acc:S000001075]
#INFO:	QUERY:	YHR096C	HXT5	Hexose transporter with moderate affinity for glucose; induced in the presence of non-fermentable carbon sources, induced by a decrease in growth rate, contains an extended N-terminal domain relative to other HXTs; HXT5 has a paralog, HXT3, that arose from the whole genome duplication [Source:SGD;Acc:S000001138]
#INFO:	QUERY:	YHR143W	DSE2	Daughter cell-specific secreted protein with similarity to glucanases; degrades cell wall from the daughter side causing daughter to separate from mother; expression is repressed by cAMP [Source:SGD;Acc:S000001186]
#INFO:	QUERY:	YIL006W	YIA6	Mitochondrial NAD+ transporter; involved in the transport of NAD+ into the mitochondria (see also YEA6); member of the mitochondrial carrier subfamily; disputed role as a pyruvate transporter; has putative mouse and human orthologs; YIA6 has a paralog, YEA6, that arose from the whole genome duplication [Source:SGD;Acc:S000001268]
#INFO:	QUERY:	YIL020C	HIS6	Enzyme that catalyzes the fourth step in the histidine pathway; Phosphoribosylformimino-5-aminoimidazole carboxamide ribotide isomerase; mutations cause histidine auxotrophy and sensitivity to Cu, Co, and Ni salts [Source:SGD;Acc:S000001282]
#INFO:	QUERY:	YIL046W	MET30	F-box protein containing five copies of the WD40 motif; controls cell cycle function, sulfur metabolism, and methionine biosynthesis as part of the ubiquitin ligase complex; interacts with and regulates Met4p, localizes within the nucleus; dissociation of Met30p from SCF complex in response to cadmium stress is regulated by Cdc48p [Source:SGD;Acc:S000001308]
#INFO:	QUERY:	YIL169C	N/A	Putative protein of unknown function; serine/threonine rich and highly similar to YOL155C, a putative glucan alpha-1,4-glucosidase; transcript is induced in both high and low pH environments; YIL169C is a non-essential gene [Source:SGD;Acc:S000001431]
#INFO:	QUERY:	YIR039C	YPS6	Putative GPI-anchored aspartic protease; member of the yapsin family of proteases involved in cell wall growth and maintenance [Source:SGD;Acc:S000001478]
#INFO:	QUERY:	YJL025W	RRN7	Component of the core factor (CF) rDNA transcription factor complex; CF is required for transcription of 35S rRNA genes by RNA polymerase I and is composed of Rrn6p, Rrn7p, and Rrn11p [Source:SGD;Acc:S000003562]
#INFO:	QUERY:	YJL026W	RNR2	Ribonucleotide-diphosphate reductase (RNR), small subunit; the RNR complex catalyzes the rate-limiting step in dNTP synthesis and is regulated by DNA replication and DNA damage checkpoint pathways via localization of the small subunits; RNR2 has a paralog, RNR4, that arose from the whole genome duplication [Source:SGD;Acc:S000003563]
#INFO:	QUERY:	YJL045W	N/A	Minor succinate dehydrogenase isozyme; participates in oxidation of succinate and transfer of electrons to ubiquinone; induced during the diauxic shift in a Cat8p-dependent manner; YJL045W has a paralog, SDH1, that arose from the whole genome duplication [Source:SGD;Acc:S000003581]
#INFO:	QUERY:	YJL078C	PRY3	Cell wall-associated protein involved in export of acetylated sterols; member of the CAP protein superfamily (cysteine-rich secretory proteins (CRISP), antigen 5, and pathogenesis related 1 proteins); role in mating efficiency; expression of full-length transcript is daughter cell-specific; in response to alpha factor, a short transcript starting at +452 is expressed and the long form is represse…
#INFO:	QUERY:	YJL088W	ARG3	Ornithine carbamoyltransferase; also known as carbamoylphosphate:L-ornithine carbamoyltransferase; catalyzes the biosynthesis of the arginine precursor citrulline [Source:SGD;Acc:S000003624]
#INFO:	QUERY:	YJL118W	N/A	Putative protein of unknown function; may interact with ribosomes, based on co-purification experiments; YJL18W is a non-essential gene; deletion enhances the toxicity of heterologously expressed human alpha-synuclein [Source:SGD;Acc:S000003654]
#INFO:	QUERY:	YJL181W	N/A	Putative protein of unknown function; expression is cell-cycle regulated as shown by microarray analysis; potential regulatory target of Mbp1p, which binds to the YJL181W promoter region; YJL181W has a paralog, YJR030C, that arose from the whole genome duplication [Source:SGD;Acc:S000003717]
#INFO:	QUERY:	YJL200C	ACO2	Putative mitochondrial aconitase isozyme; similarity to Aco1p, an aconitase required for the TCA cycle; expression induced during growth on glucose, by amino acid starvation via Gcn4p, and repressed on ethanol [Source:SGD;Acc:S000003736]
#INFO:	QUERY:	YJR004C	SAG1	Alpha-agglutinin of alpha-cells; binds to Aga1p during agglutination, N-terminal half is homologous to the immunoglobulin superfamily and contains binding site for a-agglutinin, C-terminal half is highly glycosylated and contains GPI anchor [Source:SGD;Acc:S000003764]
#INFO:	QUERY:	YJR015W	N/A	Putative protein of unknown function; localizes to endoplasmic reticulum and cytoplasm; predicted to encode a membrane transporter based on phylogenetic analysis; not an essential gene; YJR015W has a paralog, SNG1, that arose from the whole genome duplication [Source:SGD;Acc:S000003776]
#INFO:	QUERY:	YJR151C	DAN4	Cell wall mannoprotein; has similarity to Tir1p, Tir2p, Tir3p, and Tir4p; expressed under anaerobic conditions, completely repressed during aerobic growth [Source:SGD;Acc:S000003912]
#INFO:	QUERY:	YKL051W	SFK1	Plasma membrane protein that may act to generate normal levels of PI4P; may act together with or upstream of Stt4p; at least partially mediates proper localization of Stt4p to the plasma membrane [Source:SGD;Acc:S000001534]
#INFO:	QUERY:	YKL084W	HOT13	Zinc-binding mitochondrial intermembrane space (IMS) protein; involved in a disulfide relay system for IMS import of cysteine-containing proteins; binds Mia40p and stimulates its Erv1p-dependent oxidation, probably by sequestering zinc [Source:SGD;Acc:S000001567]
#INFO:	QUERY:	YKL146W	AVT3	Vacuolar transporter; exports large neutral amino acids from the vacuole; member of a family of seven S. cerevisiae genes (AVT1-7) related to vesicular GABA-glycine transporters [Source:SGD;Acc:S000001629]
#INFO:	QUERY:	YKL155C	RSM22	Mitochondrial ribosomal protein of the small subunit; also predicted to be an S-adenosylmethionine-dependent methyltransferase [Source:SGD;Acc:S000001638]
#INFO:	QUERY:	YKR066C	CCP1	Mitochondrial cytochrome-c peroxidase; degrades reactive oxygen species in mitochondria, involved in the response to oxidative stress [Source:SGD;Acc:S000001774]
#INFO:	QUERY:	YKR077W	MSA2	Putative transcriptional activator; interacts with G1-specific transcription factor MBF and G1-specific promoters; MSA2 has a paralog, MSA1, that arose from the whole genome duplication [Source:SGD;Acc:S000001785]
#INFO:	QUERY:	YLL041C	SDH2	Iron-sulfur protein subunit of succinate dehydrogenase; the complex couples the oxidation of succinate to the transfer of electrons to ubiquinone as part of the TCA cycle and the mitochondrial respiratory chain; other members are Sdh1p, Sdh3p, and Sdh4p [Source:SGD;Acc:S000003964]
#INFO:	QUERY:	YLR004C	THI73	Putative plasma membrane permease; proposed to be involved in carboxylic acid uptake and repressed by thiamine; substrate of Dbf2p/Mob1p kinase; transcription is altered if mitochondrial dysfunction occurs [Source:SGD;Acc:S000003994]
#INFO:	QUERY:	YLR018C	POM34	Subunit of the transmembrane ring of the nuclear pore complex (NPC); contributes to nucleocytoplasmic transport, NPC biogenesis and spindle pole body duplication [Source:SGD;Acc:S000004008]
#INFO:	QUERY:	YLR063W	BMT6	Methyltransferase required for m3U2843 methylation of the 25S rRNA; S-adenosylmethionine-dependent; green fluorescent protein (GFP)-fusion protein localizes to the cytoplasm; YLR063W is not an essential gene [Source:SGD;Acc:S000004053]
#INFO:	QUERY:	YLR130C	ZRT2	Low-affinity zinc transporter of the plasma membrane; transcription is induced under low-zinc conditions by the Zap1p transcription factor [Source:SGD;Acc:S000004120]
#INFO:	QUERY:	YLR138W	NHA1	Na+/H+ antiporter; involved in sodium and potassium efflux through the plasma membrane; required for alkali cation tolerance at acidic pH [Source:SGD;Acc:S000004128]
#INFO:	QUERY:	YLR152C	N/A	Putative protein of unknown function; YLR152C is not an essential gene [Source:SGD;Acc:S000004142]
#INFO:	QUERY:	YLR154C-G	N/A	Putative protein of unknown function; identified by fungal homology comparisons and RT-PCR; this ORF is contained within RDN25-2 and RDN37-2 [Source:SGD;Acc:S000028561]
#INFO:	QUERY:	YLR183C	TOS4	Putative transcription factor, contains Forkhead Associated domain; found associated with chromatin; target of SBF transcription factor; expression is periodic and peaks in G1; involved in DNA replication checkpoint response; interacts with Rpd3 and Set3 histone deacetylase (HDAC) complexes; APCC(Cdh1) substrate; relative distribution to the nucleus increases upon DNA replication stress; TOS4 has…
#INFO:	QUERY:	YLR220W	CCC1	Vacuolar Fe2+/Mn2+ transporter; suppresses respiratory deficit of yfh1 mutants, which lack the ortholog of mammalian frataxin, by preventing mitochondrial iron accumulation; relative distribution to the vacuole decreases upon DNA replication stress [Source:SGD;Acc:S000004210]
#INFO:	QUERY:	YLR237W	THI7	Plasma membrane transporter responsible for the uptake of thiamine; contributes to uptake of 5-aminoimidazole-4-carboxamide-1-beta-D-ribofuranoside (acadesine); member of the major facilitator superfamily of transporters; mutation of human ortholog causes thiamine-responsive megaloblastic anemia [Source:SGD;Acc:S000004227]
#INFO:	QUERY:	YLR286C	CTS1	Endochitinase; required for cell separation after mitosis; transcriptional activation during the G1 phase of the cell cycle is mediated by transcription factor Ace2p [Source:SGD;Acc:S000004276]
#INFO:	QUERY:	YLR355C	ILV5	Acetohydroxyacid reductoisomerase and mtDNA binding protein; involved in branched-chain amino acid biosynthesis and maintenance of wild-type mitochondrial DNA; found in mitochondrial nucleoids [Source:SGD;Acc:S000004347]
#INFO:	QUERY:	YLR362W	STE11	Signal transducing MEK kinase; involved in pheromone response and pseudohyphal/invasive growth pathways where it phosphorylates Ste7p, and the high osmolarity response pathway, via phosphorylation of Pbs2p; regulated by Ste20p and Ste50p; protein abundance increases in response to DNA replication stress [Source:SGD;Acc:S000004354]
#INFO:	QUERY:	YLR409C	UTP21	Subunit of U3-containing 90S preribosome and SSU processome complexes; involved in production of 18S rRNA and assembly of small ribosomal subunit; synthetic defect with STI1 Hsp90 cochaperone; human homolog linked to glaucoma; Small Subunit processome is also known as SSU processome [Source:SGD;Acc:S000004401]
#INFO:	QUERY:	YLR432W	IMD3	Inosine monophosphate dehydrogenase; catalyzes the rate-limiting step in the de novo synthesis of GTP; member of a four-gene family in S. cerevisiae, constitutively expressed; IMD3 has a paralog, IMD4, that arose from the whole genome duplication [Source:SGD;Acc:S000004424]
#INFO:	QUERY:	YML027W	YOX1	Homeobox transcriptional repressor; binds to Mcm1p and to early cell cycle boxes (ECBs) in the promoters of cell cycle-regulated genes expressed in M/G1 phase; expression is cell cycle-regulated; potential Cdc28p substrate; relocalizes from nucleus to cytoplasm upon DNA replication stress; YOX1 has a paralog, YHP1, that arose from the whole genome duplication [Source:SGD;Acc:S000004489]
#INFO:	QUERY:	YML060W	OGG1	Nuclear and mitochondrial glycosylase/lyase; specifically excises 7,8-dihydro-8-oxoguanine residues located opposite cytosine or thymine residues in DNA, repairs oxidative damage to mitochondrial DNA, contributes to UVA resistance [Source:SGD;Acc:S000004525]
#INFO:	QUERY:	YMR010W	N/A	Putative protein of unknown function; green fluorescent protein (GFP)-fusion protein localizes to the cytoplasm; YMR010W is not an essential gene; YMR010W mRNA is transcribed with ADI1 [Source:SGD;Acc:S000004612]
#INFO:	QUERY:	YMR048W	CSM3	Replication fork associated factor; required for stable replication fork pausing; component of the DNA replication checkpoint pathway; required for accurate chromosome segregation during meiosis; forms nuclear foci upon DNA replication stress [Source:SGD;Acc:S000004651]
#INFO:	QUERY:	YMR055C	BUB2	Mitotic exit network regulator; forms GTPase-activating Bfa1p-Bub2p complex that binds Tem1p and spindle pole bodies, blocks cell cycle progression before anaphase in response to spindle and kinetochore damage [Source:SGD;Acc:S000004659]
#INFO:	QUERY:	YMR088C	VBA1	Permease of basic amino acids in the vacuolar membrane [Source:SGD;Acc:S000004694]
#INFO:	QUERY:	YMR309C	NIP1	eIF3c subunit of the eukaryotic translation initiation factor 3 (eIF3); involved in the assembly of preinitiation complex and start codon selection [Source:SGD;Acc:S000004926]
#INFO:	QUERY:	YMR318C	ADH6	NADPH-dependent medium chain alcohol dehydrogenase; has broad substrate specificity; member of the cinnamyl family of alcohol dehydrogenases; may be involved in fusel alcohol synthesis or in aldehyde tolerance; protein abundance increases in response to DNA replication stress [Source:SGD;Acc:S000004937]
#INFO:	QUERY:	YNL014W	HEF3	Translational elongation factor EF-3; member of the ABC superfamily; stimulates EF-1 alpha-dependent binding of aminoacyl-tRNA by the ribosome; normally expressed in zinc deficient cells; HEF3 has a paralog, YEF3, that arose from the whole genome duplication [Source:SGD;Acc:S000004959]
#INFO:	QUERY:	YNL037C	IDH1	Subunit of mitochondrial NAD(+)-dependent isocitrate dehydrogenase; complex catalyzes the oxidation of isocitrate to alpha-ketoglutarate in the TCA cycle [Source:SGD;Acc:S000004982]
#INFO:	QUERY:	YNL066W	SUN4	Cell wall protein related to glucanases; possibly involved in cell wall septation; member of the SUN family; SUN4 has a paralog, SIM1, that arose from the whole genome duplication [Source:SGD;Acc:S000005010]
#INFO:	QUERY:	YNL074C	MLF3	Serine-rich protein of unknown function; predicted to be palmitoylated; overproduction suppresses growth inhibition caused by exposure to immunosuppressant leflunomide; MLF3 has a paralog, VHS2, that arose from the whole genome duplication [Source:SGD;Acc:S000005018]
#INFO:	QUERY:	YNL142W	MEP2	Ammonium permease involved in regulation of pseudohyphal growth; belongs to a ubiquitous family of cytoplasmic membrane proteins that transport only ammonium (NH4+); expression is under the nitrogen catabolite repression regulation [Source:SGD;Acc:S000005086]
#INFO:	QUERY:	YNL160W	YGP1	Cell wall-related secretory glycoprotein; induced by nutrient deprivation-associated growth arrest and upon entry into stationary phase; may be involved in adaptation prior to stationary phase entry; YGP1 has a paralog, SPS100, that arose from the whole genome duplication [Source:SGD;Acc:S000005104]
#INFO:	QUERY:	YNL176C	TDA7	Cell cycle-regulated gene of unknown function; promoter bound by Fkh2p; null mutant is sensitive to expression of the top1-T722A allele; TDA7 has a paralog, YDL211C, that arose from the whole genome duplication [Source:SGD;Acc:S000005120]
#INFO:	QUERY:	YNL190W	N/A	Hydrophilin essential in desiccation-rehydration process; cell wall protein; contains a putative GPI-attachment site [Source:SGD;Acc:S000005134]
#INFO:	QUERY:	YNL197C	WHI3	RNA binding protein that sequesters CLN3 mRNA in cytoplasmic foci; regulates genes involved in the cell cycle, sister chromatid cohesion, and stress response; acts as a cytoplasmic retention factor for Cdc28p and associated cyclins; regulates cell fate and dose-dependently regulates the critical cell size required for passage through Start; Tpk1p (PKA) mediated phosphorylation (S568) inhibits Whi…
#INFO:	QUERY:	YNL237W	YTP1	Probable type-III integral membrane protein of unknown function; has regions of similarity to mitochondrial electron transport proteins [Source:SGD;Acc:S000005181]
#INFO:	QUERY:	YNR034W	SOL1	Protein with a possible role in tRNA export; shows similarity to 6-phosphogluconolactonase non-catalytic domains but does not exhibit this enzymatic activity; homologous to Sol3p and Sol4p; SOL1 has a paralog, SOL2, that arose from the whole genome duplication; protein abundance increases in response to DNA replication stress [Source:SGD;Acc:S000005317]
#INFO:	QUERY:	YNR038W	DBP6	Essential protein involved in ribosome biogenesis; putative ATP-dependent RNA helicase of the DEAD-box protein family [Source:SGD;Acc:S000005321]
#INFO:	QUERY:	YNR050C	LYS9	Saccharopine dehydrogenase (NADP+, L-glutamate-forming); catalyzes the formation of saccharopine from alpha-aminoadipate 6-semialdehyde, the seventh step in lysine biosynthesis pathway; exhibits genetic and physical interactions with TRM112 [Source:SGD;Acc:S000005333]
#INFO:	QUERY:	YNR067C	DSE4	Daughter cell-specific secreted protein with similarity to glucanases; degrades cell wall from the daughter side causing daughter to separate from mother [Source:SGD;Acc:S000005350]
#INFO:	QUERY:	YOL007C	CSI2	Protein of unknown function; green fluorescent protein (GFP)- fusion protein localizes to the mother side of the bud neck and the vacuole; YOL007C is not an essential gene [Source:SGD;Acc:S000005367]
#INFO:	QUERY:	YOL155C	HPF1	Haze-protective mannoprotein; reduces the particle size of aggregated proteins in white wines [Source:SGD;Acc:S000005515]
#INFO:	QUERY:	YOR108W	LEU9	Alpha-isopropylmalate synthase II (2-isopropylmalate synthase); catalyzes the first step in the leucine biosynthesis pathway; the minor isozyme, responsible for the residual alpha-IPMS activity detected in a leu4 null mutant; LEU9 has a paralog, LEU4, that arose from the whole genome duplication [Source:SGD;Acc:S000005634]
#INFO:	QUERY:	YOR140W	SFL1	Transcriptional repressor and activator; involved in repression of flocculation-related genes, and activation of stress responsive genes; negatively regulated by cAMP-dependent protein kinase A subunit Tpk2p; premature stop codon (C1430T, Q477-stop) in SK1 background is linked to the aggressively invasive phenotype of SK1 relative to BY4741 (S288C) [Source:SGD;Acc:S000005666]
#INFO:	QUERY:	YOR342C	N/A	Protein of unknown function; green fluorescent protein (GFP)-fusion protein localizes to the cytoplasm and the nucleus; relocalizes from nucleus to cytoplasm upon DNA replication stress; YOR342C has a paralog, YAL037W, that arose from the whole genome duplication [Source:SGD;Acc:S000005869]
#INFO:	QUERY:	YOR378W	AMF1	Putative paralog of ATR1; but not required for boron tolerance; member of the DHA2 family of drug:H+ antiporters; YOR378W is not an essential gene [Source:SGD;Acc:S000005905]
#INFO:	QUERY:	YPL012W	RRP12	Protein required for export of the ribosomal subunits; associates with the RNA components of the pre-ribosomes; has a role in nuclear import in association with Pse1p; also plays a role in the cell cycle and the DNA damage response; contains HEAT-repeats [Source:SGD;Acc:S000005933]
#INFO:	QUERY:	YPL036W	PMA2	Plasma membrane H+-ATPase; isoform of Pma1p, involved in pumping protons out of the cell; regulator of cytoplasmic pH and plasma membrane potential [Source:SGD;Acc:S000005957]
#INFO:	QUERY:	YPL119C	DBP1	Putative ATP-dependent RNA helicase of the DEAD-box protein family; mutants show reduced stability of the 40S ribosomal subunit scanning through 5' untranslated regions of mRNAs; protein abundance increases in response to DNA replication stress; DBP1 has a paralog, DED1, that arose from the whole genome duplication [Source:SGD;Acc:S000006040]
#INFO:	QUERY:	YPL128C	TBF1	Telobox-containing general regulatory factor; binds TTAGGG repeats within subtelomeric anti-silencing regions (STARs), blocking silent chromatin propagation; binds majority of snoRNA gene promoters, required for full snoRNA expression; caps DSB flanked by long T2AG3 repeats and blocks checkpoint activation [Source:SGD;Acc:S000006049]
#INFO:	QUERY:	YPL135W	ISU1	Conserved protein of the mitochondrial matrix; performs a scaffolding function during assembly of iron-sulfur clusters, interacts physically and functionally with yeast frataxin (Yfh1p); isu1 isu2 double mutant is inviable; ISU1 has a paralog, ISU2, that arose from the whole genome duplication [Source:SGD;Acc:S000006056]
#INFO:	QUERY:	YPL179W	PPQ1	Protein phosphatase that regulates the mating response; negatively regulates the MAP kinase signaling cascade during mating; member of the serine/threonine phosphatase PP1 family [Source:SGD;Acc:S000006100]
#INFO:	QUERY:	YPL189W	GUP2	Probable membrane protein; possible role in proton symport of glycerol; member of the MBOAT family of putative membrane-bound O-acyltransferases; GUP2 has a paralog, GUP1, that arose from the whole genome duplication [Source:SGD;Acc:S000006110]
#INFO:	QUERY:	YPL207W	TYW1	Iron-sulfer protein required for synthesis of Wybutosine modified tRNA; Wybutosine is a modified guanosine found at the 3'-position adjacent to the anticodon of phenylalanine tRNA which supports reading frame maintenance by stabilizing codon-anticodon interactions; induction by Yap5p in response to iron provides protection from high iron toxicity; overexpression results in increased cellular iron…
#INFO:	QUERY:	YPL230W	USV1	Putative transcription factor containing a C2H2 zinc finger; mutation affects transcriptional regulation of genes involved in growth on non-fermentable carbon sources, response to salt stress and cell wall biosynthesis; USV1 has a paralog, RGM1, that arose from the whole genome duplication [Source:SGD;Acc:S000006151]
#INFO:	QUERY:	YPL262W	FUM1	Fumarase; converts fumaric acid to L-malic acid in the TCA cycle; cytosolic and mitochondrial distribution determined by the N-terminal targeting sequence, protein conformation, and status of glyoxylate shunt; phosphorylated in mitochondria [Source:SGD;Acc:S000006183]
#INFO:	QUERY:	YPR122W	AXL1	Haploid specific endoprotease of a-factor mating pheromone; performs one of two N-terminal cleavages during maturation of a-factor mating pheromone; required for axial budding pattern of haploid cells [Source:SGD;Acc:S000006326]
#INFO:	QUERY:	YPR128C	ANT1	Peroxisomal adenine nucleotide transporter; involved in beta-oxidation of medium-chain fatty acid; required for peroxisome proliferation [Source:SGD;Acc:S000006332]
#INFO:	QUERY:	YPR149W	NCE102	Protein of unknown function; contains transmembrane domains; involved in secretion of proteins that lack classical secretory signal sequences; component of the detergent-insoluble glycolipid-enriched complexes (DIGs); NCE102 has a paralog, FHN1, that arose from the whole genome duplication [Source:SGD;Acc:S000006353]
# Repressed genes
p-value	T	Q	Q&T	Q&T/Q	Q&T/T	term ID	t type	t group	t name	t depth	Q&T list
0.0025	10	163	5	0.031	0.5	GO:0015891	BP	13	siderophore transport	1	YCL073C,YHL047C,YKR106W,YOR381W,YOR383C
0.0152	58	163	9	0.055	0.155	GO:0055072	BP	7	iron ion homeostasis	1	YCL073C,YHL047C,YJR005C-A,YKL220C,YKR106W,YLR136C,YNL259C,YOR381W,YOR383C
9.58e-07	133	163	19	0.117	0.143	GO:0044764	BP	4	multi-organism cellular process	1	YCL027W,YCL055W,YDR085C,YDR461W,YGL032C,YGL162W,YGR040W,YGR279C,YIL015W,YIR019C,YJL170C,YLR040C,YLR120C,YMR065W,YMR232W,YNL053W,YNL145W,YNL279W,YNR044W
0.00118	98	163	13	0.08	0.133	GO:0071444	BP	15	cellular response to pheromone	1	YCL027W,YCL055W,YDR085C,YDR461W,YGL032C,YGL162W,YGR040W,YIL015W,YLR040C,YMR232W,YNL053W,YNL145W,YNR044W
2.1e-06	124	163	18	0.11	0.145	GO:0000747	BP	14	conjugation with cellular fusion	1	YCL027W,YCL055W,YDR085C,YDR461W,YGL032C,YGL162W,YGR040W,YGR279C,YIL015W,YJL170C,YLR040C,YLR120C,YMR065W,YMR232W,YNL053W,YNL145W,YNL279W,YNR044W
2.03e-07	108	163	18	0.11	0.167	GO:0005576	CC	6	extracellular region	1	YBR067C,YBR093C,YDR461W,YER011W,YGR279C,YIL015W,YIR019C,YJL079C,YKL096W-A,YKL103C,YKR042W,YKR102W,YLR040C,YLR042C,YNL145W,YNR044W,YOR247W,YOR383C
0.000487	63	163	11	0.067	0.175	GO:0031225	CC	1	anchored component of membrane	1	YBR067C,YCL048W,YER011W,YIR019C,YKL096W-A,YKR102W,YLR040C,YLR042C,YLR120C,YNR044W,YOR383C
0.00742	519	163	31	0.19	0.06	GO:0005773	CC	9	vacuole	1	YAR027W,YCL073C,YCR098C,YER011W,YGL032C,YGL257C,YGR213C,YGR279C,YHL047C,YHR039C-A,YIL117C,YIL158W,YIR019C,YJL079C,YJL145W,YKL103C,YKL220C,YKR106W,YLR042C,YLR043C,YLR211C,YLR360W,YMR011W,YNL058C,YNL270C,YNL279W,YOR247W,YOR288C,YOR381W,YOR383C,YPR037C
1.25e-07	811	163	52	0.319	0.064	GO:0071944	CC	8	cell periphery	1	YAR020C,YAR027W,YBR052C,YBR067C,YBR093C,YCL027W,YCL048W,YCL073C,YCR098C,YDL135C,YDR063W,YDR210W,YDR461W,YDR490C,YER011W,YER155C,YGL032C,YGL053W,YGL257C,YGR213C,YGR279C,YHL047C,YHR094C,YIL015W,YIR019C,YJL145W,YJL170C,YKL013C,YKL096W-A,YKL129C,YKL220C,YKR042W,YKR102W,YKR106W,YLR040C,YLR042C,YLR120C,YMR011W,YNL079C,YNL145W,YNL270C,YNL279W,YNR044W,YOL009C,YOR122C,YOR247W,YOR381W,YOR383C,YPL141C,YPL24…
0.0181	19	45	4	0.089	0.211	KEGG:00730	keg	11	Thiamine metabolism	1	YBR093C,YDL244W,YFL058W,YNL332W
0.000102	114	45	12	0.267	0.105	KEGG:04011	keg	12	MAPK signaling pathway - yeast	1	YBR083W,YBR182C,YCL027W,YDR461W,YDR490C,YER155C,YGR040W,YIL015W,YIR019C,YLR120C,YNL053W,YNL145W
0.00411	1332	173	56	0.324	0.042	TF:M00664_0	tf	10	Factor: Ste12p; motif: ATGAAAC; match class: 0	1	YAL028W,YAR020C,YAR027W,YBR052C,YBR083W,YBR093C,YBR138C,YCL027W,YCL055W,YDR003W-A,YDR085C,YDR461W,YER011W,YER031C,YER155C,YGL032C,YGL053W,YGL116W,YGR024C,YGR213C,YGR279C,YHR094C,YHR152W,YIL009C-A,YJL145W,YKL013C,YKL103C,YKL104C,YKL127W,YKL220C,YKR011C,YKR091W,YKR102W,YLR040C,YLR042C,YLR043C,YLR120C,YLR137W,YLR417W,YLR460C,YML124C,YMR222C,YMR232W,YMR236W,YNL056W,YNL058C,YNL145W,YNR044W,YOL031C,YOR…
3.35e-06	1041	173	55	0.318	0.053	TF:M01810_0	tf	5	Factor: Tec1p; motif: RMATTCYY; match class: 0	1	YAR020C,YBR004C,YBR067C,YBR099C,YCL039W,YDL244W,YDR003W-A,YDR391C,YER031C,YER039C,YER155C,YER187W,YGL116W,YGL162W,YGR039W,YGR230W,YGR259C,YGR271W,YHR103W,YIL009W,YIL117C,YIL119C,YIR019C,YJL145W,YJL164C,YJR005C-A,YJR099W,YJR157W,YKL104C,YKL127W,YKL179C,YKL206C,YKL220C,YKR011C,YKR091W,YKR102W,YLR087C,YLR136C,YLR137W,YLR194C,YLR211C,YLR417W,YMR173W-A,YMR222C,YMR236W,YMR304C-A,YNL053W,YOL009C,YOL031C…
0.00218	25	173	6	0.035	0.24	TF:M01051_0	tf	3	Factor: Mcm1p+SFF; motif: TTWCCYAAWNNGGAAAWWNGTAAAYAA; match class: 0	1	YAR018C,YGL116W,YGR230W,YHR152W,YNL056W,YNL058C
#INFO:	--- Gene names and descriptions
#INFO:
#INFO:	QUERY:	YMR184W	ADD37	Protein of unknown function; involved in ER-associated protein degradation; green fluorescent protein (GFP)-fusion protein localizes to the cytoplasm and is induced in response to the DNA-damaging agent MMS; YMR184W is not an essential gene; protein abundance increases in response to DNA replication stress [Source:SGD;Acc:S000004796]
#INFO:	QUERY:	YKL206C	ADD66	Protein involved in 20S proteasome assembly; forms a heterodimer with Pba1p that binds to proteasome precursors; interaction with Pba1p-Add66p may affect function of the mature proteasome and its role in maintaining respiratory metabolism; similar to human PAC2 constituent of the PAC1-PAC2 complex involved in proteasome assembly [Source:SGD;Acc:S000001689]
#INFO:	QUERY:	YLR040C	AFB1	MATalpha-specific a-factor blocker; contributes to mating efficiency under certain conditions; localizes to the cell wall; predicted to be a GPI-attached protein; upregulated by Mcm1p-Alpha1p transcription factor; partially overlaps the dubious ORF YLR041W [Source:SGD;Acc:S000004030]
#INFO:	QUERY:	YDR085C	AFR1	Protein required for pheromone-induced projection (shmoo) formation; regulates septin architecture during mating; has an RVXF motif that mediates targeting of Glc7p to mating projections; interacts with Cdc12p; AFR1 has a paralog, YER158C, that arose from the whole genome duplication [Source:SGD;Acc:S000002492]
#INFO:	QUERY:	YNR044W	AGA1	Anchorage subunit of a-agglutinin of a-cells; highly O-glycosylated protein with N-terminal secretion signal and C-terminal signal for addition of GPI anchor to cell wall, linked to adhesion subunit Aga2p via two disulfide bonds; AGA1 has a paralog, FIG2, that arose from the whole genome duplication [Source:SGD;Acc:S000005327]
#INFO:	QUERY:	YGL032C	AGA2	Adhesion subunit of a-agglutinin of a-cells; C-terminal sequence acts as a ligand for alpha-agglutinin (Sag1p) during agglutination, modified with O-linked oligomannosyl chains, linked to anchorage subunit Aga1p via two disulfide bonds [Source:SGD;Acc:S000003000]
#INFO:	QUERY:	YIL158W	AIM20	Putative protein of unknown function; overexpression causes cell cycle delay or arrest; green fluorescent protein (GFP)-fusion protein localizes to vacuole; null mutant displays elevated frequency of mitochondrial genome loss; relocalizes from nucleus to cytoplasm upon DNA replication stress; AIM20 has a paralog, SKG1, that arose from the whole genome duplication [Source:SGD;Acc:S000001420]
#INFO:	QUERY:	YDR063W	AIM7	Protein that interacts with Arp2/3 complex; interacts with Arp2/3 complex to stimulate actin filament debranching and inhibit actin nucleation; has similarity to Cof1p and also to human glia maturation factor (GMF); null mutant displays elevated mitochondrial genome loss [Source:SGD;Acc:S000002470]
#INFO:	QUERY:	YGL047W	ALG13	Catalytic component of UDP-GlcNAc transferase; required for the second step of dolichyl-linked oligosaccharide synthesis; anchored to the ER membrane via interaction with Alg14p; similar to bacterial and human glycosyltransferases; protein abundance increases in response to DNA replication stress [Source:SGD;Acc:S000003015]
#INFO:	QUERY:	YNL270C	ALP1	Arginine transporter; expression is normally very low and it is unclear what conditions would induce significant expression; ALP1 has a paralog, CAN1, that arose from the whole genome duplication [Source:SGD;Acc:S000005214]
#INFO:	QUERY:	YBR158W	AMN1	Protein required for daughter cell separation; multiple mitotic checkpoints, and chromosome stability; contains 12 degenerate leucine-rich repeat motifs; expression is induced by the Mitotic Exit Network (MEN) [Source:SGD;Acc:S000000362]
#INFO:	QUERY:	YDL008W	APC11	Catalytic core subunit, Anaphase-Promoting Complex/Cyclosome (APC/C); which is a ubiquitin-protein ligase required for degradation of anaphase inhibitors, including mitotic cyclins, during the metaphase/anaphase transition; contains a RING-H2 domain that is required for activity [Source:SGD;Acc:S000002166]
#INFO:	QUERY:	YKL103C	APE1	Vacuolar aminopeptidase yscI; zinc metalloproteinase that belongs to the peptidase family M18; often used as a marker protein in studies of autophagy and cytosol to vacuole targeting (CVT) pathway; protein increases in abundance and relative distribution to cytoplasmic foci increases upon DNA replication stress [Source:SGD;Acc:S000001586]
#INFO:	QUERY:	YPR192W	AQY1	Spore-specific water channel; mediates the transport of water across cell membranes, developmentally controlled; may play a role in spore maturation, probably by allowing water outflow, may be involved in freeze tolerance [Source:SGD;Acc:S000006396]
#INFO:	QUERY:	YKL013C	ARC19	Subunit of the ARP2/3 complex; ARP2/3 is required for the motility and integrity of cortical actin patches [Source:SGD;Acc:S000001496]
#INFO:	QUERY:	YHL047C	ARN2	Transporter; member of the ARN family of transporters that specifically recognize siderophore-iron chelates; responsible for uptake of iron bound to the siderophore triacetylfusarinine C [Source:SGD;Acc:S000001039]
#INFO:	QUERY:	YJL170C	ASG7	Protein that regulates signaling from G protein beta subunit Ste4p; contributes to relocalization of Ste4p within the cell; specific to a-cells and induced by alpha-factor [Source:SGD;Acc:S000003706]
#INFO:	QUERY:	YLR211C	ATG38	Homodimeric subunit of autophagy-specific PtdIns-3-kinase complex I; required for the integrity of the active PtdIns-3-kinase complex I by maintaining an association between Vps15p-Vps34p and Atg14p-Vps30p subcomplexes; localizes to the pre-autophagosomal structure (PAS) in an Atg14p-dependent manner; ATG38 is non-essential but is required for macroautophagy [Source:SGD;Acc:S000004201]
#INFO:	QUERY:	YNL259C	ATX1	Cytosolic copper metallochaperone; transports copper to the secretory vesicle copper transporter Ccc2p for eventual insertion into Fet3p, which is a multicopper oxidase required for high-affinity iron uptake [Source:SGD;Acc:S000005203]
#INFO:	QUERY:	YIL015W	BAR1	Aspartyl protease; secreted into the periplasmic space of mating type a cell; helps cells find mating partners; cleaves and inactivates alpha factor allowing cells to recover from alpha-factor-induced cell cycle arrest [Source:SGD;Acc:S000001277]
#INFO:	QUERY:	YER155C	BEM2	Rho GTPase activating protein (RhoGAP); involved in the control of cytoskeleton organization and cellular morphogenesis; required for bud emergence; potential GAP for Rho4p [Source:SGD;Acc:S000000957]
#INFO:	QUERY:	YGR230W	BNS1	Protein of unknown function; overexpression bypasses need for Spo12p, but not required for meiosis; BNS1 has a paralog, SPO12, that arose from the whole genome duplication [Source:SGD;Acc:S000003462]
#INFO:	QUERY:	YDR196C	CAB5	Subunit of the CoA-Synthesizing Protein Complex (CoA-SPC); subunits of this complex are: Cab2p, Cab3p, Cab4p, Cab5p, Sis2p and Vhs3p; probable dephospho-CoA kinase (DPCK) that catalyzes the last step in coenzyme A biosynthesis; null mutant lethality is complemented by E. coli coaE (encoding DPCK); detected in purified mitochondria in high-throughput studies; also localized to lipid droplets [Sour…
#INFO:	QUERY:	YGL116W	CDC20	Activator of anaphase-promoting complex/cyclosome (APC/C); APC/C is required for metaphase/anaphase transition; directs ubiquitination of mitotic cyclins, Pds1p, and other anaphase inhibitors; cell-cycle regulated; potential Cdc28p substrate; relative distribution to the nucleus increases upon DNA replication stress [Source:SGD;Acc:S000003084]
#INFO:	QUERY:	YPL241C	CIN2	GTPase-activating protein (GAP) for Cin4p; tubulin folding factor C involved in beta-tubulin (Tub2p) folding; mutants display increased chromosome loss and benomyl sensitivity; deletion complemented by human GAP, retinitis pigmentosa 2 [Source:SGD;Acc:S000006162]
#INFO:	QUERY:	YOR250C	CLP1	Component of the cleavage and polyadenylation factor I (CF I); CF 1, composed of the CF 1A complex (Rna14p, Rna15p, Clp1p, Pcf11p) and Hrp1, is involved in cleavage and polyadenylation of mRNA 3' ends; involved in both the endonucleolyitc cleavage and polyadenylation steps of mRNA 3'-end maturation and in gene looping which affects reinitiation of transcription [Source:SGD;Acc:S000005776]
#INFO:	QUERY:	YPR013C	CMR3	Putative zinc finger protein; YPR013C is not an essential gene [Source:SGD;Acc:S000006217]
#INFO:	QUERY:	YOL008W	COQ10	Coenzyme Q (ubiquinone) binding protein; functions in the delivery of Q<sub>6</sub> to its proper location for electron transport during respiration; START domain protein with homologs in bacteria and eukaryotes [Source:SGD;Acc:S000005368]
#INFO:	QUERY:	YKL179C	COY1	Golgi membrane protein with similarity to mammalian CASP; genetic interactions with GOS1 (encoding a Golgi snare protein) suggest a role in Golgi function [Source:SGD;Acc:S000001662]
#INFO:	QUERY:	YGR247W	CPD1	Cyclic nucleotide phosphodiesterase; hydrolyzes ADP-ribose 1'', 2''-cyclic phosphate to ADP-ribose 1''-phosphate; may have a role in tRNA splicing; no detectable phenotype is conferred by null mutation or by overexpression; protein abundance increases in response to DNA replication stress [Source:SGD;Acc:S000003479]
#INFO:	QUERY:	YLR087C	CSF1	Protein required for fermentation at low temperature; plays a role in the maturation of secretory proteins; the authentic, non-tagged protein is detected in highly purified mitochondria in high-throughput studies [Source:SGD;Acc:S000004077]
#INFO:	QUERY:	YOL159C	N/A	Soluble protein of unknown function; deletion mutants are viable and have elevated levels of Ty1 retrotransposition and Ty1 cDNA [Source:SGD;Acc:S000005519]
#INFO:	QUERY:	YPL177C	CUP9	Homeodomain-containing transcriptional repressor; regulates expression of PTR2, which encodes a major peptide transporter; imported peptides activate ubiquitin-dependent proteolysis, resulting in degradation of Cup9p and de-repression of PTR2 transcription; CUP9 has a paralog, TOS8, that arose from the whole genome duplication; protein abundance increases in response to DNA replication stress [So…
#INFO:	QUERY:	YKL096W-A	CWP2	Covalently linked cell wall mannoprotein; major constituent of the cell wall; plays a role in stabilizing the cell wall; involved in low pH resistance; precursor is GPI-anchored [Source:SGD;Acc:S000001956]
#INFO:	QUERY:	YOR180C	DCI1	Peroxisomal protein; identification as a delta(3,5)-delta(2,4)-dienoyl-CoA isomerase involved in fatty acid metabolism is disputed; DCI1 has a paralog, ECI1, that arose from the whole genome duplication [Source:SGD;Acc:S000005706]
#INFO:	QUERY:	YHR043C	DOG2	2-deoxyglucose-6-phosphate phosphatase; member of a family of low molecular weight phosphatases, induced by oxidative and osmotic stress, confers 2-deoxyglucose resistance when overexpressed; DOG2 has a paralog, DOG1, that arose from a single-locus duplication; the last half of DOG1 and DOG2 are subject to gene conversions among S. cerevisiae, S. paradoxus, and S. mikatae [Source:SGD;Acc:S0000010…
#INFO:	QUERY:	YIL010W	DOT5	Nuclear thiol peroxidase; functions as an alkyl-hydroperoxide reductase during post-diauxic growth [Source:SGD;Acc:S000001272]
#INFO:	QUERY:	YLL014W	EMC6	Member of conserved ER transmembrane complex; required for efficient folding of proteins in the ER; null mutant displays induction of the unfolded protein response; homologous to worm F33D4.7/EMC-6, fly CG11781, human TMEM93 [Source:SGD;Acc:S000003937]
#INFO:	QUERY:	YER044C	ERG28	Endoplasmic reticulum membrane protein; may facilitate protein-protein interactions between the Erg26p dehydrogenase and the Erg27p 3-ketoreductase and/or tether these enzymes to the ER, also interacts with Erg6p [Source:SGD;Acc:S000000846]
#INFO:	QUERY:	YPR037C	ERV2	Flavin-linked sulfhydryl oxidase localized to the ER lumen; involved in disulfide bond formation within the endoplasmic reticulum (ER) [Source:SGD;Acc:S000006241]
#INFO:	QUERY:	YIL009C-A	EST3	Component of the telomerase holoenzyme; involved in telomere replication [Source:SGD;Acc:S000006432]
#INFO:	QUERY:	YIL009W	FAA3	Long chain fatty acyl-CoA synthetase; activates imported fatty acids; green fluorescent protein (GFP)-fusion protein localizes to the cell periphery [Source:SGD;Acc:S000001271]
#INFO:	QUERY:	YOR383C	FIT3	Mannoprotein that is incorporated into the cell wall; incorporated via a glycosylphosphatidylinositol (GPI) anchor; involved in the retention of siderophore-iron in the cell wall [Source:SGD;Acc:S000005910]
#INFO:	QUERY:	YKR102W	FLO10	Member of the FLO family of cell wall flocculation proteins; not expressed in most lab strains; overproduction induces flocculation that can be inhibited by mannose, sucrose, or glucose; overproduction also promotes haploid invasive growth and diploid filamentous growth [Source:SGD;Acc:S000001810]
#INFO:	QUERY:	YIR019C	FLO11	GPI-anchored cell surface glycoprotein (flocculin); required for pseudohyphal formation, invasive growth, flocculation, and biofilms; transcriptionally regulated by the MAPK pathway (via Ste12p and Tec1p) and the cAMP pathway (via Flo8p); required for formation of fibrous interconnections between cells in a colony of a wild S. cerevisiae strain; a portion is cleaved and shed from cells, and free …
#INFO:	QUERY:	YKL220C	FRE2	Ferric reductase and cupric reductase; reduces siderophore-bound iron and oxidized copper prior to uptake by transporters; expression induced by low iron levels but not by low copper levels [Source:SGD;Acc:S000001703]
#INFO:	QUERY:	YOR381W	FRE3	Ferric reductase; reduces siderophore-bound iron prior to uptake by transporters; expression induced by low iron levels [Source:SGD;Acc:S000005908]
#INFO:	QUERY:	YPL141C	FRK1	Protein kinase of unknown cellular role; green fluorescent protein (GFP)-fusion protein localizes to the cytoplasm; interacts with rRNA transcription and ribosome biogenesis factors and the long chain fatty acyl-CoA synthetase Faa3p; FRK1 has a paralog, KIN4, that arose from the whole genome duplication [Source:SGD;Acc:S000006062]
#INFO:	QUERY:	YAL028W	FRT2	Tail-anchored ER membrane protein of unknown function; interacts with homolog Frt1p; promotes growth in conditions of high Na+, alkaline pH, or cell wall stress, possibly via a role in posttranslational translocation; potential Cdc28p substrate; FRT2 has a paralog, FRT1, that arose from the whole genome duplication [Source:SGD;Acc:S000000026]
#INFO:	QUERY:	YMR222C	FSH2	Putative serine hydrolase that localizes to the cytoplasm; sequence is similar to S. cerevisiae Fsh1p and Fsh3p and the human candidate tumor suppressor OVCA2 [Source:SGD;Acc:S000004835]
#INFO:	QUERY:	YCL027W	FUS1	Membrane protein localized to the shmoo tip; required for cell fusion; expression regulated by mating pheromone; proposed to coordinate signaling, fusion, and polarization events required for fusion; potential Cdc28p substrate [Source:SGD;Acc:S000000532]
#INFO:	QUERY:	YMR232W	FUS2	Cell fusion regulator; cytoplasmic protein localized to shmoo tip; required for alignment of parental nuclei before nuclear fusion during mating; contains a Dbl-homology domain; binds specifically with activated Cdc42p [Source:SGD;Acc:S000004845]
#INFO:	QUERY:	YCL073C	GEX1	Proton:glutathione antiporter; localized to the vacuolar and plasma membranes; imports glutathione from the vacuole and exports it through the plasma membrane; has a role in resistance to oxidative stress and modulation of the PKA pathway; GEX1 has a paralog, GEX2, that arose from a segmental duplication [Source:SGD;Acc:S000000575]
#INFO:	QUERY:	YKR106W	GEX2	Proton:glutathione antiporter; localized to the vacuolar and plasma membranes; expressed at a very low level; potential role in resistance to oxidative stress and modulation of the PKA pathway; GEX2 has a paralog, GEX1, that arose from a segmental duplication [Source:SGD;Acc:S000001814]
#INFO:	QUERY:	YKL104C	GFA1	Glutamine-fructose-6-phosphate amidotransferase; catalyzes the formation of glucosamine-6-P and glutamate from fructose-6-P and glutamine in the first step of chitin biosynthesis; GFA1 has a paralogous region, comprising ORFs YMR084W-YMR085W, that arose from the whole genome duplication [Source:SGD;Acc:S000001587]
#INFO:	QUERY:	YCL039W	GID7	Subunit of GID Complex that binds directly to central component Vid30p; GID complex is involved in proteasome-dependent catabolite inactivation of fructose-1,6-bisphosphatase; Gid7p contains six WD40 repeats; computational analysis suggests that Gid7p and Moh1p have similar functions [Source:SGD;Acc:S000000544]
#INFO:	QUERY:	YCR098C	GIT1	Plasma membrane permease; mediates uptake of glycerophosphoinositol and glycerophosphocholine as sources of the nutrients inositol and phosphate; expression and transport rate are regulated by phosphate and inositol availability [Source:SGD;Acc:S000000695]
#INFO:	QUERY:	YBR004C	GPI18	Functional ortholog of human PIG-V; PIG-V is a mannosyltransferase that transfers the second mannose in glycosylphosphatidylinositol biosynthesis; the authentic, non-tagged protein was localized to mitochondria [Source:SGD;Acc:S000000208]
#INFO:	QUERY:	YFL031W	HAC1	Basic leucine zipper (bZIP) transcription factor (ATF/CREB1 homolog); regulates the unfolded protein response, via UPRE binding, and membrane biogenesis; ER stress-induced splicing pathway facilitates efficient Hac1p synthesis; protein abundance increases in response to DNA replication stress [Source:SGD;Acc:S000001863]
#INFO:	QUERY:	YPR005C	HAL1	Cytoplasmic protein involved in halotolerance; decreases intracellular Na+ (via Ena1p) and increases intracellular K+ by decreasing efflux; expression repressed by Ssn6p-Tup1p and Sko1p and induced by NaCl, KCl, and sorbitol through Gcn4p [Source:SGD;Acc:S000006209]
#INFO:	QUERY:	YER039C	HVG1	Protein of unknown function; HVG1 has a paralog, VRG4, that arose from the whole genome duplication [Source:SGD;Acc:S000000841]
#INFO:	QUERY:	YHR094C	HXT1	Low-affinity glucose transporter of the major facilitator superfamily; expression is induced by Hxk2p in the presence of glucose and repressed by Rgt1p when glucose is limiting; HXT1 has a paralog, HXT6, what arose from the whole genome duplication [Source:SGD;Acc:S000001136]
#INFO:	QUERY:	YMR011W	HXT2	High-affinity glucose transporter of the major facilitator superfamily; expression is induced by low levels of glucose and repressed by high levels of glucose [Source:SGD;Acc:S000004613]
#INFO:	QUERY:	YPL242C	IQG1	Essential protein required for determination of budding pattern; promotes localization of axial markers Bud4p and Cdc12p and functionally interacts with Sec3p, localizes to the contractile ring during anaphase, member of the IQGAP family; relocalizes from bud neck to cytoplasm upon DNA replication stress [Source:SGD;Acc:S000006163]
#INFO:	QUERY:	YDR540C	IRC4	Putative protein of unknown function; null mutant displays increased levels of spontaneous Rad52p foci; green fluorescent protein (GFP)-fusion protein localizes to the cytoplasm and nucleus [Source:SGD;Acc:S000002948]
#INFO:	QUERY:	YOR155C	ISN1	Inosine 5'-monophosphate (IMP)-specific 5'-nucleotidase; catalyzes the breakdown of IMP to inosine; responsible for production of nicotinamide riboside and nicotinic acid riboside; expression positively regulated by nicotinic acid and glucose availability; does not show similarity to known 5'-nucleotidases from other organisms [Source:SGD;Acc:S000005681]
#INFO:	QUERY:	YCL055W	KAR4	Transcription factor required for response to pheromones; also required during meiosis; exists in two forms, a slower-migrating form more abundant during vegetative growth and a faster-migrating form induced by pheromone [Source:SGD;Acc:S000000560]
#INFO:	QUERY:	YMR065W	KAR5	Protein required for nuclear membrane fusion during karyogamy; localizes to the membrane with a soluble portion in the endoplasmic reticulum lumen, may form a complex with Jem1p and Kar2p; similar to zebrafish Brambleberry protein; expression of the gene is regulated by pheromone [Source:SGD;Acc:S000004669]
#INFO:	QUERY:	YAR018C	KIN3	Nonessential serine/threonine protein kinase; possible role in DNA damage response; influences tolerance to high levels of ethanol [Source:SGD;Acc:S000000071]
#INFO:	QUERY:	YGR040W	KSS1	Mitogen-activated protein kinase (MAPK); involved in signal transduction pathways that control filamentous growth and pheromone response; the KSS1 gene is nonfunctional in S288C strains and functional in W303 strains [Source:SGD;Acc:S000003272]
#INFO:	QUERY:	YKR061W	KTR2	Mannosyltransferase involved in N-linked protein glycosylation; member of the KRE2/MNT1 mannosyltransferase family; KTR2 has a paralog, YUR1, that arose from the whole genome duplication [Source:SGD;Acc:S000001769]
#INFO:	QUERY:	YLL049W	LDB18	Component of the dynactin complex; dynactin is required for dynein activity; null mutant exhibits defects in nuclear migration and spindle orientation and has reduced affinity for alcian blue dye; has homology to mammalian dynactin subunit p24 [Source:SGD;Acc:S000003972]
#INFO:	QUERY:	YJR005C-A	LSO1	Putative protein of unknown function; transcription increases during treatment with 2-(6-benzyl-2-pyridyl)quinazoline (BPQ) and copper, and may be regulated by Aft1p; originally identified as a syntenic homolog of an Ashbya gossypii gene; LSO1 has a paralog, LSO2, that arose from the whole genome duplication [Source:SGD;Acc:S000028523]
#INFO:	QUERY:	YOL009C	MDM12	Mitochondrial outer membrane protein, ERMES complex subunit; required for transmission of mitochondria to daughter cells; required for mitophagy; may influence import and assembly of outer membrane beta-barrel proteins; ERMES complex is often co-localized with peroxisomes and with concentrated areas of pyruvate dehydrogenase [Source:SGD;Acc:S000005369]
#INFO:	QUERY:	YKL053C-A	MDM35	Mitochondrial intermembrane space protein; mutation affects mitochondrial distribution and morphology; contains twin cysteine-x9-cysteine motifs; protein abundance increases in response to DNA replication stress [Source:SGD;Acc:S000007243]
#INFO:	QUERY:	YDR461W	MFA1	Mating pheromone a-factor; made by a cells; interacts with alpha cells to induce cell cycle arrest and other responses leading to mating; biogenesis involves C-terminal modification, N-terminal proteolysis, and export; also encoded by MFA2 [Source:SGD;Acc:S000002869]
#INFO:	QUERY:	YNL145W	MFA2	Mating pheromone a-factor; made by a cells; interacts with alpha cells to induce cell cycle arrest and other responses leading to mating; biogenesis involves C-terminal modification, N-terminal proteolysis, and export; also encoded by MFA1 [Source:SGD;Acc:S000005089]
#INFO:	QUERY:	YGL257C	MNT2	Mannosyltransferase; involved in adding the 4th and 5th mannose residues of O-linked glycans [Source:SGD;Acc:S000003226]
#INFO:	QUERY:	YIL106W	MOB1	Component of the mitotic exit network; associates with and is required for the activation and Cdc15p-dependent phosphorylation of the Dbf2p kinase; required for cytokinesis and cell separation; component of the CCR4 transcriptional complex; relocalizes from cytoplasm to the nuclear periphery upon DNA replication stress [Source:SGD;Acc:S000001368]
#INFO:	QUERY:	YOR288C	MPD1	Member of the protein disulfide isomerase (PDI) family; interacts with and inhibits the chaperone activity of Cne1p; MPD1 overexpression in a pdi1 null mutant suppresses defects in Pdi1p functions such as carboxypeptidase Y maturation [Source:SGD;Acc:S000005814]
#INFO:	QUERY:	YNL053W	MSG5	Dual-specificity protein phosphatase; exists in 2 isoforms; required for maintenance of a low level of signaling through the cell integrity pathway, adaptive response to pheromone; regulates and is regulated by Slt2p; dephosphorylates Fus3p; MSG5 has a paralog, SDP1, that arose from the whole genome duplication [Source:SGD;Acc:S000004998]
#INFO:	QUERY:	YPR134W	MSS18	Nuclear encoded protein needed for splicing of mitochondrial intron; required for efficient splicing of mitochondrial COX1 aI5beta intron; mss18 mutations block cleavage of 5' exon - intron junction; phenotype of intronless strain suggests additional functions [Source:SGD;Acc:S000006338]
#INFO:	QUERY:	YKL129C	MYO3	One of two type I myosins; localizes to actin cortical patches; deletion of MYO3 has little effect on growth, but myo3 myo5 double deletion causes severe defects in growth and actin cytoskeleton organization; MYO3 has a paralog, MYO5, that arose from the whole genome duplication [Source:SGD;Acc:S000001612]
#INFO:	QUERY:	YLR194C	N/A	Structural constituent of the cell wall; attached to the plasma membrane by a GPI-anchor; expression is upregulated in response to cell wall stress [Source:SGD;Acc:S000004184]
#INFO:	QUERY:	YAL015C	NTG1	DNA N-glycosylase and apurinic/apyrimidinic (AP) lyase; involved in base excision repair; acts in both nucleus and mitochondrion; creates a double-strand break at mtDNA origins that stimulates replication in response to oxidative stress; required for maintaining mitochondrial genome integrity; NTG1 has a paralog, NTG2, that arose from the whole genome duplication [Source:SGD;Acc:S000000013]
#INFO:	QUERY:	YNL056W	OCA2	Putative protein of unknown function; similar to predicted tyrosine phosphatases Oca1p and Siw14p; green fluorescent protein (GFP)-fusion protein localizes to the cytoplasm; YNL056W is not an essential gene [Source:SGD;Acc:S000005001]
#INFO:	QUERY:	YAR020C	PAU7	Member of the seripauperin multigene family; active during alcoholic fermentation, regulated by anaerobiosis, inhibited by oxygen, repressed by heme [Source:SGD;Acc:S000000073]
#INFO:	QUERY:	YOR122C	PFY1	Profilin; binds actin, phosphatidylinositol 4,5-bisphosphate, and polyproline regions; involved in cytoskeleton organization; required for normal timing of actin polymerization in response to thermal stress; protein abundance increases in response to DNA replication stress; highly conserved protein; human PFN1 (profilin 1) complements temperature sensitive pfy1 mutants, PFN1 mutations are a rare …
#INFO:	QUERY:	YKL127W	PGM1	Phosphoglucomutase, minor isoform; catalyzes the conversion from glucose-1-phosphate to glucose-6-phosphate, which is a key step in hexose metabolism; PGM1 has a paralog, PGM2, that arose from the whole genome duplication [Source:SGD;Acc:S000001610]
#INFO:	QUERY:	YBR093C	PHO5	Repressible acid phosphatase; 1 of 3 repressible acid phosphatases that also mediates extracellular nucleotide-derived phosphate hydrolysis; secretory pathway derived cell surface glycoprotein; induced by phosphate starvation and coordinately regulated by PHO4 and PHO2 [Source:SGD;Acc:S000000297]
#INFO:	QUERY:	YDR490C	PKH1	Serine/threonine protein kinase; involved in sphingolipid-mediated signaling pathway that controls endocytosis; activates Ypk1p and Ykr2p, components of signaling cascade required for maintenance of cell wall integrity; redundant with Pkh2p; PKH1 has a paralog, PKH2, that arose from the whole genome duplication [Source:SGD;Acc:S000002898]
#INFO:	QUERY:	YNL279W	PRM1	Pheromone-regulated multispanning membrane protein; involved in membrane fusion during mating; predicted to have 5 transmembrane segments and a coiled coil domain; localizes to the shmoo tip; regulated by Ste12p [Source:SGD;Acc:S000005223]
#INFO:	QUERY:	YIL117C	PRM5	Pheromone-regulated protein, predicted to have 1 transmembrane segment; induced during cell integrity signaling; PRM5 has a paralog, YNL058C, that arose from the whole genome duplication [Source:SGD;Acc:S000001379]
#INFO:	QUERY:	YGL053W	PRM8	Pheromone-regulated protein; contains with 2 predicted transmembrane segments and an FF sequence, a motif involved in COPII binding; forms a complex with Prp9p in the ER; member of DUP240 gene family; PRM8 has a paralog, PRM9, that arose from a segmental duplication [Source:SGD;Acc:S000003021]
#INFO:	QUERY:	YJL079C	PRY1	Sterol binding protein involved in the export of acetylated sterols; secreted glycoprotein and member of the CAP protein superfamily (cysteine-rich secretory proteins (CRISP), antigen 5, and pathogenesis related 1 proteins); sterol export function is redundant with that of PRY2; may be involved in detoxification of hydrophobic compounds; PRY1 has a paralog, PRY2, that arose from the whole genome …
#INFO:	QUERY:	YKL159C	RCN1	Protein involved in calcineurin regulation during calcium signaling; has similarity to H. sapiens DSCR1 which is found in the Down Syndrome candidate region [Source:SGD;Acc:S000001642]
#INFO:	QUERY:	YDL135C	RDI1	Rho GDP dissociation inhibitor; involved in the localization and regulation of Cdc42p and Rho1p; protein abundance increases in response to DNA replication stress [Source:SGD;Acc:S000002294]
#INFO:	QUERY:	YHR157W	REC104	Protein involved in early stages of meiotic recombination; required for meiotic crossing over; forms a complex with Rec102p and Spo11p necessary during the initiation of recombination [Source:SGD;Acc:S000001200]
#INFO:	QUERY:	YBR052C	RFS1	Protein of unknown function; member of a flavodoxin-like fold protein family that includes Pst2p and Ycp4p; green fluorescent protein (GFP)-fusion protein localizes to the cytoplasm in a punctate pattern; RFS1 has a paralog, PST2, that arose from the whole genome duplication [Source:SGD;Acc:S000000256]
#INFO:	QUERY:	YLR137W	RKM5	Protein lysine methyltransferase; monomethylates Lys-46 of the ribosomal large subunit Rpl1a/Rpl1b; member of the seven beta-strand methyltransferase superfamily; orthologs only found among fungal species [Source:SGD;Acc:S000004127]
#INFO:	QUERY:	YIL119C	RPI1	Transcription factor, allelic differences between S288C and Sigma1278b; mediates fermentation stress tolerance by modulating cell wall integrity; overexpression suppresses heat shock sensitivity of wild-type RAS2 overexpression and also suppresses cell lysis defect of mpk1 mutation; allele from S288c can confer fMAPK pathway independent transcription of FLO11; S288C and Sigma1278b alleles differ …
#INFO:	QUERY:	YGR213C	RTA1	Protein involved in 7-aminocholesterol resistance; has seven potential membrane-spanning regions; expression is induced under both low-heme and low-oxygen conditions; member of the fungal lipid-translocating exporter (LTE) family of protein; RTA1 has a paralog, YLR046C, that arose from the whole genome duplication [Source:SGD;Acc:S000003445]
#INFO:	QUERY:	YER104W	RTT105	Protein with a role in regulation of Ty1 transposition [Source:SGD;Acc:S000000906]
#INFO:	QUERY:	YHR103W	SBE22	Protein involved in bud growth; involved in the transport of cell wall components from the Golgi to the cell surface; similar in structure and functionally redundant with Sbe2p; SBE22 has a paralog, SBE2, that arose from the whole genome duplication [Source:SGD;Acc:S000001145]
#INFO:	QUERY:	YGR279C	SCW4	Cell wall protein with similarity to glucanases; scw4 scw10 double mutants exhibit defects in mating; SCW4 has a paralog, SCW10, that arose from the whole genome duplication [Source:SGD;Acc:S000003511]
#INFO:	QUERY:	YOR315W	SFG1	Nuclear protein putative transcription factor; required for growth of superficial pseudohyphae (which do not invade the agar substrate) but not for invasive pseudohyphal growth; may act together with Phd1p; potential Cdc28p substrate [Source:SGD;Acc:S000005842]
#INFO:	QUERY:	YJL145W	SFH5	Non-classical phosphatidylinositol transfer protein (PITP); exhibits PI- but not PC-transfer activity; localizes to the peripheral endoplasmic reticulum, cytosol and microsomes; similar to Sec14p; partially relocalizes to the plasma membrane upon DNA replication stress [Source:SGD;Acc:S000003681]
#INFO:	QUERY:	YOL031C	SIL1	Nucleotide exchange factor for the ER lumenal Hsp70 chaperone Kar2p; required for protein translocation into the endoplasmic reticulum (ER); homolog of Yarrowia lipolytica SLS1; GrpE-like protein [Source:SGD;Acc:S000005391]
#INFO:	QUERY:	YGR271W	SLH1	Putative RNA helicase related to Ski2p; involved in translation inhibition of non-poly(A) mRNAs; required for repressing propagation of dsRNA viruses [Source:SGD;Acc:S000003503]
#INFO:	QUERY:	YGR212W	SLI1	N-acetyltransferase; confers resistance to the sphingolipid biosynthesis inhibitor myriocin (ISP-1) by converting it into N-acetyl-myriocin, co-operates with Ypk1p in mediating resistance to myriocin [Source:SGD;Acc:S000003444]
#INFO:	QUERY:	YNL196C	SLZ1	Sporulation-specific protein with a leucine zipper motif; subunit of the MIS complex which controls mRNA methylation during during the induction of sporulation [Source:SGD;Acc:S000005140]
#INFO:	QUERY:	YBR182C	SMP1	MADS-box transcription factor involved in osmotic stress response; SMP1 has a paralog, RLM1, that arose from the whole genome duplication [Source:SGD;Acc:S000000386]
#INFO:	QUERY:	YHR152W	SPO12	Nucleolar protein of unknown function; positive regulator of mitotic exit; involved in regulating release of Cdc14p from the nucleolus in early anaphase, may play similar role in meiosis; SPO12 has a paralog, BNS1, that arose from the whole genome duplication [Source:SGD;Acc:S000001195]
#INFO:	QUERY:	YER046W	SPO73	Meiosis-specific protein of unknown function; required for spore wall formation during sporulation; dispensible for both nuclear divisions during meiosis [Source:SGD;Acc:S000000848]
#INFO:	QUERY:	YCL048W	SPS22	Protein of unknown function; SPS22 has a paralog, SPS2, that arose from the whole genome duplication; redundant with Sps2p for the organization of the beta-glucan layer of the spore wall [Source:SGD;Acc:S000000553]
#INFO:	QUERY:	YOR313C	SPS4	Protein whose expression is induced during sporulation; not required for sporulation; heterologous expression in E. coli induces the SOS response that senses DNA damage [Source:SGD;Acc:S000005840]
#INFO:	QUERY:	YOR247W	SRL1	Mannoprotein that exhibits a tight association with the cell wall; required for cell wall stability in the absence of GPI-anchored mannoproteins; has a high serine-threonine content; expression is induced in cell wall mutants; SRL1 has a paralog, SVS1, that arose from the whole genome duplication [Source:SGD;Acc:S000005773]
#INFO:	QUERY:	YKR091W	SRL3	GTB motif (G1/S transcription factor binding) containing protein; binds SBF-regulated promoters in hydroxyurea-treated cells; when overexpressed, suppresses the lethality of a rad53 null mutation; potential Cdc28p substrate; SRL3 has a paralog, WHI5, that arose from the whole genome duplication [Source:SGD;Acc:S000001799]
#INFO:	QUERY:	YDR086C	SSS1	Subunit of the Sec61p translocation complex (Sec61p-Sss1p-Sbh1p); this complex forms a channel for passage of secretory proteins through the endoplasmic reticulum membrane, and of the Ssh1p complex (Ssh1p-Sbh2p-Sss1p); interacts with Ost4p and Wbp1p [Source:SGD;Acc:S000002493]
#INFO:	QUERY:	YGL162W	SUT1	Transcription factor of the Zn(II)2Cys6 family; positively regulates genes involved in sterol uptake under anaerobic conditions; involved in hypoxic gene expression; represses filamentation-inducing genes during non-starvation conditions; positively regulates mating with SUT2 by repressing expression of genes which act as mating inhibitors; relocalizes from nucleus to cytoplasm upon DNA replicati…
#INFO:	QUERY:	YDR320C	SWA2	Auxilin-like protein involved in vesicular transport; clathrin-binding protein required for uncoating of clathrin-coated vesicles [Source:SGD;Acc:S000002728]
#INFO:	QUERY:	YMR236W	TAF9	Subunit (17 kDa) of TFIID and SAGA complexes; involved in RNA polymerase II transcription initiation and in chromatin modification, similar to histone H3 [Source:SGD;Acc:S000004849]
#INFO:	QUERY:	YBR083W	TEC1	Transcription factor targeting filamentation genes and Ty1 expression; Ste12p activation of most filamentation gene promoters depends on Tec1p and Tec1p transcriptional activity is dependent on its association with Ste12p; binds to TCS elements upstream of filamentation genes, which are regulated by Tec1p/Ste12p/Dig1p complex; competes with Dig2p for binding to Ste12p/Dig1p; positive regulator of…
#INFO:	QUERY:	YGR024C	THG1	tRNAHis guanylyltransferase; adds a guanosine residue to the 5' end of tRNAH is after transcription and RNase P cleavage; can also catalyze reverse (3'-5') polymerization with certain substrates in a template-dependent reaction; couples nuclear division and migration to cell budding and cytokinesis; essential enzyme conserved among eukaryotes [Source:SGD;Acc:S000003256]
#INFO:	QUERY:	YNL332W	THI12	Protein involved in synthesis of the thiamine precursor HMP; member of a subtelomeric gene family including THI5, THI11, THI12, and THI13; hydroxymethylpyrimidine is also known as HMP [Source:SGD;Acc:S000005276]
#INFO:	QUERY:	YDL244W	THI13	Protein involved in synthesis of the thiamine precursor HMP; member of a subtelomeric gene family including THI5, THI11, THI12, and THI13; hydroxymethylpyrimidine is also known as HMP [Source:SGD;Acc:S000002403]
#INFO:	QUERY:	YFL058W	THI5	Protein involved in synthesis of the thiamine precursor HMP; member of a subtelomeric gene family including THI5, THI11, THI12, and THI13; hydroxymethylpyrimidine is also known as HMP [Source:SGD;Acc:S000001836]
#INFO:	QUERY:	YBR067C	TIP1	Major cell wall mannoprotein with possible lipase activity; transcription is induced by heat- and cold-shock; member of the Srp1p/Tip1p family of serine-alanine-rich proteins [Source:SGD;Acc:S000000271]
#INFO:	QUERY:	YER011W	TIR1	Cell wall mannoprotein; expression is downregulated at acidic pH and induced by cold shock and anaerobiosis; abundance is increased in cells cultured without shaking; member of the Srp1p/Tip1p family of serine-alanine-rich proteins [Source:SGD;Acc:S000000813]
#INFO:	QUERY:	YLR136C	TIS11	mRNA-binding protein expressed during iron starvation; binds to a sequence element in the 3'-untranslated regions of specific mRNAs to mediate their degradation; involved in iron homeostasis; protein increases in abundance and relative distribution to the nucleus increases upon DNA replication stress; TIS11 has a paralog, CTH1, that arose from the whole genome duplication [Source:SGD;Acc:S0000041…
#INFO:	QUERY:	YER184C	TOG1	Transcriptional activator of oleate genes; regulates genes involved in fatty acid utilization; zinc cluster protein; deletion confers sensitivity to Calcufluor white, and prevents growth on glycerol or lactate as sole carbon source [Source:SGD;Acc:S000000986]
#INFO:	QUERY:	YJL171C	N/A	GPI-anchored cell wall protein of unknown function; induced in response to cell wall damaging agents and by mutations in genes involved in cell wall biogenesis; sequence similarity to YBR162C/TOS1, a covalently bound cell wall protein; protein abundance increases in response to DNA replication stress [Source:SGD;Acc:S000003707]
#INFO:	QUERY:	YJL164C	TPK1	cAMP-dependent protein kinase catalytic subunit; promotes vegetative growth in response to nutrients via the Ras-cAMP signaling pathway; inhibited by regulatory subunit Bcy1p in the absence of cAMP; phosphorylates and inhibits Whi3p to promote G1/S phase passage; partially redundant with Tpk2p and Tpk3p; phosphorylates pre-Tom40p, which impairs its import into mitochondria under non-respiratory c…
#INFO:	QUERY:	YNL079C	TPM1	Major isoform of tropomyosin; binds to and stabilizes actin cables and filaments, which direct polarized cell growth and the distribution of several organelles; acetylated by the NatB complex and acetylated form binds actin most efficiently; TPM1 has a paralog, TPM2, that arose from the whole genome duplication [Source:SGD;Acc:S000005023]
#INFO:	QUERY:	YLR043C	TRX1	Cytoplasmic thioredoxin isoenzyme; part of thioredoxin system which protects cells against oxidative and reductive stress; forms LMA1 complex with Pbi2p; acts as a cofactor for Tsa1p; required for ER-Golgi transport and vacuole inheritance; with Trx2p, facilitates mitochondrial import of small Tims Tim9p, Tim10p, Tim13p by maintaining them in reduced form; abundance increases iunder DNA replicati…
#INFO:	QUERY:	YML124C	TUB3	Alpha-tubulin; associates with beta-tubulin (Tub2p) to form tubulin dimer, which polymerizes to form microtubules; expressed at lower level than Tub1p; TUB3 has a paralog, TUB1, that arose from the whole genome duplication [Source:SGD;Acc:S000004593]
#INFO:	QUERY:	YAR027W	UIP3	Putative integral membrane protein of unknown function; interacts with Ulp1p at the nuclear periphery; member of DUP240 gene family [Source:SGD;Acc:S000000075]
#INFO:	QUERY:	YPL003W	ULA1	Protein that activates Rub1p (NEDD8) before neddylation; acts together with Uba3p; may play a role in protein degradation [Source:SGD;Acc:S000005924]
#INFO:	QUERY:	YKR042W	UTH1	Mitochondrial inner membrane protein; role in mitophagy is disputed; implicated in cell wall biogenesis, the oxidative stress response, life span during starvation, and cell death; SUN family member; UTH1 has a paralog, NCA3, that arose from the whole genome duplication [Source:SGD;Acc:S000001750]
#INFO:	QUERY:	YHR039C-A	VMA10	Subunit G of the V1 peripheral membrane domain of V-ATPase; part of the electrogenic proton pump found throughout the endomembrane system; involved in vacuolar acidification; the V1 peripheral membrane domain of the vacuolar H+-ATPase (V-ATPase) has eight subunits [Source:SGD;Acc:S000002100]
#INFO:	QUERY:	YLR417W	VPS36	Component of the ESCRT-II complex; contains the GLUE (GRAM Like Ubiquitin binding in EAP45) domain which is involved in interactions with ESCRT-I and ubiquitin-dependent sorting of proteins into the endosome; plays a role in the formation of mutant huntingtin (Htt) aggregates in yeast [Source:SGD;Acc:S000004409]
#INFO:	QUERY:	YLR360W	VPS38	Part of a Vps34p phosphatidylinositol 3-kinase complex; functions in carboxypeptidase Y (CPY) sorting; binds Vps30p and Vps34p to promote production of phosphatidylinositol 3-phosphate (PtdIns3P) which stimulates kinase activity; required for overflow degradation of misfolded proteins when ERAD is saturated [Source:SGD;Acc:S000004352]
#INFO:	QUERY:	YKR020W	VPS51	Component of the GARP (Golgi-associated retrograde protein) complex; GARP is required for the recycling of proteins from endosomes to the late Golgi, and for mitosis after DNA damage induced checkpoint arrest; links the (VFT/GARP) complex to the SNARE Tlg1p; members of the GARP complex are Vps51p-Vps52p-Vps53p-Vps54p, [Source:SGD;Acc:S000001728]
#INFO:	QUERY:	YGR194C	XKS1	Xylulokinase; converts D-xylulose and ATP to xylulose 5-phosphate and ADP; rate limiting step in fermentation of xylulose; required for xylose fermentation by recombinant S. cerevisiae strains [Source:SGD;Acc:S000003426]
#INFO:	QUERY:	YPR028W	YOP1	Membrane protein that interacts with Yip1p to mediate membrane traffic; interacts with Sey1p to maintain ER morphology; overexpression leads to cell death and accumulation of internal cell membranes; mutants have reduced phosphatidylserine transfer between the ER and mitochondria; forms ER foci upon DNA replication stress [Source:SGD;Acc:S000006232]
#INFO:	QUERY:	YLR120C	YPS1	Aspartic protease; member of the yapsin family of proteases involved in cell wall growth and maintenance; attached to the plasma membrane via a glycosylphosphatidylinositol (GPI) anchor; YPS1 has a paralog, MKC7, that arose from the whole genome duplication [Source:SGD;Acc:S000004110]
#INFO:	QUERY:	YER031C	YPT31	Rab family GTPase; involved in the exocytic pathway; mediates intra-Golgi traffic or the budding of post-Golgi vesicles from the trans-Golgi; YPT31 has a paralog, YPT32, that arose from the whole genome duplication [Source:SGD;Acc:S000000833]
#INFO:	QUERY:	YJR099W	YUH1	Ubiquitin C-terminal hydrolase; cleaves ubiquitin-protein fusions to generate monomeric ubiquitin; hydrolyzes the peptide bond at the C-terminus of ubiquitin; also the major processing enzyme for the ubiquitin-like protein Rub1p [Source:SGD;Acc:S000003860]
#INFO:	QUERY:	YBR099C	N/A	Dubious open reading frame; unlikely to encode a functional protein, based on available experimental and comparative sequence data; completely overlaps the verified gene MMS4 [Source:SGD;Acc:S000000303]
#INFO:	QUERY:	YBR138C	N/A	Cytoplasmic protein of unknown function; APCC(Cdh1) substrate; potentially phosphorylated by Cdc28p; YBR138C is not an essential gene [Source:SGD;Acc:S000000342]
#INFO:	QUERY:	YER187W	N/A	Putative protein of unknown function; induced in respiratory-deficient cells [Source:SGD;Acc:S000000989]
#INFO:	QUERY:	YHL012W	N/A	Putative UTP glucose-1-phosphate uridylyltransferase; YHL012W has a paralog, UGP1, that arose from the whole genome duplication [Source:SGD;Acc:S000001004]
#INFO:	QUERY:	YKR011C	N/A	Protein of unknown function; green fluorescent protein (GFP)-fusion protein localizes to the nucleus; protein abundance increases in response to DNA replication stress [Source:SGD;Acc:S000001719]
#INFO:	QUERY:	YDL114W	N/A	Putative short-chain dehydrogenase/reductase; YDL114W is not an essential gene [Source:SGD;Acc:S000002272]
#INFO:	QUERY:	YDL129W	N/A	Protein of unknown function; green fluorescent protein (GFP)-fusion protein localizes to the cytoplasm and the nucleus; YDL129W is not an essential gene; relative distribution to the nucleus increases upon DNA replication stress [Source:SGD;Acc:S000002287]
#INFO:	QUERY:	YDR210W	N/A	Predicted tail-anchored plasma membrane protein; contains a conserved CYSTM module; related proteins in other organisms may be involved in response to stress; green fluorescent protein (GFP)-fusion protein localizes to the cell periphery [Source:SGD;Acc:S000002618]
#INFO:	QUERY:	YDR391C	N/A	Putative protein of unknown function; possibly involved in zinc homeostasis; Bdf1p-dependent transcription induced by salt stress; green fluorescent protein (GFP)-fusion protein localizes to both the cytoplasm and the nucleus [Source:SGD;Acc:S000002799]
#INFO:	QUERY:	YGR039W	N/A	Dubious open reading frame; unlikely to encode a functional protein, based on available experimental and comparative sequence data; partially overlaps the Autonomously Replicating Sequence ARS722 [Source:SGD;Acc:S000003271]
#INFO:	QUERY:	YGR259C	N/A	Dubious open reading frame; unlikely to encode a functional protein, based on available experimental and comparative sequence data; overlaps almost completely with the verified ORF TNA1/YGR260W [Source:SGD;Acc:S000003491]
#INFO:	QUERY:	YJR157W	N/A	Dubious open reading frame; unlikely to encode a functional protein, based on available experimental and comparative sequence data [Source:SGD;Acc:S000003918]
#INFO:	QUERY:	YLR042C	N/A	Cell wall protein of unknown function; localizes to the cytoplasm; deletion improves xylose fermentation in industrially engineered strains; YLL042C is not an essential gene [Source:SGD;Acc:S000004032]
#INFO:	QUERY:	YLR460C	N/A	Member of the quinone oxidoreductase family; up-regulated in response to the fungicide mancozeb; possibly up-regulated by iodine [Source:SGD;Acc:S000004452]
#INFO:	QUERY:	YMR173W-A	N/A	Dubious open reading frame; unlikely to encode a functional protein, based on available experimental and comparative sequence data; overlaps the verified gene DDR48/YML173W [Source:SGD;Acc:S000004785]
#INFO:	QUERY:	YMR178W	N/A	Protein of unknown function; green fluorescent protein (GFP)-fusion protein localizes to both the cytoplasm and nucleus; YMR178W is not an essential gene; protein abundance increases in response to DNA replication stress [Source:SGD;Acc:S000004790]
#INFO:	QUERY:	YMR304C-A	N/A	Dubious open reading frame; unlikely to encode a functional protein, based on available experimental and comparative sequence data; partially overlaps 3' end of verified ORF SCW10/YMR305C [Source:SGD;Acc:S000004919]
#INFO:	QUERY:	YNL058C	N/A	Putative protein of unknown function; green fluorescent protein (GFP)-fusion protein localizes to vacuole; not an essential gene; YNL058C has a paralog, PRM5, that arose from the whole genome duplication [Source:SGD;Acc:S000005003]
#INFO:	QUERY:	YOR296W	N/A	Putative protein of unknown function; green fluorescent protein (GFP)-fusion protein localizes to the cytoplasm; expressed during copper starvation; YOR296W is not an essential gene [Source:SGD;Acc:S000005822]
#INFO:	QUERY:	YOR385W	N/A	Putative protein of unknown function; green fluorescent protein (GFP)-fusion protein localizes to the cytoplasm; YOR385W is not an essential gene [Source:SGD;Acc:S000005912]
#INFO:	QUERY:	YOR387C	N/A	Putative protein of unknown function; regulated by the metal-responsive Aft1p transcription factor; highly inducible in zinc-depleted conditions; localizes to the soluble fraction; YOR387C has a paralog, VEL1, that arose from a single-locus duplication [Source:SGD;Acc:S000005914]
#INFO:	QUERY:	YBR056W-A	N/A	Protein of unknown function; mRNA identified as translated by ribosome profiling data; partially overlaps dubious ORF YBR056C-B; YBR056W-A has a paralog, YDR034W-B, that arose from the whole genome duplication [Source:SGD;Acc:S000028736]
#INFO:	QUERY:	YER076W-A	N/A	Dubious open reading frame; unlikely to encode a functional protein, based on available experimental and comparative sequence data; partially overlaps the uncharacterized ORF YER076C [Source:SGD;Acc:S000028750]
#INFO:	QUERY:	YFR052C-A	N/A	Dubious open reading frame; unlikely to encode a functional protein, based on available experimental and comparative sequence data; overlaps ORF HXK1/YFR053C [Source:SGD;Acc:S000028768]
#INFO:	QUERY:	YDR003W-A	N/A	Putative protein of unknown function; identified by expression profiling and mass spectrometry [Source:SGD;Acc:S000028819]
