# Supplementary material for: Transcriptional Profiling of Biofilm Regulators Identified by an Overexpression Screen in Saccharomyces cerevisiae
Source: G3 (Bethesda). 2017 Jul 3;7(8):2845–54. doi: 10.1534/g3.117.042440 (PMC5555487; doi:10.1534/g3.117.042440)
Supplement: Supplementary file 7 [file 2845TableS5.xlsx]

## Sheet: gProfiler
#Supplementary Table 5. GO category, pathway and transcription factor enrichment for genes significantly and strongly induced and repressed in the residual DIG1 profile.
# Induced genes
p-value	T	Q	Q&T	Q&T/Q	Q&T/T	term ID	t type	t group	t name	t depth	Q&T list
0.0129	21	46	4	0.087	0.19	GO:0015696	BP	2	ammonium transport	1	YCR010C,YLL028W,YOR049C,YOR317W
0.0154	535	46	14	0.304	0.026	GO:0005886	CC	3	plasma membrane	1	YBR021W,YCR010C,YER091C,YFL051C,YAR066W,YKL217W,YLL028W,YLL055W,YNL231C,YOR049C,YOR107W,YOR153W,YOR306C,YOR317W
0.004	3194	51	38	0.745	0.012	TF:M01521_1	tf	1	Factor: Ydr520c; motif: NNNNNYCGGAGATAWNNNNN; match class: 1	1	YBL043W,YBR021W,YBR183W,YCL036W,YCR061W,YDL039C,YDR222W,YDR492W,YER091C,YFL051C,YGL158W,YGL165C,YGR035C,YGR049W,YGR052W,YGR250C,YAR066W,YIR018C-A,YKL217W,YLL012W,YLL055W,YLR108C,YLR154W-E,YLR154W-F,YLR157W-D,YMR244W,YNL112W,YNL231C,YNR019W,YOL125W,YOL151W,YOR049C,YOR134W,YOR153W,YOR287C,YOR306C,YOR317W,YPR065W
0.000804	1271	51	23	0.451	0.018	TF:M01520_1	tf	4	Factor: Rsc30p; motif: NNNNNCGCGCGCGSGNNNSNN; match class: 1	1	YBL043W,YBR021W,YCR061W,YCR063W,YDL037C,YGR035C,YGR049W,YGR052W,YHR139C,YAR066W,YIR018C-A,YJL107C,YKL217W,YLR108C,YLR154W-F,YOL125W,YOR153W,YOR287C,YOR303W,YOR306C,YOR317W,YOR338W,YPL049C
0.00486	3654	51	41	0.804	0.011	TF:M01963_0	tf	5	Factor: Rds1p; motif: CGGCCGN; match class: 0	1	YBL043W,YBR183W,YCL036W,YCR061W,YCR063W,YDL037C,YDL039C,YDR222W,YDR492W,YER091C,YGR035C,YGR051C,YGR052W,YGR249W,YGR250C,YAR066W,YJL107C,YKL217W,YLL012W,YLL028W,YLL055W,YLR108C,YLR154W-E,YLR154W-F,YLR157W-D,YMR244W,YNL112W,YNL231C,YNR019W,YOL125W,YOL151W,YOR049C,YOR107W,YOR134W,YOR153W,YOR303W,YOR306C,YOR317W,YOR338W,YPL049C,YPR065W
0.00101	2768	51	36	0.706	0.013	TF:M01551_0	tf	7	Factor: Rsc3p; motif: NAWMNNANCGCGCGCKNNNTN; match class: 0	1	YBL043W,YBR021W,YCR010C,YCR061W,YCR063W,YDL037C,YDR222W,YDR492W,YFL051C,YGR035C,YGR049W,YGR052W,YGR249W,YGR250C,YHR139C,YAR066W,YIR018C-A,YJL107C,YKL217W,YLL028W,YLL055W,YLR108C,YLR154W-F,YNL231C,YNR019W,YOL125W,YOL151W,YOR049C,YOR107W,YOR153W,YOR287C,YOR303W,YOR306C,YOR317W,YOR338W,YPR065W
#INFO:	--- Gene names and descriptions
#INFO:
#INFO:	QUERY:	YAR066W	N/A	Putative protein of unknown function; predicted to be a glycosylphosphatidylinositol-modified (GPI) protein; YHR214W has a paralog, YAR066W, that arose from a segmental duplication [Source:SGD;Acc:S000001257]/Putative GPI protein; YAR066W has a paralog, YHR214W, that arose from a segmental duplication [Source:SGD;Acc:S000002144]
#INFO:	QUERY:	YBL043W	ECM13	Non-essential protein of unknown function; induced by treatment with 8-methoxypsoralen and UVA irradiation; ECM13 has a paralog, YJR115W, that arose from the whole genome duplication [Source:SGD;Acc:S000000139]
#INFO:	QUERY:	YBR021W	FUR4	Plasma membrane localized uracil permease; expression is tightly regulated by uracil levels and environmental cues; conformational alterations induced by unfolding or substrate binding result in Rsp5p-mediated ubiquitination and degradation [Source:SGD;Acc:S000000225]
#INFO:	QUERY:	YBR183W	YPC1	Alkaline ceramidase; also has reverse (CoA-independent) ceramide synthase activity; catalyzes both breakdown and synthesis of phytoceramide; overexpression confers fumonisin B1 resistance; YPC1 has a paralog, YDC1, that arose from the whole genome duplication [Source:SGD;Acc:S000000387]
#INFO:	QUERY:	YCL036W	GFD2	Protein of unknown function; identified as a high-copy suppressor of a dbp5 mutation; GFD2 has a paralog, YDR514C, that arose from the whole genome duplication [Source:SGD;Acc:S000000541]
#INFO:	QUERY:	YCR010C	ADY2	Acetate transporter required for normal sporulation; phosphorylated in mitochondria; ADY2 has a paralog, ATO2, that arose from the whole genome duplication [Source:SGD;Acc:S000000603]
#INFO:	QUERY:	YCR061W	N/A	Protein of unknown function; green fluorescent protein (GFP)-fusion protein localizes to the cytoplasm in a punctate pattern; induced by treatment with 8-methoxypsoralen and UVA irradiation [Source:SGD;Acc:S000000657]
#INFO:	QUERY:	YCR063W	BUD31	Component of the SF3b subcomplex of the U2 snRNP; increases efficiency of first and second step pre-mRNA splicing; diploid mutants display a random budding pattern instead of the wild-type bipolar pattern; facilitates passage through G1/S Start, but is not required for G2/M transition or exit from mitosis [Source:SGD;Acc:S000000659]
#INFO:	QUERY:	YDL037C	BSC1	Protein of unconfirmed function; similar to cell surface flocculin Flo11p; ORF exhibits genomic organization compatible with a translational readthrough-dependent mode of expression [Source:SGD;Acc:S000002195]
#INFO:	QUERY:	YDL039C	PRM7	Pheromone-regulated protein; predicted to have one transmembrane segment; promoter contains Gcn4p binding elements [Source:SGD;Acc:S000002197]
#INFO:	QUERY:	YDR222W	N/A	Protein of unknown function; green fluorescent protein (GFP)-fusion protein localizes to the cytoplasm in a punctate pattern; YDR222W has a paralog, YLR225C, that arose from the whole genome duplication [Source:SGD;Acc:S000002630]
#INFO:	QUERY:	YDR492W	IZH1	Membrane protein involved in zinc ion homeostasis; member of the four-protein IZH family; transcription is regulated directly by Zap1p, expression induced by zinc deficiency and fatty acids; deletion increases sensitivity to elevated zinc; IZH1 has a paralog, IZH4, that arose from the whole genome duplication [Source:SGD;Acc:S000002900]
#INFO:	QUERY:	YER091C	MET6	Cobalamin-independent methionine synthase; involved in methionine biosynthesis and regeneration; requires a minimum of two glutamates on the methyltetrahydrofolate substrate, similar to bacterial metE homologs [Source:SGD;Acc:S000000893]
#INFO:	QUERY:	YFL051C	N/A	Putative protein of unknown function; YFL051C is not an essential gene [Source:SGD;Acc:S000001843]
#INFO:	QUERY:	YGL158W	RCK1	Protein kinase involved in the response to oxidative stress; identified as suppressor of S. pombe cell cycle checkpoint mutations; RCK1 has a paralog, RCK2, that arose from the whole genome duplication [Source:SGD;Acc:S000003126]
#INFO:	QUERY:	YGL165C	N/A	Dubious open reading frame; unlikely to encode a functional protein, based on available experimental and comparative sequence data; partially overlaps the verified ORF CUP2/YGL166W [Source:SGD;Acc:S000003133]
#INFO:	QUERY:	YGR035C	N/A	Putative protein of unknown function, potential Cdc28p substrate; transcription is activated by paralogous transcription factors Yrm1p and Yrr1p along with genes involved in multidrug resistance; YGR035C has a paralog, YLR346C, that arose from the whole genome duplication [Source:SGD;Acc:S000003267]
#INFO:	QUERY:	YGR049W	SCM4	Mitochondrial outer membrane protein of unknown function; predicted to have 4 transmembrane segments; import is mediated by Tom70p and Mim1p; interacts genetically with a cdc4 mutation; SCM4 has a paralog, ATG33, that arose from the whole genome duplication [Source:SGD;Acc:S000003281]
#INFO:	QUERY:	YGR051C	N/A	Dubious open reading frame; unlikely to encode a functional protein, based on available experimental and comparative sequence data; YGR051C is not an essential gene [Source:SGD;Acc:S000003283]
#INFO:	QUERY:	YGR052W	FMP48	Putative protein of unknown function; the authentic, non-tagged protein is detected in highly purified mitochondria in high-throughput studies; induced by treatment with 8-methoxypsoralen and UVA irradiation [Source:SGD;Acc:S000003284]
#INFO:	QUERY:	YGR249W	MGA1	Protein similar to heat shock transcription factor; multicopy suppressor of pseudohyphal growth defects of ammonium permease mutants [Source:SGD;Acc:S000003481]
#INFO:	QUERY:	YGR250C	N/A	Putative RNA binding protein; localizes to stress granules induced by glucose deprivation; interacts with Rbg1p in a two-hybrid assay; protein abundance increases in response to DNA replication stress [Source:SGD;Acc:S000003482]
#INFO:	QUERY:	YHR139C	SPS100	Protein required for spore wall maturation; expressed during sporulation; may be a component of the spore wall; expression also induced in cells treated with the mycotoxin patulin; SPS100 has a paralog, YGP1, that arose from the whole genome duplication [Source:SGD;Acc:S000001181]
#INFO:	QUERY:	YHR214W	N/A	Putative GPI protein; YAR066W has a paralog, YHR214W, that arose from a segmental duplication [Source:SGD;Acc:S000002144]/Putative protein of unknown function; predicted to be a glycosylphosphatidylinositol-modified (GPI) protein; YHR214W has a paralog, YAR066W, that arose from a segmental duplication [Source:SGD;Acc:S000001257]
#INFO:	QUERY:	YIR018C-A	N/A	Putative protein of unknown function; identified by expression profiling and mass spectrometry [Source:SGD;Acc:S000028837]
#INFO:	QUERY:	YJL107C	N/A	Putative protein of unknown function; expression is induced by activation of the HOG1 mitogen-activated signaling pathway and this induction is Hog1p/Pbs2p dependent; YJL107C and adjacent ORF, YJL108C are merged in related fungi [Source:SGD;Acc:S000003643]
#INFO:	QUERY:	YJL108C	PRM10	Pheromone-regulated protein; proposed to be involved in mating; predicted to have 5 transmembrane segments; induced by treatment with 8-methoxypsoralen and UVA irradiation [Source:SGD;Acc:S000003644]
#INFO:	QUERY:	YKL217W	JEN1	Monocarboxylate/proton symporter of the plasma membrane; transport activity is dependent on the pH gradient across the membrane; mediates high-affinity uptake of carbon sources lactate, pyuvate, and acetate, and also of the micronutrient selenite, whose structure mimics that of monocarboxylates; expression and localization are tightly regulated, with transcription repression, mRNA degradation, an…
#INFO:	QUERY:	YLL012W	YEH1	Steryl ester hydrolase; one of three gene products (Yeh1p, Yeh2p, Tgl1p) responsible for steryl ester hydrolase activity and involved in sterol homeostasis; localized to lipid particle membranes; YEH1 has a paralog, YEH2, that arose from the whole genome duplication [Source:SGD;Acc:S000003935]
#INFO:	QUERY:	YLL028W	TPO1	Polyamine transporter of the major facilitator superfamily; member of the 12-spanner drug:H(+) antiporter DHA1 family; recognizes spermine, putrescine, and spermidine; catalyzes uptake of polyamines at alkaline pH and excretion at acidic pH; during oxidative stress exports spermine, spermidine from the cell, which controls timing of expression of stress-responsive genes; phosphorylation enhances …
#INFO:	QUERY:	YLL055W	YCT1	High-affinity cysteine-specific transporter; has similarity to the Dal5p family of transporters; green fluorescent protein (GFP)-fusion protein localizes to the endoplasmic reticulum; YCT1 is not an essential gene [Source:SGD;Acc:S000003978]
#INFO:	QUERY:	YLR108C	N/A	Protein of unknown function; green fluorescent protein (GFP)-fusion protein localizes to the nucleus; YLR108C is not an esssential gene; protein abundance increases in response to DNA replication stress; YLR108C has a paralog, YDR132C, that arose from the whole genome duplication [Source:SGD;Acc:S000004098]
#INFO:	QUERY:	YLR154W-E	N/A	Dubious open reading frame; unlikely to encode a functional protein, based on available experimental and comparative sequence data; encoded within the 35S rRNA gene on the opposite strand [Source:SGD;Acc:S000028676]
#INFO:	QUERY:	YLR154W-F	N/A	Dubious open reading frame; unlikely to encode a functional protein, based on available experimental and comparative sequence data; encoded within the 35S rRNA gene on the opposite strand [Source:SGD;Acc:S000028843]
#INFO:	QUERY:	YLR157W-D	N/A	Putative protein of unknown function; identified by gene-trapping, microarray-based expression analysis, and genome-wide homology searching; YLR157W-D has a paralog, YLR161W, that arose from a segmental duplication [Source:SGD;Acc:S000028677]/Putative protein of unknown function; YLR156W, YLR159W, and YLR161W are three identical open reading frames in S288C encoded near the ribosomal DNA region o…
#INFO:	QUERY:	YMR244W	N/A	Putative protein of unknown function [Source:SGD;Acc:S000004858]
#INFO:	QUERY:	YNL112W	DBP2	ATP-dependent RNA helicase of the DEAD-box protein family; has a strong preference for dsRNA; interacts with YRA1; required for the assembly of Yra1p, Nab2p and Mex67p onto mRNA and formation of nuclear mRNP; involved in mRNA decay and rRNA processing; may be involved in suppression of transcription from cryptic initiation sites [Source:SGD;Acc:S000005056]
#INFO:	QUERY:	YNL231C	PDR16	Phosphatidylinositol transfer protein (PITP); controlled by the multiple drug resistance regulator Pdr1p; localizes to lipid particles and microsomes; controls levels of various lipids, may regulate lipid synthesis; homologous to Pdr17p; protein abundance increases in response to DNA replication stress [Source:SGD;Acc:S000005175]
#INFO:	QUERY:	YNR019W	ARE2	Acyl-CoA:sterol acyltransferase; endoplasmic reticulum enzyme that contributes the major sterol esterification activity in the presence of oxygen; ARE2 has a paralog, ARE1, that arose from the whole genome duplication [Source:SGD;Acc:S000005302]
#INFO:	QUERY:	YOL125W	TRM13	2'-O-methyltransferase; responsible for modification of tRNA at position 4; C-terminal domain has similarity to Rossmann-fold (RFM) superfamily of RNA methyltransferases [Source:SGD;Acc:S000005485]
#INFO:	QUERY:	YOL151W	GRE2	3-methylbutanal reductase and NADPH-dependent methylglyoxal reductase; stress induced (osmotic, ionic, oxidative, heat shock and heavy metals); regulated by the HOG pathway; restores resistance to glycolaldehyde by coupling reduction of glycolaldehyde to ethylene glycol and oxidation of NADPH to NADP+; protein abundance increases in response to DNA replication stress; methylglyoxal reductase (NAD…
#INFO:	QUERY:	YOR049C	RSB1	Suppressor of sphingoid LCB sensitivity of an LCB-lyase mutation; putative integral membrane transporter or flippase that may transport long chain bases (LCBs) from the cytoplasmic side toward the extracytoplasmic side of the membrane [Source:SGD;Acc:S000005575]
#INFO:	QUERY:	YOR107W	RGS2	Negative regulator of glucose-induced cAMP signaling; directly activates the GTPase activity of the heterotrimeric G protein alpha subunit Gpa2p [Source:SGD;Acc:S000005633]
#INFO:	QUERY:	YOR134W	BAG7	Rho GTPase activating protein (RhoGAP); stimulates the intrinsic GTPase activity of Rho1p, which plays a bud growth by regulating actin cytoskeleton organization and cell wall biosynthesis, resulting in the downregulation of Rho1p; structurally and functionally related to Sac7p; BAG7 has a paralog, SAC7, that arose from the whole genome duplication [Source:SGD;Acc:S000005660]
#INFO:	QUERY:	YOR153W	PDR5	Plasma membrane ATP-binding cassette (ABC) transporter; multidrug transporter actively regulated by Pdr1p; also involved in steroid transport, cation resistance, and cellular detoxification during exponential growth; PDR5 has a paralog, PDR15, that arose from the whole genome duplication [Source:SGD;Acc:S000005679]
#INFO:	QUERY:	YOR287C	RRP36	Component of 90S preribosomes; involved in early cleavages of the 35S pre-rRNA and in production of the 40S ribosomal subunit [Source:SGD;Acc:S000005813]
#INFO:	QUERY:	YOR303W	CPA1	Small subunit of carbamoyl phosphate synthetase; carbamoyl phosphate synthetase catalyzes a step in the synthesis of citrulline, an arginine precursor; translationally regulated by an attenuator peptide encoded by YOR302W within the CPA1 mRNA 5'-leader [Source:SGD;Acc:S000005829]
#INFO:	QUERY:	YOR306C	MCH5	Plasma membrane riboflavin transporter; facilitates the uptake of vitamin B2; required for FAD-dependent processes; sequence similarity to mammalian monocarboxylate permeases, however mutants are not deficient in monocarboxylate transport [Source:SGD;Acc:S000005833]
#INFO:	QUERY:	YOR317W	FAA1	Long chain fatty acyl-CoA synthetase; activates imported fatty acids with a preference for C12:0-C16:0 chain lengths; functions in long chain fatty acid import; accounts for most acyl-CoA synthetase activity; localized to lipid particles; involved in sphingolipid-to-glycerolipid metabolism; forms ER foci upon DNA replication stress; FAA1 has a paralog, FAA4, that arose from the whole genome dupli…
#INFO:	QUERY:	YOR338W	N/A	Putative protein of unknown function; YOR338W transcription is regulated by Azf1p and its transcript is a specific target of the G protein effector Scp160p; identified as being required for sporulation in a high-throughput mutant screen; YOR338W has a paralog, FUN19, that arose from the whole genome duplication [Source:SGD;Acc:S000005865]
#INFO:	QUERY:	YPL049C	DIG1	MAP kinase-responsive inhibitor of the Ste12p transcription factor; involved in the regulation of mating-specific genes and the invasive growth pathway; related regulators Dig1p and Dig2p bind to Ste12p; DIG1 has a paralog, DIG2, that arose from the whole genome duplication [Source:SGD;Acc:S000005970]
#INFO:	QUERY:	YPR065W	ROX1	Heme-dependent repressor of hypoxic genes; mediates aerobic transcriptional repression of hypoxia induced genes such as COX5b and CYC7; repressor function regulated through decreased promoter occupancy in response to oxidative stress; contains an HMG domain that is responsible for DNA bending activity; involved in the hyperosmotic stress resistance [Source:SGD;Acc:S000006269]
# Repressed genes
p-value	T	Q	Q&T	Q&T/Q	Q&T/T	term ID	t type	t group	t name	t depth	Q&T list
1.8e-05	250	38	12	0.316	0.048	GO:0045229	BP	3	external encapsulating structure organization	1	YBR067C,YBR076W,YDR528W,YGR014W,YHL028W,YJR150C,YKL096W-A,YLR307W,YNR076W,YOL161C,YOR010C,YOR247W
1.07e-06	299	38	14	0.368	0.047	GO:0071554	BP	10	cell wall organization or biogenesis	1	YBR067C,YBR076W,YDR528W,YGR014W,YHL028W,YIL119C,YJR150C,YKL096W-A,YKR061W,YLR307W,YNR076W,YOL161C,YOR010C,YOR247W
0.0214	256	38	9	0.237	0.035	GO:0051704	BP	8	multi-organism process	1	YBR040W,YIR019C,YKR102W,YLR040C,YLR307W,YLR452C,YOR313C,YPL187W,YPR192W
4.85e-13	133	38	15	0.395	0.113	GO:0005618	CC	9	cell wall	1	YBR040W,YBR067C,YBR093C,YIR019C,YJR150C,YKL096W-A,YKR102W,YLR040C,YLR042C,YLR084C,YLR307W,YNR076W,YOL161C,YOR010C,YOR247W
9.18e-10	108	38	12	0.316	0.111	GO:0005576	CC	1	extracellular region	1	YBR067C,YBR093C,YGR014W,YIR019C,YJR150C,YKL096W-A,YKR102W,YLR040C,YLR042C,YOR010C,YOR247W,YPL187W
3.45e-06	63	38	8	0.211	0.127	GO:0031225	CC	7	anchored component of membrane	1	YBR067C,YIR019C,YJR150C,YKL096W-A,YKR102W,YLR040C,YLR042C,YOR010C
0.000232	43	38	6	0.158	0.14	GO:0005199	MF	2	structural constituent of cell wall	1	YBR067C,YJR150C,YKL096W-A,YNR076W,YOL161C,YOR010C
0.00381	114	11	5	0.455	0.044	KEGG:04011	keg	4	MAPK signaling pathway - yeast	1	YBR083W,YGR014W,YIR019C,YLR452C,YPL187W
0.00892	3	54	2	0.037	0.667	TF:M00198_1	tf	6	Factor: Gal4p; motif: TCGGNNNACTNTCBTCCGARCG; match class: 1	1	YBR018C,YDR008C
1.85e-05	1041	54	24	0.444	0.023	TF:M01810_0	tf	11	Factor: Tec1p; motif: RMATTCYY; match class: 0	1	YBL109W,YBR018C,YBR067C,YBR099C,YDR008C,YDR528W,YGR014W,YIL117C,YIL119C,YIR019C,YJR150C,YKR102W,YLR194C,YLR329W,YML133W-A,YMR173W,YMR173W-A,YNR076W,YOL161C,YOR139C,YOR313C,YOR315W,YPL272C,YPR192W
0.0164	167	54	7	0.13	0.042	TF:M00125_0	tf	5	Factor: Mcm1p; motif: WTTCCYAAWNNGGTAA; match class: 0	1	YBL109W,YBR067C,YBR093C,YDR543C,YLR329W,YML133W-A,YPL187W
#INFO:	--- Gene names and descriptions
#INFO:
#INFO:	QUERY:	YBL109W	N/A	Dubious open reading frame; unlikely to encode a functional protein, based on available experimental and comparative sequence data [Source:SGD;Acc:S000002150]
#INFO:	QUERY:	YBR018C	GAL7	Galactose-1-phosphate uridyl transferase; synthesizes glucose-1-phosphate and UDP-galactose from UDP-D-glucose and alpha-D-galactose-1-phosphate in the second step of galactose catabolism [Source:SGD;Acc:S000000222]
#INFO:	QUERY:	YBR040W	FIG1	Integral membrane protein required for efficient mating; may participate in or regulate the low affinity Ca2+ influx system, which affects intracellular signaling and cell-cell fusion during mating [Source:SGD;Acc:S000000244]
#INFO:	QUERY:	YBR067C	TIP1	Major cell wall mannoprotein with possible lipase activity; transcription is induced by heat- and cold-shock; member of the Srp1p/Tip1p family of serine-alanine-rich proteins [Source:SGD;Acc:S000000271]
#INFO:	QUERY:	YBR076W	ECM8	Non-essential protein of unknown function [Source:SGD;Acc:S000000280]
#INFO:	QUERY:	YBR083W	TEC1	Transcription factor targeting filamentation genes and Ty1 expression; Ste12p activation of most filamentation gene promoters depends on Tec1p and Tec1p transcriptional activity is dependent on its association with Ste12p; binds to TCS elements upstream of filamentation genes, which are regulated by Tec1p/Ste12p/Dig1p complex; competes with Dig2p for binding to Ste12p/Dig1p; positive regulator of…
#INFO:	QUERY:	YBR093C	PHO5	Repressible acid phosphatase; 1 of 3 repressible acid phosphatases that also mediates extracellular nucleotide-derived phosphate hydrolysis; secretory pathway derived cell surface glycoprotein; induced by phosphate starvation and coordinately regulated by PHO4 and PHO2 [Source:SGD;Acc:S000000297]
#INFO:	QUERY:	YBR099C	N/A	Dubious open reading frame; unlikely to encode a functional protein, based on available experimental and comparative sequence data; completely overlaps the verified gene MMS4 [Source:SGD;Acc:S000000303]
#INFO:	QUERY:	YDL001W	RMD1	Cytoplasmic protein required for sporulation [Source:SGD;Acc:S000002159]
#INFO:	QUERY:	YDR008C	N/A	Dubious open reading frame; unlikely to encode a functional protein, based on available experimental and comparative sequence data; partially overlaps TRP1/YDR007W on opposite strand [Source:SGD;Acc:S000002415]
#INFO:	QUERY:	YDR193W	N/A	Dubious open reading frame; unlikely to encode a functional protein, based on available experimental and comparative sequence data [Source:SGD;Acc:S000002601]
#INFO:	QUERY:	YDR451C	YHP1	Homeobox transcriptional repressor; binds Mcm1p and early cell cycle box (ECB) elements of cell cycle regulated genes, thereby restricting ECB-mediated transcription to the M/G1 interval; YHP1 has a paralog, YOX1, that arose from the whole genome duplication [Source:SGD;Acc:S000002859]
#INFO:	QUERY:	YDR528W	HLR1	Protein involved in regulation of cell wall composition and integrity; also involved in cell wall response to osmotic stress; overproduction suppresses a lysis sensitive PKC mutation; HLR1 has a paralog, LRE1, that arose from the whole genome duplication [Source:SGD;Acc:S000002936]
#INFO:	QUERY:	YDR543C	N/A	Dubious open reading frame; unlikely to encode a functional protein, based on available experimental and comparative sequence data [Source:SGD;Acc:S000002951]
#INFO:	QUERY:	YEL021W	URA3	Orotidine-5'-phosphate (OMP) decarboxylase; catalyzes the sixth enzymatic step in the de novo biosynthesis of pyrimidines, converting OMP into uridine monophosphate (UMP); converts 5-FOA into 5-fluorouracil, a toxic compound [Source:SGD;Acc:S000000747]
#INFO:	QUERY:	YGR014W	MSB2	Mucin family member involved in various signaling pathways; functions as osmosensor in Sho1p-mediated HOG pathway with Msb2p; functions in Cdc42p- and MAP kinase-dependent filamentous growth signaling pathway; processed into secreted and cell-associated forms by aspartyl protease Yps1p; potential Cdc28p substrate [Source:SGD;Acc:S000003246]
#INFO:	QUERY:	YHL028W	WSC4	Endoplasmic reticulum (ER) membrane protein; involved in the translocation of soluble secretory proteins and insertion of membrane proteins into the ER membrane; may also have a role in the stress response but has only partial functional overlap with WSC1-3 [Source:SGD;Acc:S000001020]
#INFO:	QUERY:	YIL117C	PRM5	Pheromone-regulated protein, predicted to have 1 transmembrane segment; induced during cell integrity signaling; PRM5 has a paralog, YNL058C, that arose from the whole genome duplication [Source:SGD;Acc:S000001379]
#INFO:	QUERY:	YIL119C	RPI1	Transcription factor, allelic differences between S288C and Sigma1278b; mediates fermentation stress tolerance by modulating cell wall integrity; overexpression suppresses heat shock sensitivity of wild-type RAS2 overexpression and also suppresses cell lysis defect of mpk1 mutation; allele from S288c can confer fMAPK pathway independent transcription of FLO11; S288C and Sigma1278b alleles differ …
#INFO:	QUERY:	YIR019C	FLO11	GPI-anchored cell surface glycoprotein (flocculin); required for pseudohyphal formation, invasive growth, flocculation, and biofilms; transcriptionally regulated by the MAPK pathway (via Ste12p and Tec1p) and the cAMP pathway (via Flo8p); required for formation of fibrous interconnections between cells in a colony of a wild S. cerevisiae strain; a portion is cleaved and shed from cells, and free …
#INFO:	QUERY:	YJR150C	DAN1	Cell wall mannoprotein; has similarity to Tir1p, Tir2p, Tir3p, and Tir4p; expressed under anaerobic conditions, completely repressed during aerobic growth [Source:SGD;Acc:S000003911]
#INFO:	QUERY:	YKL096W-A	CWP2	Covalently linked cell wall mannoprotein; major constituent of the cell wall; plays a role in stabilizing the cell wall; involved in low pH resistance; precursor is GPI-anchored [Source:SGD;Acc:S000001956]
#INFO:	QUERY:	YKR061W	KTR2	Mannosyltransferase involved in N-linked protein glycosylation; member of the KRE2/MNT1 mannosyltransferase family; KTR2 has a paralog, YUR1, that arose from the whole genome duplication [Source:SGD;Acc:S000001769]
#INFO:	QUERY:	YKR102W	FLO10	Member of the FLO family of cell wall flocculation proteins; not expressed in most lab strains; overproduction induces flocculation that can be inhibited by mannose, sucrose, or glucose; overproduction also promotes haploid invasive growth and diploid filamentous growth [Source:SGD;Acc:S000001810]
#INFO:	QUERY:	YLR040C	AFB1	MATalpha-specific a-factor blocker; contributes to mating efficiency under certain conditions; localizes to the cell wall; predicted to be a GPI-attached protein; upregulated by Mcm1p-Alpha1p transcription factor; partially overlaps the dubious ORF YLR041W [Source:SGD;Acc:S000004030]
#INFO:	QUERY:	YLR042C	N/A	Cell wall protein of unknown function; localizes to the cytoplasm; deletion improves xylose fermentation in industrially engineered strains; YLL042C is not an essential gene [Source:SGD;Acc:S000004032]
#INFO:	QUERY:	YLR084C	RAX2	N-glycosylated protein; involved in the maintenance of bud site selection during bipolar budding; localization requires Rax1p; RAX2 mRNA stability is regulated by Mpt5p [Source:SGD;Acc:S000004074]
#INFO:	QUERY:	YLR131C	ACE2	Transcription factor required for septum destruction after cytokinesis; phosphorylation by Cbk1p blocks nuclear exit during M/G1 transition, causing localization to daughter cell nuclei, and also increases Ace2p activity; phosphorylation by Cdc28p and Pho85p prevents nuclear import during cell cycle phases other than cytokinesis; part of RAM network that regulates cellular polarity and morphogene…
#INFO:	QUERY:	YLR194C	N/A	Structural constituent of the cell wall; attached to the plasma membrane by a GPI-anchor; expression is upregulated in response to cell wall stress [Source:SGD;Acc:S000004184]
#INFO:	QUERY:	YLR307W	CDA1	Chitin deacetylase; together with Cda2p involved in the biosynthesis ascospore wall component, chitosan; required for proper rigidity of the ascospore wall [Source:SGD;Acc:S000004298]
#INFO:	QUERY:	YLR329W	REC102	Protein involved in early stages of meiotic recombination; required for chromosome synapsis; forms a complex with Rec104p and Spo11p necessary during the initiation of recombination [Source:SGD;Acc:S000004321]
#INFO:	QUERY:	YLR338W	OPI9	Dubious open reading frame; unlikely to encode a functional protein, based on available experimental and comparative sequence data; partially overlaps the verified ORF VRP1/YLR337C [Source:SGD;Acc:S000004330]
#INFO:	QUERY:	YLR349W	N/A	Dubious open reading frame; unlikely to encode a functional protein, based on available experimental and comparative sequence data; overlaps the verified ORF DIC1/YLR348C [Source:SGD;Acc:S000004341]
#INFO:	QUERY:	YLR353W	BUD8	Protein involved in bud-site selection; diploid mutants display a unipolar budding pattern instead of the wild-type bipolar pattern, and bud at the proximal pole; BUD8 has a paralog, BUD9, that arose from the whole genome duplication [Source:SGD;Acc:S000004345]
#INFO:	QUERY:	YLR452C	SST2	GTPase-activating protein for Gpa1p; regulates desensitization to alpha factor pheromone; also required to prevent receptor-independent signaling of the mating pathway; member of the RGS (regulator of G-protein signaling) family [Source:SGD;Acc:S000004444]
#INFO:	QUERY:	YML133W-A	N/A	Dubious open reading frame; unlikely to encode a functional protein, based on available experimental and comparative sequence data; completely overlaps the uncharacterized ORF YML133C [Source:SGD;Acc:S000028689]
#INFO:	QUERY:	YMR173W	DDR48	DNA damage-responsive protein; expression is increased in response to heat-shock stress or treatments that produce DNA lesions; contains multiple repeats of the amino acid sequence NNNDSYGS; protein abundance increases in response to DNA replication stress [Source:SGD;Acc:S000004784]
#INFO:	QUERY:	YMR173W-A	N/A	Dubious open reading frame; unlikely to encode a functional protein, based on available experimental and comparative sequence data; overlaps the verified gene DDR48/YML173W [Source:SGD;Acc:S000004785]
#INFO:	QUERY:	YMR326C	N/A	Dubious open reading frame; unlikely to encode a functional protein, based on available experimental and comparative sequence data; overlaps the telomere on the right arm of chromosome 13 [Source:SGD;Acc:S000004945]
#INFO:	QUERY:	YNL170W	N/A	Dubious open reading frame; unlikely to encode a functional protein, based on available experimental and comparative sequence data [Source:SGD;Acc:S000005114]
#INFO:	QUERY:	YNR076W	PAU6	Member of the seripauperin multigene family; encoded mainly in subtelomeric regions; active during alcoholic fermentation; regulated by anaerobiosis; negatively regulated by oxygen; repressed by heme; identical to Pau18p [Source:SGD;Acc:S000005359]
#INFO:	QUERY:	YOL161C	PAU20	Protein of unknown function; member of the seripauperin multigene family encoded mainly in subtelomeric regions; expression induced by low temperature and also by anaerobic conditions; induced during alcoholic fermentation [Source:SGD;Acc:S000005521]
#INFO:	QUERY:	YOR010C	TIR2	Putative cell wall mannoprotein; member of the Srp1p/Tip1p family of serine-alanine-rich proteins; transcription is induced by cold shock and anaerobiosis; TIR2 has a paralog, TIR3, that arose from the whole genome duplication [Source:SGD;Acc:S000005536]
#INFO:	QUERY:	YOR055W	N/A	Dubious open reading frame; unlikely to encode a functional protein, based on available experimental and comparative sequence data [Source:SGD;Acc:S000005581]
#INFO:	QUERY:	YOR139C	N/A	Dubious open reading frame; unlikely to encode a functional protein, based on available experimental and comparative sequence data; partially overlaps the verified ORF SFL1/YOR140W [Source:SGD;Acc:S000005665]
#INFO:	QUERY:	YOR247W	SRL1	Mannoprotein that exhibits a tight association with the cell wall; required for cell wall stability in the absence of GPI-anchored mannoproteins; has a high serine-threonine content; expression is induced in cell wall mutants; SRL1 has a paralog, SVS1, that arose from the whole genome duplication [Source:SGD;Acc:S000005773]
#INFO:	QUERY:	YOR248W	N/A	Dubious open reading frame; unlikely to encode a functional protein, based on available experimental and comparative sequence data [Source:SGD;Acc:S000005774]
#INFO:	QUERY:	YOR313C	SPS4	Protein whose expression is induced during sporulation; not required for sporulation; heterologous expression in E. coli induces the SOS response that senses DNA damage [Source:SGD;Acc:S000005840]
#INFO:	QUERY:	YOR315W	SFG1	Nuclear protein putative transcription factor; required for growth of superficial pseudohyphae (which do not invade the agar substrate) but not for invasive pseudohyphal growth; may act together with Phd1p; potential Cdc28p substrate [Source:SGD;Acc:S000005842]
#INFO:	QUERY:	YOR345C	N/A	Dubious open reading frame; unlikely to encode a functional protein, based on available experimental and comparative sequence data; overlaps the verified gene REV1; null mutant displays increased resistance to antifungal agents gliotoxin, cycloheximide and H2O2 [Source:SGD;Acc:S000005872]
#INFO:	QUERY:	YPL141C	FRK1	Protein kinase of unknown cellular role; green fluorescent protein (GFP)-fusion protein localizes to the cytoplasm; interacts with rRNA transcription and ribosome biogenesis factors and the long chain fatty acyl-CoA synthetase Faa3p; FRK1 has a paralog, KIN4, that arose from the whole genome duplication [Source:SGD;Acc:S000006062]
#INFO:	QUERY:	YPL187W	MF(ALPHA)1	Mating pheromone alpha-factor, made by alpha cells; interacts with mating type a cells to induce cell cycle arrest and other responses leading to mating; also encoded by MF(ALPHA)2, although MF(ALPHA)1 produces most alpha-factor; MF(ALPHA)1 has a paralog, MF(ALPHA)2, that arose from the whole genome duplication [Source:SGD;Acc:S000006108]
#INFO:	QUERY:	YPL272C	PBI1	Putative protein of unknown function; gene expression induced in response to ketoconazole; YPL272C is not an essential gene [Source:SGD;Acc:S000006193]
#INFO:	QUERY:	YPR192W	AQY1	Spore-specific water channel; mediates the transport of water across cell membranes, developmentally controlled; may play a role in spore maturation, probably by allowing water outflow, may be involved in freeze tolerance [Source:SGD;Acc:S000006396]
