# Supplementary material for: Transcriptional Profiling of Biofilm Regulators Identified by an Overexpression Screen in Saccharomyces cerevisiae
Source: G3 (Bethesda). 2017 Jul 3;7(8):2845–54. doi: 10.1534/g3.117.042440 (PMC5555487; doi:10.1534/g3.117.042440)
Supplement: Supplementary file 8 [file 2845TableS6.txt]

"#Supplemental Table 6. Change in gene expression and significance of change, relative to F45, across all over expression strains, for non-reference mRNAs and ncRNAs. P-values are uncorrected for multiple hypotheses. Also shown is average gene expression across all libraries."													
#Gene	"Average log2-counts per million, all libraries"	DIG1	DIG1	SAN1	SAN1	TOS8	TOS8	ROF1	ROF1	SFL1	SFL1	HEK2	HEK2
#		logFC	PValue	logFC	PValue	logFC	PValue	logFC	PValue	logFC	PValue	logFC	PValue
10F-134	4.751379487	0.087101392	0.914624014	0.027565667	0.968847011	0.705675348	0.308763588	-0.165927132	0.831892284	-1.224791843	0.13504642	-0.085880945	0.902284934
10F-136	3.473658248	-5.13E-15	1	-5.13E-15	1	-5.13E-15	1	-5.13E-15	1	-5.13E-15	1	-5.13E-15	1
10F-143	5.44150343	0.318827527	0.550135329	0.383083629	0.445774768	-0.254029501	0.60504653	0.881864111	0.052396669	0.670762154	0.115377034	0.887218371	0.026900814
10F-149	7.010236935	-0.146674511	0.612750924	-0.05983703	0.827511474	-0.181505561	0.476705451	0.008055099	0.975965179	-0.044034978	0.858696089	-0.127391536	0.604388568
10F-15	4.713996562	-0.033527245	0.962638884	-0.623466836	0.401132477	0.124037811	0.833207014	0.292773807	0.645143053	0.11001447	0.848626512	-0.214167896	0.720429275
10F-151	6.342441213	-0.035953908	0.918840623	-0.081342501	0.810689486	-0.93628738	0.006687648	-0.084063642	0.800899038	0.259166472	0.372041195	0.09620732	0.738311478
10F-158	3.762136615	3.724759678	0.011709611	1.848020366	0.165669165	1.790968567	0.186052127	2.925367376	0.04888288	1.544093404	0.213295427	2.429764879	0.068275227
10F-170	7.223655709	-0.028720782	0.92769799	-0.416193228	0.197459883	0.199972531	0.491881633	-1.168260238	0.000705623	-0.873654629	0.005192451	-0.649515233	0.033900409
10F-174	7.175299237	-1.354458531	1.48E-05	-1.518259802	7.39E-07	-0.220190896	0.388399361	-1.790078337	1.36E-08	-1.29858722	2.88E-06	-1.694915873	2.23E-09
10F-179	6.75004948	-0.164225344	0.614347709	0.044872381	0.882804502	-0.153367139	0.585281801	0.405036516	0.154337874	-0.109922474	0.691711405	0.151537308	0.56562573
10F-18	4.272040766	-0.84626827	0.43056711	-0.656836874	0.506075452	-0.412393888	0.633844399	0.728660431	0.3687599	-0.403155179	0.636835401	-0.381782413	0.64605676
10F-183	6.012552186	-0.458685074	0.309216442	-0.156892253	0.699007408	-0.17042655	0.639250428	0.053740892	0.890127225	0.349491142	0.296959318	0.872226473	0.004393711
10F-200	5.476815095	0.024922839	0.956620199	-0.426753351	0.368619136	0.077439975	0.84186176	-0.159573003	0.718958249	-0.013310811	0.971108351	-0.408498922	0.301719945
10F-203	3.828914283	-2.344700452	0.16267284	-0.373286975	0.766684038	0.745804667	0.420651372	0.333402591	0.761268425	-0.168116658	0.871308556	0.456534422	0.616153816
10F-209	6.682248186	0.400602206	0.204134646	0.266091899	0.386263389	-0.041447719	0.885648516	0.052717912	0.864340256	0.559121363	0.032109366	0.798524149	0.001389579
10F-213	4.949965187	0.530780893	0.369329231	1.155041859	0.019013661	0.049656525	0.92507648	0.432516194	0.431866871	0.070008121	0.892197209	0.572544524	0.207236294
10F-22	7.838496624	-0.737535445	0.002650741	-0.3120849	0.171384602	-0.348735258	0.100600905	-0.372164752	0.097080844	-0.624922286	0.003887933	-0.76329869	0.00044483
10F-25	4.470052579	0.436153185	0.639855705	0.706055707	0.433711394	-1.028183873	0.282050227	-0.488429555	0.616790152	0.31478987	0.710811657	-0.116394072	0.89254269
10F-253	7.316646377	-0.065247082	0.800232553	0.068915674	0.776698714	-0.23917844	0.298280933	0.181192331	0.441550968	0.043815065	0.841963417	0.088554321	0.679324829
10F-293	3.473658248	-5.13E-15	1	-5.13E-15	1	-5.13E-15	1	-5.13E-15	1	-5.13E-15	1	-5.13E-15	1
10F-300	7.234068338	0.086339738	0.717383674	-0.243802812	0.306832858	0.006686894	0.973861127	0.27349723	0.202294939	0.157537473	0.421767624	-0.242872598	0.227699167
10F-305	6.968543542	-0.016528183	0.962207694	0.345824413	0.283644254	0.15231887	0.615819561	0.580083277	0.06177964	0.442395419	0.129966225	0.930764874	0.000933001
10F-310	6.823317041	0.37926567	0.123121194	-0.472266522	0.081428936	-0.007517424	0.972618044	-0.226477404	0.370074691	-0.063084635	0.771793706	-0.135795289	0.521290694
10F-32	3.473658248	-5.13E-15	1	-5.13E-15	1	-5.13E-15	1	-5.13E-15	1	-5.13E-15	1	-5.13E-15	1
10F-321	3.473658248	-5.13E-15	1	-5.13E-15	1	-5.13E-15	1	-5.13E-15	1	-5.13E-15	1	-5.13E-15	1
10F-324	7.531594486	0.070529262	0.768162949	0.243141731	0.274287328	-0.328135709	0.133966733	0.068675792	0.759240039	0.218960115	0.279856668	0.122252146	0.543107719
10F-326	6.270483033	0.135431941	0.737113115	0.11917155	0.758673762	0.232296896	0.505722542	0.360577136	0.327134397	0.346960101	0.305477435	0.342244479	0.305931027
10F-37	5.360375226	0.628480369	0.286186044	0.561539601	0.322690767	0.628847914	0.218366372	0.504421887	0.375267129	0.659669623	0.190121206	1.181362325	0.010805108
10F-42	5.683962444	-0.400604816	0.373569311	0.414322607	0.257294323	-0.118472826	0.737565732	-0.031855029	0.934142369	-0.407951169	0.262992369	-0.007022698	0.983227292
10F-44	6.286848588	-0.105597549	0.728362092	-0.688461309	0.030238031	0.095301519	0.693407721	-1.344898677	0.000116556	-0.158554355	0.522110045	-0.546124223	0.030940451
10F-48	3.599154778	2.183266868	0.109338047	-5.13E-15	1	1.52579459	0.187700061	2.67875985	0.03648126	-5.13E-15	1	1.317715847	0.223556135
10F-49	3.473658248	-5.13E-15	1	-5.13E-15	1	-5.13E-15	1	-5.13E-15	1	-5.13E-15	1	-5.13E-15	1
10F-50	3.473658248	-5.13E-15	1	-5.13E-15	1	-5.13E-15	1	-5.13E-15	1	-5.13E-15	1	-5.13E-15	1
10F-55	3.617761569	-5.13E-15	1	-5.13E-15	1	-5.13E-15	1	1.936607294	0.144105224	2.577116947	0.038963905	1.974174932	0.100143183
10F-57	5.656976616	-0.389367311	0.448236513	0.250205996	0.56151588	0.214375314	0.575881602	0.201692769	0.634047565	0.559917009	0.117122553	0.668350961	0.050820691
10F-6	4.046903322	0.52814074	0.534544473	-0.107345035	0.904350565	-0.01676758	0.982502316	0.166860092	0.840471764	-0.74373626	0.377854363	-2.077034648	0.033623277
10F-62	10.6262832	-0.524847828	1.70E-05	-0.568971941	2.28E-06	0.211804462	0.059750773	-0.435056593	0.000244002	-0.914718547	8.20E-15	-0.937417636	1.96E-15
10F-65	3.843228565	1.194228333	0.250045651	-2.345112694	0.130011273	0.745740057	0.420679797	0.334129752	0.760855687	-0.168620586	0.871003647	-0.350357478	0.730066496
10F-67	3.473658248	-5.13E-15	1	-5.13E-15	1	-5.13E-15	1	-5.13E-15	1	-5.13E-15	1	-5.13E-15	1
10F-68	4.77270098	0.967064786	0.120522701	0.820477146	0.173815891	0.221783593	0.708337474	-0.373419993	0.606294381	0.435425032	0.436704368	0.488831183	0.363216749
10F-73	5.212695537	0.052313849	0.914643546	-0.616095584	0.235725685	-0.191316816	0.647713193	0.079651651	0.857987028	-0.215109437	0.602168361	-0.075330517	0.845531923
10F-76	3.913895179	-1.212126316	0.297595687	-0.620422144	0.525650152	-1.144033408	0.212339706	-0.209432385	0.813074519	-1.930109063	0.056360269	-0.593374815	0.449769495
10F-82	4.668662897	0.980797105	0.148552375	-1.119519971	0.184284973	-0.002084539	0.99666442	-0.643763106	0.410450959	-0.53934248	0.447964463	-1.454851973	0.054869082
10F-85	6.662260738	-0.5100888	0.13496481	-0.369384381	0.251485216	-0.178298057	0.535625982	-0.771649527	0.020841416	-0.43157518	0.140611766	-0.162976665	0.560178167
10F-86	4.727873921	-0.341638613	0.588454463	-0.852966129	0.188185508	0.050277177	0.915997105	-0.502056934	0.395460779	0.289540835	0.518808771	-1.501360326	0.009706851
10F-87	7.41798132	0.60470957	0.013230893	0.453482164	0.057678554	0.185943526	0.410063054	0.051889398	0.835472509	0.723027499	0.000513959	0.782809038	0.000105817
10F-9	3.473658248	-5.13E-15	1	-5.13E-15	1	-5.13E-15	1	-5.13E-15	1	-5.13E-15	1	-5.13E-15	1
10R-101	3.887434216	-2.942642597	0.075413809	0.345276527	0.722826917	-0.697216393	0.48061834	0.232229615	0.809557729	-0.300548983	0.742133657	-0.48987739	0.585467163
10R-114	7.203869352	-0.237777388	0.382868731	-0.068945112	0.785873201	0.068557536	0.761717951	0.089184235	0.713540101	0.166812144	0.450277839	-0.015624714	0.943560628
10R-116	4.288185647	0.826004282	0.353712785	0.592425404	0.503811573	-0.015658254	0.985104951	0.472609741	0.592151563	0.387005892	0.635169994	0.238421022	0.759125385
10R-117	8.122877481	-0.238234432	0.185894296	0.144875784	0.362449749	-0.138020599	0.350833177	0.030527781	0.847483061	0.119735536	0.392045163	0.021091932	0.878191245
10R-119	6.288374392	-0.612999619	0.055512248	-0.170531971	0.534085186	-0.624387773	0.015716433	-0.400615278	0.150969433	-0.621758742	0.014108776	-0.363416692	0.115684574
10R-125	6.176250964	0.024176984	0.942969443	-0.250214009	0.452660758	-0.073130314	0.794162278	-0.480156028	0.156417932	0.276350296	0.285272726	0.358853586	0.141818737
10R-128	6.060303744	0.435885517	0.240622685	0.895191517	0.005313863	-0.527450664	0.14579576	0.587088209	0.07668822	0.365525334	0.232180279	0.512504119	0.074551396
10R-131	3.473658248	-5.13E-15	1	-5.13E-15	1	-5.13E-15	1	-5.13E-15	1	-5.13E-15	1	-5.13E-15	1
10R-136	7.813629648	-0.682255221	0.002308095	-0.07522521	0.701783252	0.08054766	0.6524939	-0.726571184	0.000598177	-0.628065718	0.000949323	-0.516759504	0.005076129
10R-143	8.911481652	-0.346917811	0.043244804	0.000162196	0.999285071	-0.081947141	0.591135373	0.298030497	0.053886923	-0.4559854	0.003421781	-0.515928823	0.00086882
10R-155	5.311747314	-0.495120004	0.389474082	0.479199676	0.282683889	-0.061677669	0.885884494	0.19150078	0.676560475	0.062703429	0.879236659	0.875290507	0.01082822
10R-165	3.499030403	-5.13E-15	1	-5.13E-15	1	1.521401178	0.191411677	-5.13E-15	1	-5.13E-15	1	-5.13E-15	1
10R-181	5.674007396	-0.302983648	0.578691802	-0.199983965	0.697050807	-0.039875628	0.931859371	-0.147181985	0.769558548	0.407683356	0.351608118	0.558949634	0.191981439
10R-186	8.732704363	0.174241548	0.289414247	0.741600719	2.72E-07	0.351455596	0.011239956	0.696311958	1.09E-06	0.40290206	0.003057029	0.45638806	0.000568504
10R-197	3.473658248	-5.13E-15	1	-5.13E-15	1	-5.13E-15	1	-5.13E-15	1	-5.13E-15	1	-5.13E-15	1
10R-203	5.427060926	0.851524817	0.083320708	0.143100146	0.785702864	-0.100531228	0.838128582	0.127185434	0.80634802	0.246165901	0.593154522	0.180169162	0.692023569
10R-206	3.572245662	0.947238534	0.511968264	-1.223090936	0.386465358	0.298623949	0.818035289	0.641415609	0.63921888	-1.223090936	0.289566469	-1.223090936	0.260128665
10R-209	7.137568412	0.470051115	0.036715011	0.279644183	0.201211954	-0.141210227	0.493439097	0.24776193	0.248163297	0.168823568	0.377879655	0.214146878	0.238950681
10R-21	3.473658248	-5.13E-15	1	-5.13E-15	1	-5.13E-15	1	-5.13E-15	1	-5.13E-15	1	-5.13E-15	1
10R-212	8.363246725	-0.435083545	0.032744397	-0.121512566	0.519551056	-0.438147262	0.014456872	0.336802619	0.054426394	0.335601578	0.041360293	0.227640273	0.164805554
10R-228	7.117969541	-0.075101925	0.765949138	0.217590885	0.3364957	-0.400896309	0.070798179	-0.101651458	0.664144931	0.345250067	0.076897073	-0.066080072	0.741764658
10R-233	3.687351831	-2.687026841	0.106953963	-2.687026841	0.080472243	0.044359222	0.962214106	-0.799310277	0.504267814	-2.687026841	0.032420705	-1.369119589	0.198097014
10R-234	3.473658248	-5.13E-15	1	-5.13E-15	1	-5.13E-15	1	-5.13E-15	1	-5.13E-15	1	-5.13E-15	1
10R-237	4.701488817	-0.401806307	0.592686611	0.446583144	0.455568566	-0.501130586	0.41678878	0.616166146	0.275744182	-0.250553098	0.665630483	0.691085238	0.144100594
10R-242	5.373313459	-0.641752074	0.248237627	-0.346437463	0.48521733	0.698233119	0.062628737	0.16502148	0.715189693	-0.260543563	0.54027109	-0.429323142	0.30706221
10R-245	6.882300027	0.405241172	0.097150306	0.481040271	0.032949693	-0.051179092	0.813906566	0.283062289	0.215264885	-0.375363119	0.096884817	0.021557548	0.914814603
10R-248	7.566108089	-1.188908743	1.98E-07	-0.337802411	0.065663598	-0.074163829	0.631582236	-0.381464031	0.034373199	-0.5421917	0.000958366	-0.453153781	0.003524958
10R-249	4.698523396	-1.255836311	0.188439903	0.881496823	0.172940428	0.472066743	0.44682909	0.691377997	0.282664144	0.268174985	0.669181787	-0.384015696	0.560490929
10R-254	3.500335154	2.16940472	0.112980208	-5.13E-15	1	-5.13E-15	1	-5.13E-15	1	-5.13E-15	1	-5.13E-15	1
10R-257	6.664503604	-0.224575485	0.486263602	0.06875105	0.815386208	0.099404099	0.706095156	0.272161649	0.326822861	-0.032645275	0.902174079	-0.3031883	0.258704959
10R-258	5.197642221	-0.599266062	0.290452527	-1.323551219	0.028638997	-0.089769545	0.82959099	0.178734464	0.687529803	0.413908521	0.269189693	0.131656923	0.726754465
10R-276	3.473658248	-5.13E-15	1	-5.13E-15	1	-5.13E-15	1	-5.13E-15	1	-5.13E-15	1	-5.13E-15	1
10R-284	3.473658248	-5.13E-15	1	-5.13E-15	1	-5.13E-15	1	-5.13E-15	1	-5.13E-15	1	-5.13E-15	1
10R-287	3.473658248	-5.13E-15	1	-5.13E-15	1	-5.13E-15	1	-5.13E-15	1	-5.13E-15	1	-5.13E-15	1
10R-288	3.473658248	-5.13E-15	1	-5.13E-15	1	-5.13E-15	1	-5.13E-15	1	-5.13E-15	1	-5.13E-15	1
10R-29	6.236239203	0.483518556	0.185416324	0.201942625	0.578825177	-0.462980659	0.199198886	0.101769177	0.777226798	0.495243475	0.115535638	0.60556327	0.045633768
10R-39	6.711819423	-0.112330328	0.694841884	-0.365944936	0.195571871	-0.006531549	0.978199772	-0.11976328	0.65345796	-0.536264931	0.034994998	-0.193783923	0.407943214
10R-50	5.387771949	-0.396890706	0.454454447	-1.110008778	0.049819452	-0.867955965	0.072331786	-0.178091873	0.70954393	0.017667836	0.968037789	0.102938351	0.802884381
10R-52	5.719112531	-0.822220636	0.05755674	-0.342931798	0.361126342	-0.531873283	0.11973209	-0.815590954	0.040512816	-0.312571524	0.337452513	-0.855734188	0.011817291
10R-6	3.473658248	-5.13E-15	1	-5.13E-15	1	-5.13E-15	1	-5.13E-15	1	-5.13E-15	1	-5.13E-15	1
10R-61	10.11072297	-0.323777523	0.080386358	-0.562095144	0.002596165	-0.356602363	0.047731302	-0.403591563	0.027601552	0.236665597	0.178663173	-0.186463231	0.296169069
10R-62	9.194937334	-0.365167217	0.030579625	-1.11924365	3.86E-10	-0.363202679	0.021416377	-0.496481452	0.002746392	0.112543461	0.458275413	-0.565446628	0.000334604
10R-63	6.951740864	-0.371129453	0.208910536	-0.051974307	0.845636282	-0.095594366	0.694099384	0.222023777	0.379770032	-0.239292362	0.327291089	0.049318229	0.830304424
10R-78	3.473658248	-5.13E-15	1	-5.13E-15	1	-5.13E-15	1	-5.13E-15	1	-5.13E-15	1	-5.13E-15	1
10R-84	5.842906475	0.590678184	0.188177538	0.268109402	0.558114749	-0.105753261	0.808020109	0.297290507	0.504713392	0.208223834	0.619428115	0.319519752	0.427094342
10R-89	7.401257367	-0.152744263	0.66230057	0.561931041	0.079919705	-0.257529857	0.424170198	0.276295234	0.399489331	0.845571504	0.004716622	0.700716755	0.019830507
10R-92	4.940858646	-0.251184796	0.734481612	0.510174588	0.406852224	-0.050164188	0.933119485	0.329799425	0.600507752	0.633590815	0.24099248	0.946770532	0.063624622
10R-93	6.45340089	0.15122978	0.638718635	-0.527149039	0.123464459	-0.600798707	0.050858839	-0.029128627	0.924563034	0.050234138	0.857745957	0.187124826	0.485156926
11F-10	6.429005937	0.619001827	0.065657314	0.25010076	0.460669072	-0.156044187	0.625886914	0.595511629	0.056496092	0.785227394	0.003679867	1.151993059	3.21E-06
11F-102	3.497362111	-1.221941278	0.424534473	-1.221941278	0.386807155	-1.221941278	0.301995293	-1.221941278	0.371457667	-1.221941278	0.289945714	-1.221941278	0.260517164
11F-103	3.473658248	-5.13E-15	1	-5.13E-15	1	-5.13E-15	1	-5.13E-15	1	-5.13E-15	1	-5.13E-15	1
11F-113	6.862555822	-0.741599272	0.014502583	-0.487039767	0.076153176	-0.2024885	0.386684909	-0.463350685	0.083946971	-0.009853651	0.965077922	0.133182825	0.533646911
11F-136	7.594511742	0.065824512	0.816944538	0.371492678	0.16771613	0.678220175	0.00629935	0.741995961	0.003836433	0.185458175	0.46728333	-0.442212154	0.101161657
11F-137	9.506440047	-0.123413281	0.32898	-0.309024169	0.013636505	0.108903788	0.327984508	-0.025862264	0.828411427	-0.338625499	0.003201722	-0.496194556	1.59E-05
11F-153	4.668118982	1.251958361	0.039304251	-0.638741003	0.414867717	-0.154702242	0.808848652	-1.116394064	0.177551916	0.405060428	0.492106364	0.231499286	0.689980196
11F-155	6.523132123	0.263748903	0.382689255	0.280122298	0.324202361	0.138549881	0.589852957	0.206469972	0.463765512	-0.236943513	0.37765162	0.322815101	0.172237503
11F-16	7.422852592	-0.883821676	4.18E-05	-0.625406694	0.001369648	-0.288053572	0.083063443	-1.220681198	7.45E-09	-1.16313194	3.74E-10	-1.276005022	2.54E-12
11F-160	6.449181337	0.494923916	0.195181777	0.395018334	0.293529557	0.41578198	0.236989941	0.250632315	0.50050232	0.236945421	0.500313496	0.237826601	0.492003282
11F-176	3.473658248	-5.13E-15	1	-5.13E-15	1	-5.13E-15	1	-5.13E-15	1	-5.13E-15	1	-5.13E-15	1
11F-183	3.473658248	-5.13E-15	1	-5.13E-15	1	-5.13E-15	1	-5.13E-15	1	-5.13E-15	1	-5.13E-15	1
11F-187	7.484139123	-0.0659974	0.795801329	0.431101929	0.060798764	-0.088597484	0.69317227	0.171879955	0.462947006	0.240654965	0.262169052	-0.240477366	0.277035829
11F-191	8.912482682	0.308734366	0.016658974	-0.322695837	0.01753817	0.116741944	0.312384474	-0.224716591	0.087419895	-0.177434537	0.134707592	-0.577019447	1.92E-06
11F-200	3.737484785	2.310845727	0.072294763	-1.251110457	0.386825688	0.262785969	0.837561892	0.573511623	0.673842431	1.530162365	0.215745667	0.731654823	0.548223945
11F-204	3.946457471	0.344128641	0.713234198	0.092882713	0.919317411	-1.668969821	0.112209796	-0.516105768	0.602638514	-0.187415299	0.819118027	-0.741024374	0.38425015
11F-205	3.498785634	-1.243899463	0.421434113	-1.243899463	0.383714887	-1.243899463	0.299073631	-1.243899463	0.368380312	-1.243899463	0.287067364	-1.243899463	0.257766163
11F-207	3.616206824	-1.238476809	0.42019728	-1.238476809	0.382080742	-1.238476809	0.296827675	0.649212142	0.630873992	0.937975521	0.421056683	0.756432005	0.50736044
11F-209	5.800638201	1.01005642	0.051663401	1.669390212	0.000149935	0.957438806	0.031548158	0.909322009	0.064937044	1.524991709	0.000150351	2.047935275	2.28E-08
11F-210	7.213900646	-0.011084246	0.959835507	-0.157593581	0.458077363	0.133168756	0.453997846	-0.169768089	0.413903569	-0.568491341	0.003770199	-0.569896212	0.00247465
11F-216	3.573045996	-5.13E-15	1	-5.13E-15	1	2.237425573	0.066907625	1.904997759	0.140577891	-5.13E-15	1	1.314374527	0.227042254
11F-230	8.383040615	-0.195088443	0.208763291	-0.232104108	0.116222438	-0.245691605	0.062193705	-0.434927469	0.003696288	-0.080111824	0.526951728	-0.182448177	0.141976416
11F-231	6.867919522	0.05053605	0.87942963	0.448322987	0.130127319	-0.035769127	0.900740199	0.50836141	0.077079102	0.984271909	6.93E-05	1.014288559	2.96E-05
11F-244	7.974009687	-0.442652279	0.028020682	0.100210337	0.556739297	-0.081874977	0.595683951	0.450838063	0.003859123	0.50488853	0.00023693	0.302475433	0.026863899
11F-25	4.408976603	-1.119948041	0.267175334	-0.260611579	0.755166204	-0.27001396	0.719968247	-0.396675351	0.634543174	-0.46338319	0.543395761	0.214643041	0.761772316
11F-252	6.697839322	0.246385254	0.383670436	-0.145236696	0.611085217	0.368246017	0.114552654	-0.044552045	0.871167973	0.203746177	0.389881741	-0.250457878	0.304619383
11F-258	6.860980873	-0.138824651	0.605740818	0.156010921	0.513336484	-0.296464636	0.189981338	0.117205831	0.617455841	0.248465538	0.219754519	-0.13414295	0.517290891
11F-259	6.026475211	0.229134289	0.532028458	-0.230709498	0.539232572	0.4742356	0.105469624	0.415748471	0.202622642	-0.032524641	0.91737956	-0.102813722	0.735953794
11F-26	4.981410103	-0.742660211	0.181171467	-0.514185063	0.299585761	-0.161344114	0.688619396	-0.4906622	0.306863244	-1.516958618	0.002443315	-0.6309925	0.122949259
11F-264	6.248581375	-0.420418354	0.2419099	-0.182000863	0.574512285	-0.405431481	0.170895944	-0.121792655	0.69742886	0.106451126	0.691906592	0.121407	0.638573004
11F-265	3.473658248	-5.13E-15	1	-5.13E-15	1	-5.13E-15	1	-5.13E-15	1	-5.13E-15	1	-5.13E-15	1
11F-27	5.43688677	-1.011754727	0.070043782	-0.004417888	0.992325625	-0.176079149	0.675403448	-0.618147352	0.204052353	-0.747888877	0.091953972	-0.366318054	0.375666855
11F-270	7.460271306	0.268929817	0.221746047	-0.54474347	0.022701271	0.097937844	0.613108785	-0.361214489	0.112137677	-0.017543427	0.927881207	0.568566735	0.001171948
11F-272	3.473658248	-5.13E-15	1	-5.13E-15	1	-5.13E-15	1	-5.13E-15	1	-5.13E-15	1	-5.13E-15	1
11F-281	10.67492313	-0.05479406	0.611226286	0.007088784	0.946308031	-0.000335595	0.997318243	0.169823051	0.099281127	0.227323861	0.020662766	0.145439504	0.140482786
11F-288	6.920798417	0.114693446	0.647398475	0.064595099	0.785106028	0.275048793	0.16624764	0.052723451	0.819700574	-0.004425743	0.982775021	-0.224169956	0.271370658
11F-290	9.230423455	-0.210205597	0.120813932	-0.14612225	0.255706914	0.155299591	0.172026866	0.216900801	0.072092463	-0.005863204	0.959105724	-0.317823582	0.006222228
11F-292	9.085642224	-0.142847907	0.294666187	0.030516614	0.809928962	0.185798068	0.101851021	0.414436137	0.000464923	-0.140111064	0.228819158	-0.523795225	1.09E-05
11F-298	4.616387597	-0.282448071	0.682938086	-0.084828597	0.891544402	-0.504810321	0.385525061	-0.193085746	0.754742223	-0.040268599	0.939017541	-0.156680604	0.760198779
11F-3	3.782569129	1.788459371	0.173333845	0.777947462	0.586708154	1.032694471	0.399140209	0.710219517	0.618301599	2.171037451	0.04828807	0.095634663	0.942140513
11F-300	6.900612617	-0.38671689	0.205937293	0.049919841	0.85770001	-0.377411543	0.162428302	-0.340669566	0.237138165	-0.396185463	0.139788905	-0.675376135	0.012203457
11F-35	3.473658248	-5.13E-15	1	-5.13E-15	1	-5.13E-15	1	-5.13E-15	1	-5.13E-15	1	-5.13E-15	1
11F-36	6.462150428	-0.375871101	0.32547285	0.019079597	0.956408385	-0.415117936	0.213158312	-0.234924098	0.507226172	0.30950499	0.314795502	0.462759945	0.117017851
11F-43	8.375001518	-0.169914922	0.305082528	-0.283340171	0.078642364	0.033577032	0.811790526	-0.485896891	0.002840423	-0.534112408	0.000329855	-0.447483923	0.001815517
11F-58	8.49582876	0.116178409	0.486043773	0.135761611	0.39432192	-0.295924114	0.052580023	0.154910687	0.320596978	0.354254596	0.010851259	0.282476765	0.039956
11F-64	3.905994673	2.300271796	0.050014123	0.733067195	0.593022134	1.851956008	0.08192987	1.947978148	0.089712651	1.769010569	0.095273138	1.215431596	0.265209769
11F-68	7.431805534	-0.247269156	0.273561017	-0.409804141	0.063145879	0.058828934	0.748704412	-0.081475263	0.690538328	-0.404902218	0.03596729	-0.504245233	0.008057626
11F-77	8.700680123	-0.17211462	0.301133577	-0.012806389	0.934431414	-0.128192401	0.373506408	0.252910585	0.087889789	0.342723116	0.011364763	0.278658299	0.037626512
11F-8	7.676557625	-0.626997423	0.009075701	-0.277756762	0.198101666	0.026293483	0.887967122	-0.083521855	0.685710826	0.297726118	0.094967197	0.08433788	0.638889624
11F-84	4.26601136	-0.118901682	0.915411883	1.432338997	0.125130289	-0.122931955	0.90360287	-1.345219801	0.29044196	1.334386387	0.129990664	0.514962248	0.572894572
11F-87	5.520414383	-0.12571423	0.781325299	0.280892985	0.472999276	-0.277156285	0.463021338	0.169837302	0.662896546	0.365985173	0.26832347	-0.538405094	0.145690686
11F-88	6.175833918	-0.337786654	0.34851713	0.060672273	0.846281574	-0.118074191	0.675498078	-0.34801035	0.290201051	-0.083540956	0.761639333	0.315248905	0.201611477
11F-90	9.456335066	0.128487273	0.323542983	0.037352714	0.769340679	0.017523863	0.88220129	0.297150055	0.014543218	0.101464373	0.381491661	0.011620282	0.919897624
11R-107	5.011474729	-0.653133553	0.279653727	-0.358198032	0.501325915	-0.261057366	0.5649605	-1.023601599	0.080939844	-0.098245609	0.820285989	0.340342149	0.374979827
11R-109	5.769869358	-0.488864981	0.323647257	-0.296518052	0.525589758	-0.388693302	0.366234024	-0.283292973	0.537453028	-0.051771194	0.900269667	-0.569920031	0.180646675
11R-112	6.305208642	-0.649674451	0.083893658	0.267805891	0.382670916	-0.841155793	0.009840682	-0.573347749	0.09529058	0.123519921	0.658651274	-0.101086543	0.719925375
11R-114	5.39043664	-1.553425689	0.014866357	-0.08703167	0.846709279	0.268742267	0.464263736	0.622729664	0.104328409	0.016177097	0.965790456	-0.056443099	0.877139275
11R-117	7.734441683	-0.01680407	0.947482662	0.099366156	0.682815207	0.109086148	0.630599456	0.490631817	0.033474854	0.200045718	0.365855621	0.435887693	0.04219236
11R-12	4.940461593	-1.369113927	0.037821691	-1.625563546	0.01144025	-0.167826865	0.694940578	-0.796426352	0.137993908	-0.254085603	0.551383766	-0.342800151	0.407474022
11R-124	3.809434805	-2.681478405	0.122152353	-0.703844499	0.594860341	-2.681478405	0.049019173	0.048991397	0.971722252	0.223776027	0.821594824	0.092348883	0.926134872
11R-125	4.599750013	-0.073613132	0.925319218	-0.032174535	0.964782007	-0.905820713	0.217442087	0.811649193	0.181670893	0.077789809	0.898520759	1.206485794	0.012651284
11R-128	7.063496807	-0.191339035	0.44953035	-0.480009758	0.05698005	-0.507196581	0.026213085	-0.513616691	0.039231025	-0.527683421	0.019700478	-0.541377246	0.014081862
11R-13	3.473658248	-5.13E-15	1	-5.13E-15	1	-5.13E-15	1	-5.13E-15	1	-5.13E-15	1	-5.13E-15	1
11R-130	3.473658248	-5.13E-15	1	-5.13E-15	1	-5.13E-15	1	-5.13E-15	1	-5.13E-15	1	-5.13E-15	1
11R-134	4.36030923	0.430478352	0.591132512	-0.771563158	0.40140172	0.756930236	0.266326427	0.018599847	0.977520885	-1.868678717	0.044386131	-0.928071572	0.243077821
11R-139	6.63346779	-0.229804672	0.421865964	-0.678096318	0.02018236	-0.585294743	0.01897888	-0.386185397	0.151556858	0.235880404	0.269061758	0.133907406	0.521571414
11R-142	3.707489105	0.347433352	0.823710098	0.104913168	0.94473155	-0.293820809	0.821935864	-1.772824845	0.243870041	1.274774028	0.313062274	-0.474347386	0.705872677
11R-146	5.206593226	-0.249211974	0.638078156	0.28936961	0.516970184	-0.420439454	0.34185914	-1.429574898	0.01701273	0.25964977	0.499974747	0.319856276	0.38056624
11R-158	7.902488222	0.193481793	0.350890002	-0.32834115	0.125523191	-0.353031364	0.068298967	0.149143565	0.449418749	0.379753777	0.029144193	0.712627726	1.74E-05
11R-163	4.771681312	0.174532836	0.790057412	0.353112713	0.559015328	-0.923096943	0.151497779	0.330414999	0.575581358	-0.264893634	0.646379816	-0.388033003	0.494539071
11R-166	3.548748868	-5.13E-15	1	1.989226976	0.131349763	-5.13E-15	1	-5.13E-15	1	-5.13E-15	1	1.990712461	0.089833177
11R-167	9.103506346	-0.473225361	0.001549989	-0.677322535	5.39E-06	-0.211007192	0.114206336	-0.803326969	7.55E-08	-0.822761005	3.45E-09	-0.686529984	4.67E-07
11R-171	6.955570038	0.349223095	0.156328962	0.108076191	0.65545935	0.149943078	0.482322823	0.06542426	0.783946103	-0.380440205	0.096661631	-0.142393521	0.502319211
11R-173	8.676451069	-1.159232689	1.33E-12	-0.5991744	2.61E-05	-0.149610051	0.216488403	-0.538855818	9.84E-05	-0.534217647	1.98E-05	-0.442165141	0.000253606
11R-192	6.745248508	-1.011714858	0.001716839	-0.600322236	0.034888973	0.268296144	0.232814477	-0.221656834	0.398544271	-0.466153211	0.057067674	-0.742077645	0.002616683
11R-2	4.463133451	1.318506915	0.040473143	-1.094308991	0.239746899	0.449929326	0.472994691	-0.685862394	0.416329746	0.21252065	0.739897372	0.250569492	0.680442467
11R-208	8.968127877	0.115314419	0.378462905	0.114318456	0.357331508	-0.022376707	0.843992288	0.037264561	0.762552693	0.109999811	0.317607105	0.114309584	0.284182204
11R-209	10.31624272	1.065631638	5.51E-24	0.879957394	5.04E-17	0.365738555	0.000410736	0.485515905	7.08E-06	0.905585761	2.22E-20	1.033211118	1.17E-26
11R-223	9.336092522	-0.734908891	3.39E-07	-0.547132432	7.08E-05	-0.529725916	3.70E-05	-0.630457128	4.34E-06	-0.646129678	4.96E-07	-0.739647696	8.17E-09
11R-226	8.028597669	-0.315323305	0.133506349	-0.350890371	0.087631434	-0.639453315	0.001136607	-0.38517926	0.057822354	-0.614047212	0.001529625	-0.803420173	3.76E-05
11R-246	6.713990629	-0.536918676	0.090340629	0.05455511	0.83626021	0.494964667	0.019764273	0.456916283	0.055068403	-0.156638286	0.503898491	0.133722675	0.530111077
11R-247	5.847470545	-0.27285821	0.544395318	0.466548079	0.211218876	-0.430334691	0.260829117	-0.078460566	0.844519502	0.579505551	0.074181003	0.334839974	0.30299429
11R-249	7.654551139	-0.18231904	0.473112164	0.234259522	0.311589726	0.012922473	0.952473644	0.232485669	0.309401833	0.100962446	0.639441797	0.113369426	0.592324305
11R-260	9.180748696	-1.143296426	4.51E-15	-0.228592295	0.06163327	-0.298380493	0.008155068	-0.207366888	0.084021615	-0.495137658	1.42E-05	-0.498043152	8.68E-06
11R-262	3.473658248	-5.13E-15	1	-5.13E-15	1	-5.13E-15	1	-5.13E-15	1	-5.13E-15	1	-5.13E-15	1
11R-265	7.287873643	-0.223825312	0.412098742	-0.191650201	0.461391118	0.473485851	0.034888447	0.35255429	0.139826236	-0.500698777	0.040745404	-0.682979644	0.005064052
11R-267	8.092283274	0.842493184	0.000811212	0.767365742	0.001811679	0.355628581	0.145308672	-0.598899797	0.033249299	0.606567923	0.010820248	0.733068247	0.001905365
11R-270	8.998569343	0.006461711	0.963003817	-0.095625313	0.479228525	0.086207662	0.472631145	0.128400359	0.318116985	0.057664051	0.627443105	0.042398244	0.716144247
11R-273	3.753555957	0.287782518	0.832088806	-1.89553528	0.216363588	0.355669057	0.746759376	-1.89553528	0.2015923	1.111836006	0.255509157	0.558126093	0.580905759
11R-274	3.473658248	-5.13E-15	1	-5.13E-15	1	-5.13E-15	1	-5.13E-15	1	-5.13E-15	1	-5.13E-15	1
11R-39	9.786487411	-0.097126213	0.44878614	-0.332178596	0.009598767	-0.081728301	0.49416411	-0.433624002	0.000718612	-0.576684265	2.55E-06	-0.594714739	1.05E-06
11R-48	10.03321377	-0.005162861	0.96711939	0.023575109	0.847199134	0.1964877	0.086951217	0.202350084	0.088945381	-0.140960684	0.226345162	-0.17247984	0.137039982
11R-53	7.187953785	-0.598076934	0.032921087	0.440175734	0.057339585	-0.085018996	0.706537559	-0.165139181	0.502370801	-0.20803359	0.358445731	-0.550104469	0.016288347
11R-63	3.618315134	-1.238970179	0.420129354	-1.238970179	0.382013009	-1.238970179	0.296763876	-1.238970179	0.366511078	1.412155336	0.202088387	0.755745183	0.507622157
11R-7	4.014831336	1.180075513	0.272372288	1.565282353	0.101286437	-0.814350163	0.491393576	1.243434273	0.214017141	0.696771978	0.474688602	0.761048979	0.413535048
11R-8	8.328179698	0.03888357	0.838892143	0.017694657	0.92398222	-0.377171047	0.032550799	0.100509783	0.577346777	0.607418641	0.000108909	0.606072878	9.22E-05
11R-81	3.573374739	-5.13E-15	1	1.952107111	0.134281762	1.559650959	0.187263682	-5.13E-15	1	-5.13E-15	1	1.988035483	0.089935879
11R-82	6.902443115	-0.794909806	0.006048387	-0.970483493	0.000615144	-0.404192758	0.096235939	-1.111336353	0.000102059	-0.926434388	0.000278065	-1.257568786	1.07E-06
11R-92	7.871394835	0.404750629	0.042508928	-0.010900995	0.957158502	0.2791881	0.110034097	0.143976998	0.459404619	0.606830491	0.000246456	0.397655881	0.016207874
11R-94	6.115450794	0.076704579	0.877834188	1.434714174	0.000647603	-0.033399413	0.94053819	-0.773759599	0.139321076	0.25592468	0.558801499	0.323639567	0.451130924
11R-97	9.472984568	0.309738183	0.018957175	0.343472938	0.006776041	0.113357826	0.346586676	0.287955219	0.022425866	0.395070763	0.000633866	0.784273471	1.40E-12
12F-1	7.08924832	-0.078051019	0.76312969	-0.10626645	0.668915	-0.315413534	0.172006922	-0.131955549	0.590568319	-0.378967301	0.100459864	-0.548144183	0.017060201
12F-109	3.473658248	-5.13E-15	1	-5.13E-15	1	-5.13E-15	1	-5.13E-15	1	-5.13E-15	1	-5.13E-15	1
12F-113	3.473658248	-5.13E-15	1	-5.13E-15	1	-5.13E-15	1	-5.13E-15	1	-5.13E-15	1	-5.13E-15	1
12F-121	7.407077	-0.379907938	0.12204177	-0.277609533	0.227901493	-0.708777078	0.001291192	-0.685613469	0.004476566	0.032211095	0.870421852	0.357236004	0.055806276
12F-134	6.597546981	0.352753221	0.29677701	0.424019565	0.185146568	0.435068037	0.135813157	0.624641172	0.042367658	0.263960305	0.36689216	0.081305189	0.782060285
12F-142	3.473658248	-5.13E-15	1	-5.13E-15	1	-5.13E-15	1	-5.13E-15	1	-5.13E-15	1	-5.13E-15	1
12F-150	8.114325811	-0.482363988	0.014829231	-0.596110631	0.002023252	-0.15259572	0.363054047	-0.192973695	0.284858768	-0.517361733	0.002766658	-0.429460961	0.010614029
12F-154	7.569240346	-0.803314456	0.001359477	-0.367940892	0.103711931	0.106391762	0.593668497	-0.453718301	0.045554971	-0.797281934	0.000216535	-0.760264866	0.000311474
12F-157	4.809069042	-0.306364473	0.589786004	-0.968602393	0.106856418	-1.020608413	0.051651136	-0.099329666	0.842502265	-0.955931402	0.060743681	-0.721618847	0.123772082
12F-159	9.674227722	-2.128619698	3.81E-41	-0.771533157	8.86E-09	-0.941076845	3.06E-13	-0.415948613	0.00128233	-1.631987092	1.60E-33	-1.472279663	1.43E-28
12F-16	6.457438823	-0.513104899	0.178707877	-0.393370816	0.2746336	-0.344905464	0.294626846	-0.603774889	0.099095616	-0.154526189	0.627775414	-0.149851062	0.634525502
12F-160	3.853613521	0.132625687	0.916387041	-0.938496503	0.473254906	-1.357289587	0.261760272	0.650925155	0.540213643	-0.56990178	0.594388194	-0.892410876	0.411957659
12F-165	4.570590521	0.150708635	0.828995352	-0.850060556	0.278871446	-0.11577155	0.854551838	0.183766774	0.781671677	-0.597546257	0.364195812	-0.934682254	0.163258262
12F-180	3.473658248	-5.13E-15	1	-5.13E-15	1	-5.13E-15	1	-5.13E-15	1	-5.13E-15	1	-5.13E-15	1
12F-184	4.773192838	0.365375159	0.612630339	0.517415103	0.437736294	0.324913329	0.591695739	-0.516393968	0.504849861	1.462845588	0.003966728	0.45734976	0.420125998
12F-185	3.473658248	-5.13E-15	1	-5.13E-15	1	-5.13E-15	1	-5.13E-15	1	-5.13E-15	1	-5.13E-15	1
12F-188	12.78237392	0.457760425	0.029255081	0.814795825	0.000105651	1.637839347	1.48E-14	0.463743828	0.026835132	0.822866681	8.57E-05	0.63722554	0.002333325
12F-191	5.588333915	0.690343505	0.095134402	0.344715819	0.405730083	-0.206023304	0.606188695	0.504274644	0.198386562	0.364963319	0.303219759	0.448035678	0.180850943
12F-193	4.005029173	0.670587146	0.555094362	-0.372786692	0.766909925	1.033515747	0.243638574	1.216839719	0.200752172	0.949020521	0.282640561	0.736744034	0.399950558
12F-198	6.864878936	-0.866218083	0.001375609	-0.694102965	0.004459493	-0.351082316	0.076443545	-0.386436185	0.084454308	-0.326217649	0.091860232	-0.282479923	0.123574706
12F-208	4.106762279	1.121179743	0.358405684	0.087825327	0.949347368	1.468033593	0.135890597	1.993721684	0.047517417	1.583819788	0.095905299	2.072362754	0.018351363
12F-209	8.296598967	-3.110247367	5.54E-31	-1.441947533	9.24E-12	-1.492064797	7.63E-14	-1.598628799	5.77E-14	-0.837051668	8.67E-06	-1.097601541	1.18E-08
12F-215	6.272834395	0.099844893	0.793173379	0.371377962	0.284800178	0.478116345	0.124256907	0.284252066	0.412899358	-0.359525809	0.293532947	0.543434048	0.068961965
12F-216	3.473658248	-5.13E-15	1	-5.13E-15	1	-5.13E-15	1	-5.13E-15	1	-5.13E-15	1	-5.13E-15	1
12F-221	3.473658248	-5.13E-15	1	-5.13E-15	1	-5.13E-15	1	-5.13E-15	1	-5.13E-15	1	-5.13E-15	1
12F-231	3.473658248	-5.13E-15	1	-5.13E-15	1	-5.13E-15	1	-5.13E-15	1	-5.13E-15	1	-5.13E-15	1
12F-236	6.0972899	-1.031834388	0.009310665	-0.435458199	0.186673307	0.265958284	0.290620964	-0.547409053	0.094899338	0.050363816	0.844552195	-0.434676734	0.103832407
12F-239	3.473658248	-5.13E-15	1	-5.13E-15	1	-5.13E-15	1	-5.13E-15	1	-5.13E-15	1	-5.13E-15	1
12F-247	3.473658248	-5.13E-15	1	-5.13E-15	1	-5.13E-15	1	-5.13E-15	1	-5.13E-15	1	-5.13E-15	1
12F-253	5.904639658	-1.266297839	0.000398079	-1.203862541	0.000249901	-0.809026005	0.002105573	-1.107574223	0.000415733	-1.531859331	1.72E-07	-1.289935931	1.36E-06
12F-257	9.444802108	-0.495397891	0.001194383	-0.356582397	0.015380687	-0.077543098	0.571332623	-0.214877951	0.134382336	-0.511042514	0.000258087	-0.47839583	0.000571449
12F-270	6.161990829	0.747047525	0.01868073	0.101859192	0.762785566	0.068168338	0.81773448	0.360222646	0.249853327	0.367912957	0.181476838	0.184389263	0.498302468
12F-272	3.473658248	-5.13E-15	1	-5.13E-15	1	-5.13E-15	1	-5.13E-15	1	-5.13E-15	1	-5.13E-15	1
12F-287	5.976215933	-0.429552255	0.345553713	0.621228824	0.094531873	-0.21495372	0.569259271	0.128360583	0.74339256	0.408318967	0.238251329	-0.300901673	0.410159238
12F-289	6.649167623	0.143614884	0.701236167	0.200078382	0.577996175	0.294960353	0.364032914	0.053487536	0.880801736	1.166800871	8.97E-05	0.645702936	0.034558864
12F-293	3.473658248	-5.13E-15	1	-5.13E-15	1	-5.13E-15	1	-5.13E-15	1	-5.13E-15	1	-5.13E-15	1
12F-317	6.623100895	-0.794537418	0.008730196	0.118151674	0.626907336	-0.099921021	0.655092229	-0.266374038	0.292322494	-0.826607911	0.000766906	-1.366697887	1.10E-07
12F-33	6.033559184	0.451423692	0.247898005	-0.152030882	0.709973683	-0.06828027	0.853452222	0.065807987	0.86604	0.17286585	0.628701659	-0.47362147	0.20435341
12F-336	6.910084141	-0.293115443	0.279156019	-0.126741534	0.605382153	-0.311667647	0.157959464	0.053107648	0.81831693	0.266637346	0.173186176	0.228244363	0.22693916
12F-347	5.995399142	-0.883930621	0.057109109	0.108647372	0.772707575	-0.286910798	0.425208151	-0.182991227	0.637485057	0.03158766	0.925129778	0.324148947	0.311948654
12F-359	7.629933787	-0.297773516	0.233699375	0.158679676	0.485745463	-0.073060781	0.737227447	-0.544078841	0.027721888	-0.158143194	0.468038953	-0.138767784	0.517460105
12F-361	3.473658248	-5.13E-15	1	-5.13E-15	1	-5.13E-15	1	-5.13E-15	1	-5.13E-15	1	-5.13E-15	1
12F-375	4.788298472	0.479611342	0.4975218	0.611284245	0.344352421	-0.378129395	0.57346996	0.319635289	0.630851478	1.550965556	0.001061744	0.951527387	0.05945624
12F-394	10.04171102	-0.071839821	0.508507678	0.000342501	0.997437523	0.050468913	0.600847358	0.099745865	0.327523749	-0.164086441	0.091491147	0.180560614	0.053462179
12F-4	5.113569196	-0.090118431	0.867917751	-0.211282055	0.683429531	0.141251462	0.738068621	0.247046586	0.593553715	-0.262342452	0.555570326	0.014249475	0.971985656
12F-404	4.254906323	-0.831052801	0.474035742	-0.001869178	0.996455688	-0.277559635	0.770818489	0.107016922	0.92486347	-0.955844368	0.343335405	-0.520736688	0.584945243
12F-46	6.465501656	0.341250125	0.328841959	-0.311851035	0.399726479	0.304246331	0.329527465	0.011572834	0.973217674	-0.001755152	0.996246288	0.320281669	0.291373514
12F-54	3.621024545	3.081681479	0.043802053	1.978729012	0.157044398	-5.13E-15	1	-5.13E-15	1	1.940908282	0.126797555	1.258678064	0.26120654
12F-56	3.473658248	-5.13E-15	1	-5.13E-15	1	-5.13E-15	1	-5.13E-15	1	-5.13E-15	1	-5.13E-15	1
12F-6	6.650739379	-0.236646833	0.453979373	0.425214232	0.103383813	0.09114212	0.707942298	0.076021089	0.779936604	0.349499721	0.126198651	0.427160679	0.048781284
12F-68	3.473658248	-5.13E-15	1	-5.13E-15	1	-5.13E-15	1	-5.13E-15	1	-5.13E-15	1	-5.13E-15	1
12F-70	6.3807362	0.128865214	0.699097055	0.101890474	0.749678287	-0.040306031	0.891469911	-0.136582272	0.673743447	-0.307422623	0.309935426	-0.505989402	0.092065887
12F-77	5.161847136	-0.231820891	0.679813364	-0.762233248	0.191670527	0.06522909	0.892886351	0.052126451	0.921350043	-0.976599829	0.064823092	-1.206588389	0.022428022
12F-82	6.571976576	-0.64503966	0.04756353	-0.216586419	0.43862395	-0.070343417	0.766079565	0.402454634	0.096290115	0.049348401	0.827971871	0.01774875	0.93526817
12F-84	7.287360412	0.066372503	0.761304491	-0.384025741	0.0861502	0.227600775	0.202781208	0.214968795	0.274663092	-0.53564351	0.006865392	-0.715788635	0.000263311
12F-85	5.523059321	-0.168959876	0.758589793	-0.535441654	0.336042397	-0.76144846	0.137870726	-0.87572206	0.130238783	0.637664574	0.145180635	0.898320634	0.033412512
12F-86	8.316692229	0.227613678	0.19530403	0.346678577	0.036105473	0.132036025	0.398566932	0.02798607	0.869380579	-0.252878548	0.118148389	0.100434248	0.507826491
12F-87	7.15164422	0.1034682	0.669970913	0.109779522	0.63043076	0.203575224	0.306164748	0.216540159	0.322451199	-0.118824286	0.564554244	0.17740622	0.349196794
12F-9	6.098470969	-0.121238642	0.739144401	-0.038128324	0.910805907	0.34380937	0.231309426	-0.285115575	0.411328947	-0.609490396	0.061362703	-0.568115883	0.068021736
12F-90	8.6841204	0.589609036	0.000411533	0.394216559	0.017501155	0.40762745	0.007543133	0.556086464	0.000499102	0.4947892	0.000921736	0.331985941	0.026170598
12F-94	3.473658248	-5.13E-15	1	-5.13E-15	1	-5.13E-15	1	-5.13E-15	1	-5.13E-15	1	-5.13E-15	1
12F-96	5.299228758	-0.392798501	0.44920992	0.054584742	0.902329985	-0.092720112	0.815626558	-0.055539228	0.900101226	-0.119358355	0.76078791	0.037593445	0.917915183
12F-98	3.85198187	-0.50356741	0.689420268	-0.714888734	0.556234406	-1.16077323	0.297498145	-0.007535926	0.994213683	0.844584024	0.297968762	-0.691826946	0.477284187
12R-107	3.770507132	-2.963469291	0.07150267	-0.991585266	0.400281358	-0.713013716	0.462633794	-2.963469291	0.043523953	-0.312245802	0.727205854	-0.968726273	0.302693296
12R-113	5.203421511	0.98144719	0.083986121	0.772859239	0.165144332	0.389053389	0.461975117	0.652824241	0.240364445	0.468038596	0.367362339	0.714746049	0.143163891
12R-126	7.146617141	-0.833140106	0.000365979	-0.645964569	0.002195443	-0.098423195	0.554783254	-0.572041546	0.004778041	-0.79303464	1.69E-05	-0.931980582	2.36E-07
12R-135	4.860879468	0.679167494	0.305591199	-0.355107406	0.629919642	0.407879465	0.502043293	0.510431651	0.432437079	0.295679455	0.625264264	0.289649873	0.629715707
12R-137	4.116687894	1.285476693	0.084783863	-0.10951731	0.90349344	0.41734181	0.561624288	-1.511888502	0.173440876	-1.939791439	0.057028894	-0.31941195	0.675474155
12R-141	9.612796585	-0.047124635	0.692455111	-0.302519389	0.011099588	-0.226935675	0.037848671	-0.197539311	0.088789022	-0.199335154	0.063986784	-0.178400314	0.092227105
12R-144	7.03589518	0.218520887	0.356235584	0.11380899	0.615172025	0.316432108	0.097139308	-0.365063523	0.130731123	0.11628772	0.549254206	-0.066580896	0.72861805
12R-149	10.30478311	-0.45204739	1.20E-05	-0.403574028	5.60E-05	-0.058252097	0.522664565	-0.383737232	0.000102659	-0.737929823	1.11E-14	-0.584941435	3.75E-10
12R-16	7.746326533	0.222381132	0.347180485	0.334284562	0.137697264	0.355937774	0.086756365	0.265556352	0.239119505	-0.041515542	0.846535588	0.288852051	0.161342081
12R-162	3.473658248	-5.13E-15	1	-5.13E-15	1	-5.13E-15	1	-5.13E-15	1	-5.13E-15	1	-5.13E-15	1
12R-167	5.574540396	0.206198393	0.673638469	-1.227589057	0.03315241	-0.150334427	0.737545542	-0.442072327	0.380879794	-0.104069214	0.812893438	0.465818765	0.251587516
12R-171	3.642869281	0.944171575	0.506541755	0.733244062	0.592987783	0.287118921	0.819425997	-1.238803603	0.366532855	0.225744354	0.855558737	0.755916408	0.507552308
12R-191	6.799811745	0.345594627	0.22502213	-0.046979692	0.871150843	0.000925834	0.997055893	-0.26647055	0.367128324	-0.250910237	0.343319222	-0.031639046	0.900555167
12R-197	5.529938548	-1.280212663	0.020303475	-0.178403507	0.668579127	0.305754825	0.356774077	-0.379975193	0.367284809	-0.006066255	0.985948069	0.057709012	0.859368338
12R-207	6.957092389	-0.077927703	0.746739814	-0.266482054	0.254588753	0.066521434	0.727832027	-0.099475973	0.652002344	-0.071673548	0.709378122	-0.513975353	0.009650022
12R-212	8.55454981	-0.162149584	0.347044826	0.265327646	0.085857003	-0.035458757	0.807691354	0.281421376	0.06332136	0.156848021	0.262581351	0.497993058	0.000162796
12R-215	4.863799327	-1.30912904	0.086998158	-1.227334628	0.089757051	-0.272437414	0.635068666	-0.713272274	0.277347076	0.108156075	0.840059588	-1.434686206	0.021906315
12R-220	3.473658248	-5.13E-15	1	-5.13E-15	1	-5.13E-15	1	-5.13E-15	1	-5.13E-15	1	-5.13E-15	1
12R-229	4.697106853	-1.208442678	0.180176939	0.949072676	0.091926786	-0.220165141	0.717112587	0.092140339	0.886220078	0.244127981	0.657479481	0.857452102	0.071527181
12R-232	4.046941492	1.5177569	0.13002216	0.922933414	0.380040511	0.709919669	0.458897056	0.802645866	0.440404892	0.623913842	0.512481152	0.969814927	0.277696643
12R-235	6.422430338	0.645860603	0.057054585	0.440680598	0.1834382	-0.015159274	0.961969188	1.118212546	0.000105794	0.943150742	0.000443741	0.710662167	0.008304358
12R-237	9.413279873	0.718519716	3.81E-08	-0.037571001	0.78635203	0.43577608	0.000406935	-0.071096526	0.603862675	-0.079627088	0.534322349	0.239623053	0.05182759
12R-239	3.473658248	-5.13E-15	1	-5.13E-15	1	-5.13E-15	1	-5.13E-15	1	-5.13E-15	1	-5.13E-15	1
12R-244	6.977891188	-0.664534959	0.008220269	-1.197022984	4.05E-06	0.467100025	0.00948758	-1.606908536	3.46E-09	-1.386144414	1.91E-09	-1.14262698	1.01E-07
12R-249	4.197011335	-0.080261627	0.938432187	-0.256002063	0.809858882	0.408678309	0.653742817	0.432916799	0.667325206	0.125036624	0.895302534	1.212864806	0.154192791
12R-250	5.496957615	-0.740434904	0.114868346	-0.182659217	0.642574635	0.214129373	0.501097319	-0.374663756	0.345697164	-0.492298169	0.164515861	-1.050800939	0.004726312
12R-257	7.724399279	0.117584981	0.54424246	0.057204466	0.755504188	0.05174325	0.747206305	0.019230244	0.915064652	0.422953104	0.004193165	0.309466285	0.032234444
12R-265	11.71569415	0.3911549	0.000247583	-0.076779814	0.477695717	-0.137354498	0.195052339	0.018819627	0.860776159	-0.089287562	0.396206841	0.009570301	0.927413232
12R-267	3.643691737	0.898659728	0.536196222	0.722451115	0.611227805	0.976687159	0.430158802	-1.254811804	0.370078612	-1.254811804	0.289498791	0.739453159	0.540069527
12R-27	4.976642622	0.455050516	0.461465663	-0.753737583	0.298450289	-0.111950408	0.841324277	-0.314095406	0.629236927	1.232891585	0.004564444	1.232323204	0.003213697
12R-287	4.066094195	-1.011982448	0.395633304	1.017252226	0.19066702	-0.104423465	0.899164269	-0.008870291	0.992224592	-0.187530913	0.8189986	-0.393430453	0.626305763
12R-297	5.07344675	0.655748782	0.201053749	-0.59560426	0.322611507	0.196375229	0.673431626	-0.365659269	0.516731363	0.046779193	0.922013619	0.205199564	0.642690557
12R-299	9.89662642	-0.268472549	0.07799319	0.182765071	0.208377848	0.254167018	0.069197252	0.066300114	0.6473525	-0.29740196	0.036924903	-0.634644517	1.22E-05
12R-3	7.673209167	-0.585997526	0.023205046	-0.015205723	0.947724639	-0.116515422	0.593196175	0.016648711	0.941756363	-0.300118322	0.17197283	-0.355486269	0.103835403
12R-304	6.471594284	-1.143906235	0.000303755	-0.502397234	0.054129325	-0.578938235	0.011430092	-0.280725304	0.248756791	-0.672525734	0.003209585	-0.762617793	0.000560047
12R-306	8.597993098	-1.085984127	9.80E-08	-0.193407039	0.274512691	-0.038674939	0.813951569	-0.022015776	0.898500274	-0.496081766	0.003254493	-0.532997786	0.00150572
12R-31	6.355384846	0.042591705	0.894484831	-0.14461246	0.643396589	-0.889906742	0.004383115	-0.438775853	0.172375378	0.241354283	0.347396463	0.277569928	0.259772736
12R-313	6.847876484	0.485333454	0.069512844	0.458386583	0.070881086	0.170273741	0.472683508	-0.09452278	0.729362434	0.161805531	0.489845708	0.324965628	0.140157403
12R-328	8.163303907	-0.199046798	0.388111899	0.275350124	0.195209389	0.245873411	0.223733411	0.009202655	0.966089107	-0.022811577	0.910936661	0.184995091	0.350766915
12R-33	4.911667935	0.255890172	0.674841399	-0.471522191	0.469768405	-0.772208204	0.200608933	-0.629360228	0.333462934	0.101772327	0.848266015	0.235398167	0.645652832
12R-336	3.547480545	-1.243672252	0.421370653	-1.243672252	0.383632364	0.286297778	0.822868422	-1.243672252	0.368289772	-1.243672252	0.286950996	0.065871269	0.95357852
12R-337	3.473658248	-5.13E-15	1	-5.13E-15	1	-5.13E-15	1	-5.13E-15	1	-5.13E-15	1	-5.13E-15	1
12R-341	6.6709138	-0.249200203	0.468048146	-0.432517909	0.204362951	-0.256843582	0.403558209	-0.547520758	0.107734835	-0.256911117	0.401355745	-0.143220944	0.628731028
12R-346	5.958411155	0.260506534	0.498560894	0.209648701	0.567681107	-0.382481926	0.284064935	0.825842969	0.011412562	0.050949534	0.877132864	-0.193867343	0.556162458
12R-348	5.980235365	1.48435168	0.00226754	2.166701908	3.88E-07	0.735691022	0.119165575	-0.288534772	0.629419902	1.70066639	4.77E-05	1.832132756	7.95E-06
12R-352	7.843694757	-0.105298924	0.579653263	-0.346764611	0.065281098	-0.583928294	0.000771548	-0.481547356	0.010691586	-0.018954245	0.904465846	0.011134418	0.942234951
12R-354	6.981081998	-1.494088182	1.97E-06	-0.573943571	0.024258059	-0.445014004	0.046719766	-0.203670398	0.387268208	-0.35851253	0.099897674	-0.528357562	0.015298684
12R-361	9.403957712	0.42436869	0.000977818	0.25984717	0.040564398	0.221292395	0.05923676	0.123294355	0.333506462	0.454624357	6.06E-05	0.570326912	2.33E-07
12R-370	10.95007838	-0.007050226	0.928745754	-0.146684315	0.059378435	0.025474448	0.721291621	-0.189337109	0.014060065	-0.050682137	0.475952973	-0.058713006	0.404778284
12R-385	3.473658248	-5.13E-15	1	-5.13E-15	1	-5.13E-15	1	-5.13E-15	1	-5.13E-15	1	-5.13E-15	1
12R-387	4.13516481	-1.921987868	0.260764261	1.285008015	0.277734656	2.508627509	0.012931355	2.618942446	0.014788442	0.737832993	0.518932166	1.473063091	0.169416837
12R-389	10.93863049	-0.244022348	0.005397469	-0.042687649	0.610852879	0.009983638	0.899039501	0.095728626	0.241411266	-0.059277088	0.448831845	-0.179040782	0.022830405
12R-391	7.409729205	0.579034354	0.007301778	0.521413043	0.01084583	0.519783653	0.003755137	0.64189349	0.000997291	0.190110938	0.309147045	0.509596455	0.002612924
12R-44	3.854756204	-2.963614575	0.071483694	-0.188454598	0.855029342	-0.713003798	0.462608332	-0.28487102	0.780142533	-1.498461678	0.159823786	0.117763833	0.88309282
12R-5	6.455543548	-0.684704808	0.034424322	-0.463496881	0.112787173	0.276493278	0.227108512	-0.208989559	0.444053786	-0.723993499	0.005962814	-0.873520634	0.000729888
12R-50	6.329085172	0.37754679	0.263181636	0.40972088	0.193909784	0.275121728	0.333352922	0.543619144	0.070128421	0.584508332	0.027631727	0.289281339	0.280715665
12R-7	6.810497167	-1.246558792	4.92E-05	-0.567958344	0.026422588	0.27868868	0.161273458	-0.372764082	0.123098011	-0.903271875	0.000113247	-0.96984044	2.04E-05
12R-76	3.473658248	-5.13E-15	1	-5.13E-15	1	-5.13E-15	1	-5.13E-15	1	-5.13E-15	1	-5.13E-15	1
12R-85	7.711557347	0.399199313	0.068729749	-0.211302193	0.358552656	-0.152610606	0.466295915	0.104112701	0.633301088	-0.07484724	0.715245176	-0.065670975	0.744898131
12R-96	5.599878245	-0.9688373	0.055802482	-1.372361276	0.007476311	-0.824419821	0.061988985	-1.439929167	0.005049882	-0.713443535	0.098761137	-0.82723908	0.053480591
13F-10	3.473658248	-5.13E-15	1	-5.13E-15	1	-5.13E-15	1	-5.13E-15	1	-5.13E-15	1	-5.13E-15	1
13F-106	7.103063567	-0.28116694	0.41056603	0.312440778	0.321180227	-0.469893175	0.139739	-0.407972737	0.22002178	-0.141374644	0.64377429	0.108472084	0.71899786
13F-112	6.409660722	0.169747991	0.582695379	-0.241784409	0.440292165	0.366645698	0.135293878	0.068594369	0.8119388	0.164049543	0.511370816	-0.16347997	0.518222378
13F-116	8.413065158	-0.764725887	0.000330801	-0.233439822	0.229729291	-0.027009843	0.880495738	0.0423706	0.820417255	-0.536202239	0.003711116	-0.359403653	0.046752344
13F-12	3.473658248	-5.13E-15	1	-5.13E-15	1	-5.13E-15	1	-5.13E-15	1	-5.13E-15	1	-5.13E-15	1
13F-126	8.91517932	-0.67901462	4.61E-06	-1.247045639	6.42E-16	-0.334615716	0.009286361	-0.946966953	8.13E-11	-0.935858773	4.08E-12	-0.935003992	2.32E-12
13F-129	3.817686974	-1.016531236	0.413029352	-1.216530437	0.311025052	-0.960796629	0.338906637	-3.205880743	0.031234208	-0.140335212	0.870748096	-1.891618424	0.074452625
13F-137	7.797671793	0.201856745	0.289738933	0.616321523	0.000199643	0.235305531	0.13240122	0.187311065	0.285071443	0.237805061	0.121615999	-0.046594489	0.763317671
13F-14	7.106627978	0.251936155	0.300855028	0.023916376	0.92012371	0.29726139	0.138535396	-0.03429488	0.884397248	0.184669549	0.358002769	0.347434631	0.065857643
13F-142	5.509701555	-0.729997147	0.104331297	-0.661146364	0.109755022	-0.583581928	0.097379889	-0.009916431	0.977760356	-0.209126105	0.517347371	-0.969510401	0.005854446
13F-146	7.228154451	-0.048941504	0.823051597	-0.533941881	0.017438941	-0.305125052	0.101746395	-0.212664276	0.301020083	0.013389772	0.938226863	0.151921794	0.346527598
13F-151	7.269575513	-0.575626464	0.012904443	-0.008068982	0.966763127	-0.189027385	0.277778677	-0.270073451	0.173132994	-0.270532351	0.118719324	-0.270794805	0.102182673
13F-153	6.891779561	-0.346760869	0.250850264	0.174487187	0.49990669	0.187298074	0.410820821	0.348145181	0.15458047	0.446455056	0.038411058	0.245186186	0.252966574
13F-160	3.473658248	-5.13E-15	1	-5.13E-15	1	-5.13E-15	1	-5.13E-15	1	-5.13E-15	1	-5.13E-15	1
13F-161	8.598356899	0.190478153	0.19351152	0.204826288	0.140385311	-0.453323978	0.000946048	0.298134304	0.025899101	-0.072624435	0.568559882	0.210503661	0.076199875
13F-171	3.498144418	-5.13E-15	1	-5.13E-15	1	-5.13E-15	1	-5.13E-15	1	-5.13E-15	1	1.314104436	0.227320302
13F-174	7.867923331	-0.182166552	0.376542927	-0.175519429	0.371836644	-0.050453335	0.771981815	-0.072947177	0.702010272	-0.074502202	0.665275321	0.132768651	0.418966562
13F-179	7.071898082	0.074450162	0.789933819	-0.100992019	0.710777124	0.273053343	0.244181729	0.444602962	0.071906991	0.12316869	0.600816557	0.209713497	0.357762879
13F-184	3.730078402	0.951129642	0.524433368	-1.19392166	0.39581234	0.318903735	0.816383595	2.014257339	0.11569626	0.207034058	0.870340231	1.607504216	0.177329194
13F-191	10.168605	0.088969799	0.430223004	0.156186382	0.152401499	0.177575267	0.082883426	0.267221015	0.012097759	0.103759689	0.309012861	0.160281942	0.111918921
13F-192	6.992566839	0.162617605	0.55581013	0.354234935	0.165957892	-0.014582837	0.951879795	-0.005709655	0.982890802	0.031124079	0.895408351	0.529362854	0.014016554
13F-195	7.570077103	-0.1750252	0.47766947	-0.037686218	0.871281782	-0.816582937	0.000523072	-0.612695203	0.013306635	0.964629657	4.83E-07	-0.116697988	0.576287881
13F-199	6.300869752	-0.03379982	0.91643957	-0.021763312	0.942256794	-0.00291007	0.991098365	-0.419786133	0.183479774	0.178302063	0.471464702	0.093490148	0.697543655
13F-20	7.026872524	0.296681708	0.24868141	0.127483449	0.610063124	0.163656255	0.455472602	0.159629961	0.510716234	0.497588823	0.015246253	0.361834982	0.073364887
13F-201	5.819653182	-0.651331761	0.183085118	-0.264809157	0.551197292	-0.029140251	0.94086874	-0.114284948	0.789113125	-0.100569346	0.796056235	-0.197289328	0.610723198
13F-206	8.535344991	-0.124233837	0.476604927	-0.165701813	0.329594967	-0.047116064	0.764480358	-0.648246972	0.000269588	-0.536621348	0.001001132	-0.637967679	8.48E-05
13F-208	5.286951369	0.448436202	0.407405921	0.241148805	0.646682111	0.398877914	0.398994548	0.712839627	0.141204439	0.274023134	0.560377032	-0.121789286	0.801163363
13F-209	8.197583138	-0.431211921	0.015839443	-0.436976115	0.010798349	-0.566829163	0.000317192	-0.436171827	0.009339952	-0.246090944	0.098579925	-0.337975486	0.021675221
13F-213	5.981391559	0.293872959	0.456537628	0.065687496	0.865309649	0.08462036	0.805711625	0.472809237	0.185883159	0.081268275	0.813515316	0.224102935	0.492245464
13F-214	5.762895124	-0.327829332	0.399782715	-0.199343937	0.576680894	-0.373732751	0.247218459	-0.715703769	0.061135314	-0.647145062	0.051269713	-0.49408828	0.112144231
13F-217	5.478232482	0.863161885	0.064689169	0.409875201	0.388385288	0.226750153	0.609317891	-0.391106348	0.459495798	0.032522785	0.942687152	0.042007579	0.925027009
13F-218	10.81415978	0.432058413	1.11E-05	0.381929837	8.05E-05	0.18505773	0.047821265	0.264275534	0.006409097	0.425142779	3.44E-06	0.343281969	0.000182391
13F-221	4.782535009	-0.220681352	0.807266821	1.0774556	0.137144319	-0.166445935	0.832417947	-0.965156006	0.304199019	0.803693423	0.252635541	1.200628536	0.079445925
13F-222	7.0571578	0.247094779	0.348005768	0.046894828	0.856221474	-0.157841746	0.514380343	-0.361788385	0.179637772	0.048763937	0.832970053	-0.083117592	0.719254889
13F-229	5.541691434	-0.847014103	0.116919246	-0.367074985	0.44164803	-0.134970628	0.744269497	0.175283297	0.68542102	-0.475294246	0.263659114	-0.124518538	0.753650985
13F-239	3.473658248	-5.13E-15	1	-5.13E-15	1	-5.13E-15	1	-5.13E-15	1	-5.13E-15	1	-5.13E-15	1
13F-247	4.073825689	-1.219909143	0.337883575	-0.61408595	0.577659069	0.689238115	0.414124985	-3.426057812	0.024119543	-0.128421511	0.889565658	-0.279174703	0.756445314
13F-256	5.243984417	0.041312237	0.940534136	-0.820938104	0.165103032	-0.335045625	0.50616595	0.170065375	0.738274403	-0.766946151	0.142734209	-0.178273454	0.710497633
13F-259	8.42531979	0.212696862	0.238462109	0.168294167	0.335287031	0.014108802	0.930881411	0.234224501	0.168398794	0.270380178	0.084194307	0.461317373	0.002347436
13F-261	4.858917009	-0.971667342	0.18910909	-0.477374505	0.45664293	-0.709625476	0.228692138	-1.716252251	0.025344105	0.593221053	0.219759278	0.277264277	0.568389642
13F-272	9.048185725	-0.488716098	0.000596643	-0.188102344	0.151098641	-0.364940684	0.002878483	-0.354977385	0.006943457	-0.123107535	0.295450243	-0.286488564	0.014931052
13F-274	11.49954707	0.596022772	3.72E-11	0.28131231	0.001935946	0.2791689	0.001431014	0.308698846	0.00060438	0.450506219	1.74E-07	0.733930607	1.02E-17
13F-286	6.91356122	0.329863446	0.252823612	-0.231628889	0.437681128	0.240454585	0.352988667	-0.40526219	0.180265905	-0.235798611	0.379168361	0.05794233	0.820866238
13F-294	7.407214277	-0.669089699	0.001478796	-0.339426831	0.066714326	-0.270084149	0.090889442	-0.24159128	0.173331865	-1.388934583	2.70E-13	-0.619522814	0.000101916
13F-3	10.69894049	-0.29989766	0.016150444	-0.573807496	4.80E-06	0.155185703	0.185752402	-0.371598047	0.002434786	-0.284457486	0.016302414	-0.421048394	0.000404612
13F-30	7.62476815	0.173749723	0.415592825	0.027719969	0.893679717	0.177112812	0.330546017	0.153652168	0.440107775	0.252059311	0.154547601	0.01856842	0.916654367
13F-315	9.10339422	-0.460219445	0.00415825	-0.109896693	0.461019813	-0.034647348	0.803441975	0.033812961	0.81709375	-0.343847952	0.014926264	-0.209152861	0.131386581
13F-321	8.741529379	0.232503126	0.207452307	0.193243895	0.28570263	0.322381625	0.05636218	0.076448954	0.670620254	0.203410464	0.227659836	0.029065534	0.865133179
13F-333	6.501851424	-1.088746537	0.001629114	-0.375696221	0.180884442	0.046377886	0.837042303	0.173715213	0.480376408	-0.130635766	0.567428837	-0.28267983	0.207446237
13F-337	8.921817613	0.13122067	0.424388343	-0.437054854	0.010267478	-0.01667705	0.912783277	-0.124416408	0.44504642	0.248784973	0.092073844	0.178190771	0.226560569
13F-339	4.256207325	-0.514559203	0.622142915	-0.842840386	0.418854642	0.115270481	0.900156323	-0.647018436	0.517264037	-0.275964209	0.756782112	-2.760806245	0.013667517
13F-342	6.458048221	0.514508068	0.140034549	0.34185074	0.311537149	-0.881627767	0.016458635	0.456676475	0.156286463	1.550524219	3.33E-11	1.47129608	1.18E-10
13F-349	8.272987063	-0.03534002	0.837533233	-0.348431983	0.043521821	-0.121217698	0.419490094	-0.030924632	0.848175292	0.02502399	0.862812637	0.138276176	0.322149329
13F-350	6.003662414	-0.292051261	0.464507098	-0.164900545	0.653930457	0.487484092	0.099060415	-0.003097846	0.992786281	-0.019132805	0.951222653	-0.509776845	0.117004324
13F-354	8.125127144	0.336202535	0.111815832	0.573173508	0.003503822	-0.265051248	0.183123819	0.423632338	0.031672435	0.94131288	3.36E-08	1.283382911	2.80E-15
13F-359	9.075139238	-0.131932945	0.361223382	-0.184017725	0.192304124	-0.195345961	0.133356888	-0.031416545	0.817894389	-0.18605693	0.147439128	-0.212799182	0.094053153
13F-364	5.812424294	0.532118448	0.150602825	-0.00099138	0.997949326	0.126102317	0.699674386	-0.042531897	0.910239808	-0.241908737	0.480074173	0.582948008	0.039987386
13F-370	3.525584334	-1.24377397	0.421398982	0.745853837	0.595232472	-1.24377397	0.299011767	-1.24377397	0.368330201	-1.24377397	0.287002964	-1.24377397	0.257695294
13F-373	3.499836696	-5.13E-15	1	-5.13E-15	1	-5.13E-15	1	-5.13E-15	1	1.479604905	0.199199456	-5.13E-15	1
13F-375	9.724647358	0.17347644	0.331290672	-0.056294673	0.752177945	0.025198175	0.88430933	-0.608201394	0.001014636	0.126887103	0.458143995	0.358980946	0.034451661
13F-376	7.293830628	0.241081514	0.39473254	0.660675655	0.010095145	-0.078110004	0.765312053	0.089751929	0.746270485	0.515745618	0.033687844	0.467849537	0.052413767
13F-390	5.620358471	0.574139763	0.144053704	-0.214342713	0.616135218	0.278809432	0.42021912	-0.845930848	0.070476581	-0.186288764	0.611151336	0.03018442	0.929673252
13F-393	4.1083862	-0.187949309	0.829878724	-0.439064058	0.607465572	-0.636466312	0.404939977	-1.839065047	0.082061074	-0.719258213	0.34354516	-0.209214597	0.753728953
13F-398	8.356482699	0.093249947	0.622675344	0.073937242	0.687415595	0.07870203	0.641260869	0.249712599	0.156180909	0.312557299	0.055016431	0.325390988	0.041805144
13F-43	8.317172508	-0.920512963	3.89E-06	-0.401064096	0.023932518	-0.319523326	0.046789949	-0.195994038	0.247488946	-0.160545052	0.3041672	-0.087981467	0.564459234
13F-5	9.164330212	-0.270941299	0.090059363	0.127260043	0.392692169	-0.233334944	0.104574544	0.171286377	0.243251114	0.218204247	0.111380979	0.203692985	0.135512141
13F-51	6.27571136	-0.006583727	0.986418451	-0.005827728	0.987455482	0.616821688	0.040259606	0.438919052	0.190071273	0.378573709	0.21378288	-0.01984708	0.949734946
13F-52	5.718737416	0.593334299	0.160891459	0.393394838	0.342428623	0.404798825	0.268560562	-0.195073447	0.664545644	0.684775273	0.046925932	0.528396426	0.122014476
13F-54	6.238806486	0.395714571	0.245061781	-0.033362559	0.92357638	0.246677108	0.398897316	-0.25534936	0.468565356	0.618618352	0.023210244	0.245405537	0.37751335
13F-59	3.473658248	-5.13E-15	1	-5.13E-15	1	-5.13E-15	1	-5.13E-15	1	-5.13E-15	1	-5.13E-15	1
13F-63	6.359946225	0.177807203	0.642624009	0.226177381	0.533723512	0.196436457	0.554544265	0.280032558	0.430489562	0.477378795	0.131131913	0.365913507	0.242899939
13F-65	6.537934007	0.169305153	0.580937041	0.177432937	0.536169636	0.186072764	0.457075398	0.532183022	0.041907774	0.160227031	0.516238641	0.329837563	0.151075011
13F-80	3.498626719	-5.13E-15	1	-5.13E-15	1	-5.13E-15	1	-5.13E-15	1	-5.13E-15	1	1.322161336	0.226382514
13F-98	10.12111326	1.505512841	1.03E-32	0.965733422	9.34E-14	0.162645249	0.215447824	0.719833067	4.73E-08	1.407891902	5.52E-32	1.576713075	2.79E-40
13R-108	4.199123486	-0.235955894	0.834169806	0.374302146	0.687566477	0.434345726	0.615967793	-0.056097968	0.95844266	0.750119323	0.362074752	0.325409454	0.697912818
13R-110	7.287854428	-0.167802192	0.402763535	-0.722363246	0.00052943	0.124359116	0.420885036	-0.323777864	0.085007114	-0.816935589	5.31E-06	-1.138060034	3.10E-10
13R-114	3.713301193	-0.56410636	0.709281956	-0.715761863	0.625176389	-1.235998747	0.371341542	-2.778966813	0.09614654	-1.424248457	0.302714502	-0.534713439	0.662479434
13R-117	8.440293907	0.020216115	0.905993883	0.05602033	0.732540011	-0.14952367	0.329804905	-0.089055665	0.587782084	-0.108042772	0.475305006	-0.039753178	0.786935935
13R-124	4.222981247	0.575337227	0.550380459	0.701752726	0.427071227	0.859766991	0.255645186	-0.284466296	0.780357342	1.385029335	0.042520587	0.352279358	0.648450707
13R-127	5.759736425	0.262008011	0.461880444	-0.586468547	0.134753033	-0.062459703	0.839543488	-0.38212442	0.297842247	-0.462113993	0.155078422	-0.137447834	0.639256448
13R-132	4.368941392	1.522820066	0.066931181	1.278350017	0.120936952	0.144397477	0.869981036	1.3716798	0.083371379	1.41738891	0.045788871	0.739214636	0.32626891
13R-134	3.473658248	-5.13E-15	1	-5.13E-15	1	-5.13E-15	1	-5.13E-15	1	-5.13E-15	1	-5.13E-15	1
13R-14	7.417262192	-0.055473282	0.799713021	-0.507492497	0.02327606	0.014609048	0.936418969	-0.467679771	0.031271697	-0.13845497	0.452550451	-0.005545504	0.974988761
13R-147	5.877167932	-0.063804308	0.883848239	0.444229339	0.235600206	0.313815805	0.353289562	0.264988668	0.481848655	0.535106439	0.095828031	0.491326601	0.114592322
13R-153	6.723399395	-0.162816498	0.603044997	0.093031749	0.74778618	-0.268378478	0.333353163	-0.167269759	0.571646831	-0.566758394	0.044200539	0.087317526	0.732772784
13R-177	11.44870641	0.52476709	6.70E-09	0.276965986	0.002299255	0.061586042	0.485837124	0.440672161	8.29E-07	0.466923804	5.65E-08	0.714192094	6.01E-17
13R-182	7.810487775	-0.135392228	0.569768193	0.07977978	0.721957149	0.402550551	0.045757271	-0.117756672	0.60120104	-0.19766524	0.348188493	-0.097556398	0.635513409
13R-183	5.472338058	0.540531089	0.204523717	-0.303602736	0.517513583	-0.071899558	0.853808659	-0.100478589	0.819160321	0.365203441	0.30292352	0.374944627	0.268767723
13R-188	6.955055165	0.763140186	0.030116522	0.424516053	0.232299839	0.306697368	0.356458977	0.928052607	0.005611995	1.349166816	8.29E-06	1.108685932	0.00029356
13R-196	6.229652482	0.06379665	0.853292849	-0.123345676	0.715053797	-0.221086407	0.469950106	0.000313453	0.999452394	-0.580615438	0.069467369	0.143313743	0.606740995
13R-199	8.804195354	0.335489242	0.02615373	0.131210515	0.379195786	0.389299752	0.00292645	0.264657531	0.065017427	0.237632314	0.070351389	0.580304676	2.80E-06
13R-2	6.294129995	-0.453263897	0.203378626	-0.168569226	0.596670257	0.46006089	0.070210627	-0.121443893	0.693437985	-0.239766865	0.390415998	-0.383694408	0.162835695
13R-20	6.061459294	-0.184722195	0.656305621	-0.39365668	0.337652537	-0.076558286	0.830802466	-0.353050209	0.380819942	0.212758006	0.539387644	-0.424935941	0.237383408
13R-201	8.31520596	0.471617396	0.006221722	0.226013728	0.185647296	-0.061214805	0.703002257	0.245292571	0.144689959	0.58130174	6.47E-05	0.549667887	0.000119958
13R-216	6.877714307	-0.371854948	0.170283203	-0.399001696	0.118940667	0.486114528	0.01218605	-0.198562525	0.409236492	-0.212580414	0.319853259	-0.743635191	0.000856744
13R-217	8.619130057	-0.209575015	0.177307317	-0.270535583	0.071491269	-0.110742892	0.410585283	-0.247342278	0.093422341	-0.331196424	0.014781565	-0.553599723	4.88E-05
13R-228	8.9385917	0.187257369	0.427513384	0.122736935	0.599162799	0.228557774	0.308235962	0.697121191	0.001890809	0.131190585	0.556765316	0.844674174	0.000113461
13R-232	8.986235037	-0.036204083	0.797060854	-0.209353584	0.132412024	-0.101546366	0.42075912	-0.104757562	0.437834797	-0.254751321	0.04479672	-0.544448679	2.24E-05
13R-234	5.666409644	0.33051841	0.424333485	-0.553609406	0.221942749	0.123721438	0.735848118	-0.684902015	0.129510502	-0.849802261	0.040598315	0.062958723	0.858917979
13R-236	5.468380384	-0.321296509	0.571738962	-0.398607732	0.463306572	0.085534318	0.854471765	0.013851528	0.977485793	0.375625096	0.397144725	0.483468847	0.262214068
13R-242	5.217709836	-0.200837001	0.72340822	0.819410899	0.061511958	0.329432289	0.433500483	0.559495295	0.212718014	0.240170129	0.567428342	-0.523689063	0.252109111
13R-245	7.366949226	-0.163620313	0.493986535	0.282173997	0.174670934	-0.229415538	0.250906164	0.008629553	0.967889929	0.187686454	0.306196316	0.545239748	0.001161093
13R-253	7.639285153	-0.908333733	0.000441071	-0.641139204	0.007695004	-0.655011561	0.003154139	-0.62785066	0.007907549	-0.020460744	0.920951747	-0.230117604	0.271979023
13R-255	4.056097377	-1.211554347	0.297771892	-3.394827913	0.020771545	-0.663609018	0.434730255	0.166491732	0.840784657	-0.101279588	0.894025185	0.299417615	0.66085039
13R-27	7.847550693	-0.062196034	0.755755863	-0.601748119	0.003723055	0.089525269	0.602599126	-0.73041651	0.000436128	-0.457471578	0.011420358	0.024864741	0.88246551
13R-272	6.224461455	0.150549888	0.6820627	0.041954298	0.905757522	-0.075930441	0.810767239	0.135728347	0.69038706	0.656108245	0.019075537	0.642255644	0.01801298
13R-275	9.789281431	0.258498656	0.032250738	-0.088855587	0.468138428	0.06690266	0.551600895	0.282153616	0.015178828	0.023664306	0.831893019	0.104215029	0.343604529
13R-276	5.942161894	-0.717321745	0.058212709	-0.35603351	0.280939996	-0.024054242	0.929133335	-1.013394184	0.005307378	-0.768917815	0.011079404	-0.35333698	0.189301654
13R-279	8.327502535	0.186423454	0.31707198	0.556709842	0.001024516	0.177092172	0.275662519	0.390338848	0.021903338	0.193023049	0.227590437	0.556753156	0.000223847
13R-293	7.896087204	-0.415661429	0.034921446	0.053447852	0.755701591	-0.064540216	0.678626055	-0.628035234	0.000855202	0.049131398	0.744631672	0.073280616	0.614481463
13R-294	4.023933175	-0.240073616	0.807809662	-3.806816645	0.011504731	-1.094355908	0.239263278	-1.068763249	0.30093033	-1.591934551	0.103724061	-0.329822015	0.687857292
13R-297	3.473658248	-5.13E-15	1	-5.13E-15	1	-5.13E-15	1	-5.13E-15	1	-5.13E-15	1	-5.13E-15	1
13R-303	6.173093417	0.081659302	0.826167943	0.479924416	0.143177929	-0.193459326	0.552073448	0.055602679	0.870820676	0.092689712	0.76113452	0.702663001	0.009499224
13R-307	6.244808746	-0.025946979	0.940689381	0.377662511	0.210520021	0.02754466	0.921875436	-0.35092574	0.298704463	0.414811003	0.107005953	0.484321122	0.046869207
13R-313	8.139337733	-0.126847041	0.55907308	-0.02240235	0.914285063	-0.425964457	0.035188874	-0.233678138	0.270077152	0.067502815	0.724083402	0.312386864	0.092132116
13R-316	7.924026367	-2.150042792	3.24E-18	-1.219846743	5.28E-09	-1.201890277	3.43E-10	-1.205646847	5.07E-09	-0.703019096	0.000102291	-1.228374347	6.15E-11
13R-330	3.473658248	-5.13E-15	1	-5.13E-15	1	-5.13E-15	1	-5.13E-15	1	-5.13E-15	1	-5.13E-15	1
13R-340	8.399278455	-0.244610471	0.167382311	-0.601482384	0.000856699	-0.104351355	0.501628126	-0.128958022	0.436746658	-0.557264744	0.000538248	-0.23238034	0.128804804
13R-341	3.764602138	-0.503151435	0.689637483	-2.686402513	0.080520066	-0.435875472	0.664396842	-0.7986574	0.504541111	-2.686402513	0.032444478	0.394739534	0.63597775
13R-356	5.280863491	-0.830677811	0.129783231	-0.911927702	0.078650228	0.899981046	0.005369724	-0.052646611	0.902375401	-0.652860228	0.118399302	-0.971226047	0.021007862
13R-357	7.931786311	0.596158868	0.011474306	0.259678502	0.274587894	0.305033383	0.168913739	-0.243268398	0.330871821	0.644033843	0.002720573	0.414349151	0.055016878
13R-362	10.01813901	-1.034131874	3.48E-22	-0.363718149	0.000106992	-0.276335012	0.001312054	-0.316816863	0.000576929	-0.863891214	1.22E-21	-0.932754359	1.76E-25
13R-378	5.8746242	-1.265290853	0.006882006	-1.551364368	0.000768406	0.397647089	0.193291845	-0.742876474	0.060218829	-0.446817092	0.185190463	-0.298549211	0.35166332
13R-385	6.205046574	0.635316143	0.093635971	0.739423214	0.036470353	0.26378879	0.441003357	0.728519626	0.037054246	0.423351613	0.201607594	0.751194786	0.014548653
13R-388	9.227395798	0.685131125	3.40E-05	0.278533911	0.097186124	-0.134274428	0.413772406	0.029901088	0.860236265	0.462133202	0.003124185	0.785302968	3.23E-07
13R-389	4.252179277	0.009101292	0.991523416	-1.247048117	0.242805232	-0.564105145	0.525448928	-0.216553657	0.818110337	-0.298908353	0.725302584	-0.307315867	0.714523922
13R-400	5.234907436	-1.915496408	0.018332707	0.032852887	0.955568391	0.141488519	0.796319906	-0.533461752	0.401059093	-0.318959726	0.569904441	0.104699661	0.844335386
13R-402	3.473658248	-5.13E-15	1	-5.13E-15	1	-5.13E-15	1	-5.13E-15	1	-5.13E-15	1	-5.13E-15	1
13R-411	10.48525773	-0.167065504	0.134136031	-0.247048482	0.024763034	-0.202163213	0.0521689	0.077028883	0.46746133	0.156261548	0.121508993	0.107028976	0.289615531
13R-422	8.427681612	0.412855956	0.013151997	0.06313925	0.707410921	-0.054106537	0.728543017	-0.271842284	0.117796555	0.287199842	0.052599329	0.178111441	0.227026166
13R-47	7.284330191	0.2022231	0.407287655	-0.131486322	0.592908179	-0.113636617	0.606051912	0.046193645	0.844765584	0.278950361	0.177022894	0.087202783	0.672385842
13R-52	7.674525819	0.307135927	0.131600143	-0.028260267	0.890091839	0.722539459	1.04E-05	0.351212589	0.061847374	-0.327863671	0.0809132	-0.346849967	0.056981184
13R-69	3.473658248	-5.13E-15	1	-5.13E-15	1	-5.13E-15	1	-5.13E-15	1	-5.13E-15	1	-5.13E-15	1
13R-73	8.385708149	-0.565248632	0.002007864	-0.282006567	0.093833519	-0.207597043	0.17327057	-0.072698949	0.652555402	-0.2809423	0.06530077	-0.122912591	0.401647258
13R-87	7.732211662	0.642971208	0.005801622	1.006615891	3.66E-06	0.113804615	0.609413229	-0.187197829	0.452030611	0.227987475	0.294455422	0.214650125	0.31619856
13R-88	4.259561525	0.367867512	0.685827384	0.433077327	0.615765599	-1.302153717	0.179355643	0.102575065	0.915561849	0.473579604	0.527830218	0.266430426	0.721453
13R-97	6.274493607	0.419432025	0.234587639	0.200093231	0.566671186	-0.297429825	0.378894887	-0.07177057	0.841036838	0.431894742	0.152053713	0.334509385	0.260845705
14F-101	7.18358007	-0.348668564	0.138823283	-0.297969466	0.176482439	-0.503617302	0.012201684	-0.609683602	0.007216072	-0.504405708	0.010691206	0.02283235	0.89714653
14F-102	4.71989099	0.097694566	0.89737727	-0.18271766	0.809645708	0.406323474	0.500676724	-0.23972095	0.747612084	1.296310715	0.014312604	0.391821301	0.496043944
14F-115	6.475139264	0.022354084	0.951242895	0.108071153	0.75409749	0.088479935	0.7785915	0.088563076	0.791781642	0.476667731	0.106654949	0.488027125	0.093866451
14F-116	3.710286629	3.014753853	0.023567224	-5.13E-15	1	1.525918025	0.187682117	1.887725198	0.139142603	2.651242872	0.025630569	2.453584011	0.035058501
14F-118	7.824907889	-0.2013768	0.28080472	-0.285413195	0.110546212	-0.542221337	0.000959983	-0.052847812	0.752741659	-0.175906023	0.247985375	-0.015212025	0.915613312
14F-123	9.694060573	0.057433002	0.61359147	0.065466525	0.550795497	-0.145169628	0.158814699	0.174563351	0.100286834	0.006944321	0.944654079	0.108381586	0.267242736
14F-126	7.018793232	0.146387207	0.533789917	-0.183425366	0.434272237	-0.290828274	0.161535842	-0.707649879	0.005036835	0.202654214	0.277467737	0.363845451	0.036281498
14F-133	7.851805627	-0.303655645	0.104389887	-0.206917007	0.233551346	-0.005753708	0.969283992	-0.283793049	0.099089406	-0.326745506	0.034549525	-0.575403745	0.000194957
14F-142	5.055749101	0.073733368	0.905107641	0.96594666	0.05437813	0.07548357	0.88436591	0.261483823	0.634778721	0.346927517	0.479551479	0.035484483	0.94530875
14F-166	5.270806088	-0.229971925	0.632113707	-0.62363098	0.198334033	-1.007927999	0.026805803	-0.840655309	0.08801962	-0.598283197	0.154817992	-0.328546404	0.39922474
14F-171	6.544966666	0.170102893	0.577456785	0.249705618	0.3748257	0.209793156	0.396393951	0.171978544	0.536605822	0.205794736	0.39723736	0.505693667	0.022083998
14F-190	5.256005105	0.574227505	0.288880394	0.538647332	0.291829711	0.78082838	0.068624609	0.805827394	0.089053591	1.050307161	0.008997914	0.269587997	0.541293309
14F-20	6.629589067	-0.116344339	0.706942752	0.022457447	0.936984886	0.268785478	0.260304236	0.45961302	0.071887293	0.051352182	0.832870023	0.231596645	0.308246926
14F-208	6.354703863	-0.185144768	0.549826608	-0.023337826	0.933662003	-0.050014832	0.838325938	-0.135861003	0.626259859	0.125431149	0.590616244	-0.804479018	0.002154657
14F-214	7.676256867	-0.895967665	1.26E-05	-0.301193378	0.08021817	-0.183496024	0.215426543	-0.332347441	0.049138589	-0.606239063	0.000104357	-0.61153427	4.46E-05
14F-219	7.647282239	-1.344735861	1.09E-06	-0.309889116	0.189384527	-0.249813618	0.257976929	-0.063265589	0.780290022	-1.131283303	1.54E-06	-1.301045059	3.85E-08
14F-231	6.130981073	0.637311074	0.032456331	-0.216335842	0.511172785	-0.593728046	0.052396478	-0.501497457	0.138342114	0.180876708	0.489839572	-0.029515192	0.909664094
14F-234	9.539789836	0.428296541	0.001990441	-0.088351018	0.533932534	0.368185188	0.004371816	-0.128233389	0.363900378	0.053824432	0.68158854	0.317390006	0.012851374
14F-236	10.18861371	0.214045252	0.031366057	0.025618272	0.795209228	0.291541283	0.001072321	-0.00621129	0.94923106	-0.106966176	0.242780746	0.156003397	0.076421342
14F-238	6.988968727	0.01610155	0.95262285	0.459127855	0.049580705	0.024924422	0.910420939	0.607833255	0.006242928	0.027697948	0.898926995	0.549699262	0.004121883
14F-240	7.727198505	0.283364987	0.23808251	0.129089055	0.587281201	-0.157359761	0.487488377	0.090251228	0.700040555	0.138654683	0.523682488	0.310260139	0.142605191
14F-255	6.471962434	-0.130433519	0.64575939	-0.209429066	0.436603792	-0.45641065	0.06182039	-0.744419088	0.010278181	-0.60692808	0.013691689	0.17788404	0.385413909
14F-257	4.987990733	-1.896366949	0.005789413	-0.375356593	0.466374523	-0.73465784	0.133358695	-1.156249632	0.042411952	-1.906496087	0.000747008	-1.642072795	0.002053225
14F-259	7.057819436	-0.529470171	0.043188999	0.150052101	0.487751791	-0.404757163	0.052925197	-0.299866368	0.190580547	-0.385632645	0.059776797	0.413463925	0.016648393
14F-269	8.550175101	0.24894402	0.096344687	0.099323934	0.496172423	0.314291487	0.013971484	0.141335929	0.320962288	-0.383325651	0.005644624	-0.307385137	0.02082122
14F-280	8.899376657	-0.272557154	0.080325792	-0.351262786	0.021131714	-0.186973777	0.178304519	-0.034846815	0.809582896	-0.443643435	0.001580348	-0.394470668	0.004370141
14F-289	3.668438277	-2.345158206	0.16262797	-0.373247083	0.76671916	-2.345158206	0.070760569	0.841072155	0.405766888	-2.345158206	0.063895386	-1.027362378	0.351438431
14F-290	7.981044385	0.163544351	0.430888236	-0.05290678	0.798232249	-0.010186645	0.95702706	0.140057287	0.480169452	-0.066140161	0.724828217	-0.008082884	0.964927613
14F-292	3.473658248	-5.13E-15	1	-5.13E-15	1	-5.13E-15	1	-5.13E-15	1	-5.13E-15	1	-5.13E-15	1
14F-293	7.19949792	-0.272740142	0.217760192	-0.327020201	0.117421255	-0.097082358	0.576364236	-0.534110284	0.011544649	-0.334917532	0.059826251	-0.307485367	0.069099466
14F-296	7.101788132	-0.244108629	0.391133154	-0.342853103	0.213369727	0.000616938	0.998092249	0.082971963	0.747130075	0.044294744	0.851604076	-0.346305049	0.152015769
14F-302	4.244179123	-0.03032038	0.973066421	-1.601895534	0.146728042	-0.188488104	0.802540548	0.549394216	0.461501737	0.349545569	0.607719605	0.126413901	0.851808749
14F-303	3.522379509	-5.13E-15	1	-5.13E-15	1	-5.13E-15	1	-5.13E-15	1	-5.13E-15	1	1.9905991	0.089958975
14F-306	9.939889105	0.017894812	0.867873551	0.114402249	0.263667514	0.289936344	0.001674395	0.15454589	0.122684473	0.132702803	0.151937013	0.16278319	0.07322896
14F-310	5.772714488	0.10885167	0.79147622	-0.082559974	0.836259245	0.107369776	0.749005807	0.531395139	0.12484425	0.01450933	0.965440522	0.41473806	0.16539357
14F-313	6.132576652	0.433057864	0.256251772	0.098378195	0.79681184	0.529629127	0.094061285	0.708839763	0.03536365	0.51585513	0.098032105	0.645813224	0.028466852
14F-319	3.473658248	-5.13E-15	1	-5.13E-15	1	-5.13E-15	1	-5.13E-15	1	-5.13E-15	1	-5.13E-15	1
14F-324	8.310315639	0.223022182	0.240259782	0.601529908	0.000524602	0.226193381	0.177720603	0.298038339	0.094227454	0.441493356	0.006365945	0.208307292	0.200788204
14F-37	7.007443307	-0.35704972	0.221445058	0.024247128	0.925666048	0.36665349	0.101645969	0.099634338	0.69283311	-0.016028905	0.944965066	0.112976361	0.61092587
14F-39	7.663089183	0.101151449	0.683506602	0.122086139	0.612711652	0.004034892	0.985921337	0.230745638	0.322069166	0.179354828	0.413818564	0.111544642	0.605655121
14F-52	8.143884435	0.664525082	0.000930907	0.306940109	0.130326683	0.450187281	0.013056718	0.458029963	0.018831914	0.828671191	1.41E-06	1.081272445	5.43E-11
14F-55	6.268004245	0.737564839	0.059937844	0.391119775	0.324961885	-0.501155551	0.215632926	0.290447173	0.455100977	0.65149593	0.064918582	0.861096413	0.011932883
14F-59	4.068441767	-0.180246391	0.861005917	-0.42015501	0.675067665	0.422807235	0.576195089	-0.009189631	0.991974796	0.540412106	0.458463082	-0.741253911	0.384066068
14F-6	6.271630852	0.095720882	0.787396827	0.538044375	0.077621109	0.760051501	0.00306156	0.462601724	0.125059706	0.26245796	0.341017389	-0.0282421	0.918953137
14F-61	7.976028385	0.013723968	0.946069064	-0.198094682	0.322182525	-0.101387502	0.571759351	0.174683054	0.349062543	0.118050509	0.494740677	0.231298219	0.167727375
14F-67	6.655514985	-0.094285613	0.748309221	0.482080929	0.049795855	0.098894634	0.667999216	0.185737439	0.463885143	0.025652233	0.91093859	-0.036830863	0.868107537
14F-97	6.895499535	-0.21914711	0.474253891	0.198893378	0.471879527	-0.063793834	0.807451321	-0.039114897	0.889146272	-0.121399144	0.639812141	-0.043294698	0.863834988
14F-99	8.137958862	0.542975847	0.004504931	0.006869192	0.972214723	0.047237493	0.794064826	-0.089885403	0.649399831	0.123758959	0.487915622	0.212651703	0.220439458
14R-1	8.699045916	-0.123628557	0.430563097	0.212930894	0.133965811	-0.085100117	0.523592738	0.361288109	0.007910962	0.179930259	0.157316633	0.102255341	0.414683073
14R-106	3.473658248	-5.13E-15	1	-5.13E-15	1	-5.13E-15	1	-5.13E-15	1	-5.13E-15	1	-5.13E-15	1
14R-108	7.862914802	0.124870575	0.572616309	0.037441264	0.862172147	0.141114737	0.476529395	0.01199813	0.955256683	-0.272908656	0.179663702	0.118373852	0.540529654
14R-111	6.319445503	0.722837639	0.026347239	0.281679687	0.396315718	0.384728385	0.190723956	0.418139764	0.191908919	0.14359646	0.632151988	-0.41346577	0.188248004
14R-114	5.793987919	-0.049337003	0.896037534	-0.391699045	0.30102655	-0.306449386	0.34960054	-0.125085204	0.722922798	-0.789501088	0.023473861	-0.301546075	0.329144225
14R-128	7.657382746	0.266706664	0.203752275	0.093508827	0.651528476	-0.157526382	0.417589908	0.115210049	0.568533335	-0.322914009	0.099436293	-0.080706646	0.662676036
14R-130	4.970568279	-0.604339719	0.352076219	-0.193119879	0.734483777	-0.439492178	0.403295721	-0.265596076	0.638949621	-0.035237807	0.940740155	-0.054762901	0.906678163
14R-132	8.413193069	-0.063699854	0.677866571	-0.640067794	6.32E-05	0.046418106	0.721437503	-0.200804911	0.171017393	-0.579254658	3.20E-05	-0.410621362	0.001955103
14R-136	5.592562734	0.444423804	0.254530128	-0.740619062	0.105955747	0.186109123	0.578353443	0.059506446	0.876595305	-0.417039663	0.254298819	0.096584017	0.762519143
14R-141	6.572450943	-0.202480844	0.49069377	0.055677258	0.831164149	0.174280146	0.433750506	-0.298508987	0.272662308	-0.07840335	0.73173011	-0.19329523	0.386209037
14R-153	5.350102216	0.372708102	0.411754953	0.435410504	0.300127216	0.359744628	0.334287268	-0.886352176	0.091282796	0.049485079	0.898139573	-0.182719117	0.634831701
14R-157	6.620752684	-0.446936984	0.098983421	-0.488957548	0.055061114	0.1476393	0.452841569	-0.226621236	0.336793947	-1.044681258	1.22E-05	-1.073705848	2.61E-06
14R-162	8.153510611	0.586828299	0.005898714	0.474294246	0.023193708	-0.191591802	0.364136208	-0.854082135	0.000387761	-0.067950471	0.741525242	0.21691962	0.27689614
14R-179	7.856830865	0.101419142	0.639517636	0.080520345	0.699491158	0.470593576	0.009567648	-0.205599614	0.332597286	0.054021656	0.774248136	0.301619568	0.09366632
14R-181	4.191878758	1.127028883	0.374528678	1.438611022	0.220434642	1.172912942	0.2783523	0.071392306	0.969562166	2.972419484	0.001497239	2.04901925	0.034496305
14R-184	7.298818901	0.498381597	0.077539567	0.328648249	0.236447981	-0.233606018	0.387998027	0.722012904	0.004856955	1.350276941	1.29E-09	1.014537416	7.05E-06
14R-185	9.337070406	0.442267591	0.00094559	0.437792794	0.000639911	0.167687386	0.167031815	0.439583457	0.000492358	1.073969707	2.70E-23	0.858896574	2.48E-15
14R-187	7.04049479	0.375328815	0.179621066	-0.120405812	0.676752117	-0.128896601	0.621948106	0.12218132	0.657593691	0.426081095	0.077864049	0.395034115	0.097574402
14R-192	3.473658248	-5.13E-15	1	-5.13E-15	1	-5.13E-15	1	-5.13E-15	1	-5.13E-15	1	-5.13E-15	1
14R-194	8.103431265	0.018401671	0.928030325	0.146056463	0.446960826	0.27799311	0.115399178	-0.178888647	0.365810727	-0.309971994	0.09547723	-0.038427367	0.828050611
14R-195	7.956489205	0.344195878	0.09283396	0.688304053	0.000172293	0.26732014	0.129444736	0.058329917	0.769864799	1.035737112	3.66E-11	0.688322254	1.56E-05
14R-201	6.607165332	1.152350726	0.00016673	0.496686228	0.128045071	0.570323898	0.043557138	0.89392097	0.002501479	1.110260712	1.13E-05	1.408095643	1.18E-09
14R-204	10.97739825	0.276387391	0.004695663	0.177970455	0.066104789	0.076089373	0.414346938	0.104698593	0.278986511	0.187874036	0.040635924	0.68127045	2.80E-14
14R-205	6.711768507	0.261273232	0.433263896	-0.357804201	0.302099832	0.17657216	0.561403105	-0.084431701	0.798581658	-0.065257953	0.831133263	0.269292515	0.355032085
14R-21	7.931731829	-0.345769212	0.142086343	-0.038730455	0.860278507	-0.000488306	0.998384284	-0.007095922	0.973859119	-0.038690947	0.84812258	-0.086507091	0.66663531
14R-210	9.206225413	0.437502556	0.002547246	0.247053108	0.085184259	0.256519425	0.053728047	-0.031428388	0.830223758	0.889466651	8.60E-13	0.423130654	0.00092405
14R-217	5.80172341	-0.043173524	0.909952816	0.12957411	0.707356336	-0.609550935	0.075962509	-0.427135787	0.253007533	-0.014602592	0.96157006	0.016320043	0.954835038
14R-219	3.642558546	0.274800277	0.862172741	-1.944441938	0.240060142	0.332203532	0.807445721	-1.944441938	0.226690647	-1.944441938	0.157569039	-0.034195887	0.992960685
14R-220	3.473658248	-5.13E-15	1	-5.13E-15	1	-5.13E-15	1	-5.13E-15	1	-5.13E-15	1	-5.13E-15	1
14R-223	7.931466916	0.35713262	0.184174123	0.944651556	0.000149355	0.042969151	0.8661704	-0.378360884	0.176200128	0.605140932	0.012860896	0.698852622	0.003805671
14R-229	3.971838068	-0.160526939	0.901958788	-0.371368032	0.767752102	1.479325188	0.074324462	1.515091219	0.09467758	0.662962617	0.472588971	-0.34871861	0.731267658
14R-232	10.90337425	0.293495065	0.007175756	0.233624744	0.031199624	-0.172064128	0.10683848	0.126494599	0.24263518	0.214922023	0.038466917	0.413049001	6.11E-05
14R-245	7.373394851	-0.285255368	0.204725583	-0.316227143	0.136859368	-0.281578252	0.12754304	0.156637937	0.410410887	-0.443099036	0.017585574	0.336287181	0.033633061
14R-249	5.960086175	0.350090754	0.355231834	0.423854891	0.23177362	-0.675064776	0.072024851	-0.413395763	0.301927237	-0.175555855	0.607484607	0.699681412	0.017033081
14R-250	8.119273763	0.440853655	0.010031712	0.303585382	0.066692963	0.530427297	0.000164946	0.171510499	0.299632055	0.259821514	0.072957982	0.439160632	0.001213769
14R-264	7.793630014	-0.160037333	0.512778146	0.139533246	0.534447073	0.694783865	0.000469264	0.204664902	0.357371093	-0.25206582	0.241607803	0.272119344	0.179235995
14R-269	8.013156244	-0.733845853	0.000852933	-0.29403573	0.137089116	-0.184722697	0.296061988	-0.084756106	0.652586038	0.1684818	0.31519003	-0.020595764	0.902944552
14R-271	6.871126422	-0.038620249	0.892536681	0.062237528	0.814556239	-0.052295883	0.828724032	-0.093308192	0.726413637	0.194715134	0.39643797	0.292843973	0.181841793
14R-284	3.473658248	-5.13E-15	1	-5.13E-15	1	-5.13E-15	1	-5.13E-15	1	-5.13E-15	1	-5.13E-15	1
14R-286	8.739982796	-2.065130835	3.53E-19	-1.674773549	1.29E-14	-0.748648492	0.00012057	-1.464569852	3.64E-12	-1.233778177	5.29E-10	-1.816477879	1.66E-18
14R-291	5.254326166	-0.603755178	0.230545148	0.449588053	0.241818339	-0.372610907	0.338429931	-1.143875747	0.023495108	-0.691670154	0.086786616	-0.439894322	0.232815991
14R-293	8.197862725	-0.102027888	0.647000202	0.03190034	0.880970218	0.447936069	0.022038619	-0.073916824	0.72948031	-0.120413579	0.549871653	-0.273846744	0.174309536
14R-300	8.831721051	-0.24143045	0.124762464	-0.357361619	0.020529862	-0.120070933	0.39104738	-0.276258831	0.068431755	-0.495955511	0.00053041	-0.524469989	0.000217496
14R-308	4.335153787	0.054841899	0.945267474	0.096723026	0.896206941	0.135358842	0.83288627	-0.306644857	0.692995588	0.047144288	0.941217637	-0.350387791	0.591161802
14R-319	6.017329273	-0.990614703	0.0130913	0.143825105	0.630827773	-0.259843363	0.354410743	0.072080967	0.807366222	-0.25224362	0.358860543	-0.852749378	0.003424816
14R-327	5.825597595	0.548865873	0.154560182	-0.343427597	0.418704004	-0.653497718	0.097822315	0.229100809	0.546144232	0.112322413	0.746605026	0.28314852	0.387734535
14R-330	7.269159759	0.771799354	0.001662815	0.29472037	0.244108601	0.209862485	0.357162351	0.369360923	0.131446949	0.781145272	0.000163155	1.04452901	8.12E-08
14R-332	6.258767145	0.523446646	0.084430561	0.208123183	0.490955904	-0.341617565	0.240488746	-0.12415722	0.692196686	0.454137477	0.066819746	-0.079479016	0.760289262
14R-340	3.473658248	-5.13E-15	1	-5.13E-15	1	-5.13E-15	1	-5.13E-15	1	-5.13E-15	1	-5.13E-15	1
14R-344	5.284049686	-0.833387417	0.216340029	-0.035705654	0.951691109	0.046765712	0.924309903	0.343256175	0.515222906	0.194961657	0.696079872	0.053776983	0.910447815
14R-347	10.75611508	0.21488794	0.085970813	0.095466294	0.44495693	-0.595997422	1.90E-06	0.258968122	0.035245216	0.34948155	0.003297111	0.541075383	5.02E-06
14R-348	6.302993162	0.167411619	0.649336847	-0.050072426	0.89041231	-1.015497377	0.006782782	0.443834714	0.17996881	0.530421599	0.079115154	0.455070413	0.12599587
14R-349	9.035820723	0.22762394	0.064992066	-0.276177655	0.03026101	-0.582068845	1.04E-06	-0.018621454	0.876835571	-0.060777774	0.578245083	0.133177598	0.200123082
14R-36	3.946765088	0.097921133	0.933821285	-0.910318408	0.457831511	-1.383962092	0.222830154	0.276912255	0.788274949	0.07271084	0.939834364	0.399239007	0.647475169
14R-40	5.612758849	-0.743869769	0.158950806	-0.203132451	0.655182823	-0.677067726	0.118242225	0.197307945	0.642583874	0.178434793	0.636944774	0.535509406	0.126220784
14R-44	5.242109936	-1.597768456	0.018445981	-0.925038841	0.103485376	0.063953141	0.883330467	0.176021066	0.705948588	-0.466183483	0.314653432	-0.02356467	0.956167002
14R-46	5.086102392	-0.197556398	0.726139419	-0.464434476	0.401786352	-0.300391599	0.51878922	0.102713333	0.832210185	0.034301787	0.93651788	0.491096916	0.197473956
14R-72	5.343506557	-0.621889392	0.241835687	-0.179720496	0.69807374	-0.263417094	0.52687389	-1.022812781	0.049665205	0.113015902	0.770316629	-0.220892573	0.573672151
14R-74	8.06781394	-0.138972335	0.423293817	0.092761127	0.553957556	0.163092521	0.233505518	-0.188824935	0.241245254	-0.148986655	0.293054512	-0.289821616	0.037765932
14R-75	3.733844408	0.935053918	0.512564383	-1.241326391	0.382824141	1.481885755	0.190074249	-1.241326391	0.3674019	1.415946403	0.20901409	1.239597955	0.26670791
14R-89	7.3119338	-0.350301615	0.174977268	0.147643863	0.518505153	-0.085596958	0.688489528	0.075560976	0.73907538	-0.046683386	0.822988869	-0.102504538	0.61774685
14R-9	6.178146097	-0.203933789	0.594847962	0.080723143	0.813674529	0.407432738	0.153216351	0.442790832	0.15796386	0.414197111	0.139784768	-0.056023215	0.847407431
14R-90	7.820473487	-0.144011511	0.543314015	-0.047362508	0.833655072	-0.020546281	0.921641352	0.319609103	0.133989449	-0.126892298	0.542763692	-0.203558713	0.326131899
15F-1	3.473658248	-5.13E-15	1	-5.13E-15	1	-5.13E-15	1	-5.13E-15	1	-5.13E-15	1	-5.13E-15	1
15F-10	7.892938485	0.230628049	0.249920963	-0.159941251	0.431411004	0.096207638	0.578704772	0.314937259	0.085839357	0.756156875	1.18E-06	0.586000283	0.000152193
15F-102	5.564804594	-0.200809628	0.620403214	-0.877727613	0.041553354	-0.255588425	0.441360825	-0.875955901	0.036392592	-0.300529208	0.35994725	-0.275812372	0.376944634
15F-104	10.12933822	-0.053688008	0.701915287	0.133710115	0.32914683	-0.145428735	0.278127324	0.014669192	0.914676237	-0.026378539	0.841899077	-0.348589453	0.00953563
15F-107	7.395751139	-0.139888368	0.568677579	0.09451792	0.678273172	-0.286158893	0.188187853	0.080223164	0.720852934	-0.173728167	0.414291846	-0.285200642	0.176009061
15F-112	4.280675679	-1.71169512	0.15756659	0.255021613	0.769165155	-0.582862142	0.502845644	-2.05880161	0.07743365	-0.125810078	0.874336842	0.377966054	0.630091404
15F-116	4.782136546	0.655286981	0.403760352	1.037294173	0.130719148	1.699599808	0.001647517	1.370350296	0.029764568	1.007645521	0.092096439	1.230367311	0.026425277
15F-129	6.207454939	-0.155313148	0.599600682	-0.524949848	0.076873599	-0.165572412	0.49134044	-0.637236233	0.030708202	-0.861371245	0.00126812	-0.953610626	0.000227373
15F-14	9.972204863	-0.859659645	2.37E-08	-0.26967342	0.06571844	-1.72903075	1.94E-28	-0.197808886	0.172598867	-1.536654047	7.01E-24	-1.225223725	2.20E-16
15F-141	8.235064952	0.001185275	0.994182301	0.073829454	0.62390708	-0.209001425	0.131768041	0.190834237	0.184457793	0.233289405	0.064937717	0.122781213	0.320766762
15F-144	4.550997264	-0.96255772	0.166001142	-0.462549342	0.432600927	-0.113702719	0.81262888	-0.780191234	0.199577191	-1.592526612	0.008736429	-1.803818224	0.002516316
15F-148	5.200380321	-0.285893719	0.635730287	-0.276244442	0.633951224	0.234248645	0.645314051	-1.663361297	0.015709547	-0.109957811	0.82998207	-0.493984032	0.347873012
15F-156	7.888808048	-0.025852161	0.894040652	0.07483455	0.678964966	0.00450519	0.977770049	-0.091167971	0.616476053	-0.075967945	0.640450858	0.291820116	0.051418769
15F-157	7.075795083	-0.050063045	0.872707541	-0.247347559	0.426750642	-0.228229004	0.421654825	0.065517674	0.823016219	-0.056358149	0.838208757	0.782768553	0.002188546
15F-161	5.921770316	0.603339926	0.135610645	0.702654428	0.063780526	0.058543664	0.875477622	0.702654758	0.057994481	0.172692233	0.633207544	0.3402668	0.320660788
15F-163	6.843699025	-0.997683876	0.009259861	-0.634013136	0.068835046	-0.0720602	0.81026455	-0.190374225	0.559839545	0.737899916	0.007929655	0.151839443	0.597058823
15F-18	7.368243333	-2.325783592	1.15E-15	-0.691047633	0.001410197	-1.564037045	1.14E-12	-0.275041286	0.173861479	-1.474498767	7.77E-12	-1.510789496	9.87E-13
15F-180	5.88315333	0.069308811	0.868049858	-0.56294996	0.199252459	0.271283643	0.420556018	-0.581364464	0.17530515	0.497665719	0.120022261	0.757928872	0.011290862
15F-197	4.781660268	-0.323721669	0.583000539	-1.724499771	0.015539047	-0.054598258	0.90444733	-0.907576004	0.128334752	-0.544680667	0.26265549	-0.291067449	0.512368563
15F-200	3.793901048	1.643972495	0.132717005	0.076581845	0.953405495	-0.369308582	0.75878549	-1.895115563	0.201643518	1.112149551	0.25538391	0.558493362	0.580701206
15F-203	3.473658248	-5.13E-15	1	-5.13E-15	1	-5.13E-15	1	-5.13E-15	1	-5.13E-15	1	-5.13E-15	1
15F-206	11.50909275	-0.721051938	7.90E-14	-0.20524305	0.025463974	0.067578699	0.443487227	-0.011403186	0.899510683	-0.568724307	2.55E-10	-0.799320666	2.52E-18
15F-21	7.325915465	0.248845213	0.315431348	-0.16792573	0.506185313	-0.044936093	0.84166165	-0.00813361	0.973272358	0.083567633	0.701669741	0.38012246	0.066136572
15F-217	8.346779948	0.133939984	0.446939933	-0.132750386	0.449312706	0.138096819	0.369171592	-0.055616415	0.744386053	0.403272157	0.00616851	0.187839346	0.204188759
15F-232	6.033602383	-0.433150795	0.284128182	0.230379636	0.488087404	0.434008088	0.120516786	0.016501805	0.960954707	0.471340799	0.083990069	-0.099903071	0.729264565
15F-238	8.381438191	0.086869775	0.622780901	-0.19332841	0.271930069	-0.35778657	0.030108973	-0.062792909	0.7139395	-0.05010192	0.750986527	0.15264512	0.317095034
15F-245	8.179903062	-0.193215316	0.30999619	-0.537498243	0.00493693	0.110886336	0.494877865	-0.343374297	0.062956213	-0.125207996	0.447310607	-0.347299107	0.035536987
15F-249	4.186434314	0.751669236	0.47531658	-0.07947664	0.951690841	1.141965459	0.203723278	0.135263011	0.883952361	-0.085973296	0.940602184	-0.795293809	0.445058863
15F-26	3.473658248	-5.13E-15	1	-5.13E-15	1	-5.13E-15	1	-5.13E-15	1	-5.13E-15	1	-5.13E-15	1
15F-263	4.461326901	-1.011912875	0.395592492	1.412248194	0.050901023	1.243091047	0.05954179	0.910345894	0.239025018	1.272594945	0.048826155	0.927923109	0.157908388
15F-265	6.214134477	0.535713037	0.103388471	-0.247983816	0.488501675	0.191384478	0.511078929	0.231686472	0.469495883	0.054576504	0.85295683	0.361750842	0.17956907
15F-269	4.816459793	1.142584247	0.144173828	0.00240433	0.997129645	-0.342811981	0.671726074	-0.887911796	0.334771578	0.544854305	0.47141835	0.959065691	0.184781298
15F-27	3.473658248	-5.13E-15	1	-5.13E-15	1	-5.13E-15	1	-5.13E-15	1	-5.13E-15	1	-5.13E-15	1
15F-281	9.352790826	-0.136654571	0.313831499	-0.219509473	0.095105972	0.366402705	0.001258433	-0.102918496	0.420617161	0.394007883	0.000449843	0.084319089	0.458614936
15F-286	6.029295536	0.026220592	0.946479025	-0.184606383	0.628237482	0.11936144	0.711803233	0.429550608	0.200578941	0.158957412	0.615444451	0.123467132	0.68822394
15F-288	6.21919098	0.175386973	0.591938722	-0.150698487	0.644146779	0.28201265	0.287265316	0.062222559	0.839383868	-0.019725677	0.942591737	-0.310109454	0.260939566
15F-296	6.574566331	0.493957696	0.0680532	0.250262549	0.346732389	0.626687821	0.003871023	0.041272606	0.878387709	-0.505305683	0.052760895	-0.283626423	0.236373664
15F-307	3.549433845	-1.222744221	0.424315533	0.766470964	0.588250997	-1.222744221	0.301733019	-1.222744221	0.37121087	0.25557724	0.846566843	-1.222744221	0.260245544
15F-309	6.866410036	0.046004798	0.890198276	-0.234186911	0.479603742	0.035508952	0.905012535	0.249006526	0.417062468	-0.10752054	0.720082498	0.014753683	0.959848009
15F-312	4.334171939	-1.046464517	0.396142051	1.168931401	0.147951037	0.129921793	0.873320297	-0.071131562	0.94574253	0.662011654	0.390024305	1.430252594	0.038811501
15F-318	10.45678188	-0.059979342	0.624133979	-0.193380106	0.112204199	0.214310398	0.060205212	0.163340393	0.164807959	-0.18760656	0.103586719	0.225111694	0.046352279
15F-33	5.858485415	0.045457794	0.909281038	0.419275353	0.231525355	-0.033515276	0.920207093	-0.316941073	0.418840595	0.038973895	0.904700035	0.104444079	0.735779505
15F-331	7.363333677	-2.660375318	2.01E-16	-0.618272275	0.007487488	-0.759138697	0.00040171	-0.188415285	0.383429849	-1.616214812	5.88E-12	-1.538476645	1.34E-11
15F-345	8.130490055	-0.074104687	0.691047789	0.09398974	0.586066933	-0.076777376	0.628726788	0.340885142	0.035685189	0.049051664	0.749328438	0.256400935	0.078429668
15F-381	3.473658248	-5.13E-15	1	-5.13E-15	1	-5.13E-15	1	-5.13E-15	1	-5.13E-15	1	-5.13E-15	1
15F-388	6.381308166	-0.558770897	0.08818053	-0.527211314	0.087577346	-0.323947013	0.220858405	-0.800027822	0.011027625	-0.475785597	0.07375851	-0.404713911	0.112727582
15F-39	6.088653382	0.164022067	0.614534033	-0.060297923	0.849694693	-0.593131899	0.051423234	-1.015107857	0.00622692	0.103599686	0.69444855	0.154658401	0.536391889
15F-42	7.348420822	0.027432458	0.926744732	0.399219468	0.151806516	-0.335181298	0.234443362	-0.126045898	0.667095094	0.040754902	0.879589761	-0.025053104	0.925955968
15F-428	3.473658248	-5.13E-15	1	-5.13E-15	1	-5.13E-15	1	-5.13E-15	1	-5.13E-15	1	-5.13E-15	1
15F-431	5.071994793	0.794993462	0.191684742	0.579072075	0.341821309	-0.087596014	0.882285672	1.057898231	0.056437905	-0.309111612	0.608264528	0.88164472	0.086332284
15F-435	5.555293984	0.631278454	0.143537835	0.278074247	0.520773318	0.592352878	0.097426512	0.324091616	0.438490697	-0.207064616	0.608601638	0.608102729	0.070253194
15F-436	13.31303247	-0.239862012	0.012836122	0.006724457	0.943985383	0.012731065	0.893335025	-0.056602932	0.553726722	-0.33411042	0.000447129	-0.278826314	0.003447815
15F-444	4.161612808	0.111131424	0.879007153	-4.114563354	0.002468419	-0.496585216	0.452074869	-0.256205453	0.718735156	-0.821430565	0.229678326	-2.796784759	0.00160035
15F-448	4.136797958	-1.819787873	0.109275193	-3.99173005	0.005466199	-0.393599766	0.600826338	-0.129334561	0.870840937	-0.998728966	0.214284145	-0.617465883	0.403238288
15F-45	8.08662391	-0.362647617	0.066068386	-0.315067836	0.095271732	0.050738023	0.757977009	-0.107649632	0.548144141	-0.475374178	0.005852309	-0.196089049	0.229746762
15F-453	8.439438312	0.292459882	0.075889868	0.442628911	0.00388096	0.311524569	0.026949144	0.444787431	0.003128924	0.233832115	0.095533884	0.136357368	0.324510922
15F-458	5.178419417	0.122712631	0.824360659	-0.276184702	0.617930149	0.520091739	0.253413039	-0.660216069	0.253005699	-0.348006309	0.482117199	-0.452772888	0.351641197
15F-473	5.768083962	-1.110685285	0.0078916	-0.983583498	0.009898504	-0.922012336	0.004891833	-0.203561738	0.528671683	-0.474570811	0.112178733	-0.867196562	0.00447156
15F-479	8.361633915	-0.327562143	0.069448048	-0.260587161	0.123736377	-0.484149595	0.0019998	0.404304714	0.007023149	0.464150416	0.00063581	0.315026147	0.019918582
15F-5	4.679659197	1.475050033	0.072041794	0.790639007	0.363531382	0.509720686	0.527226984	1.475279069	0.065055641	0.38726465	0.637101218	0.601577457	0.435865487
15F-6	8.816217782	0.027476737	0.87579999	0.229903199	0.165191475	0.037424502	0.811389469	0.332352555	0.039467505	0.661160629	6.69E-06	0.437285353	0.003279262
15F-89	5.389652024	0.474517365	0.346833616	0.946924558	0.029892897	0.04015819	0.928497722	-0.025392829	0.960731816	0.792129871	0.042751499	0.534585112	0.174784356
15F-9	5.643361964	-0.583621026	0.153617314	-0.854792164	0.033271531	-0.65961638	0.048379883	-0.461834498	0.20283708	-0.809406368	0.016122619	-0.090846049	0.748281151
15F-94	4.833034997	-1.013310881	0.167277983	-0.16428887	0.785296469	-0.294670101	0.588062632	-0.126751704	0.829383127	-0.740521839	0.193492953	0.092599633	0.84918679
15R-10	3.473658248	-5.13E-15	1	-5.13E-15	1	-5.13E-15	1	-5.13E-15	1	-5.13E-15	1	-5.13E-15	1
15R-101	10.02189523	0.006536277	0.962343067	-0.388747683	0.005664854	0.330546993	0.011199683	-0.507684877	0.000301732	-0.669376684	8.51E-07	-0.552470308	4.02E-05
15R-116	5.755000325	-0.959814973	0.0334645	-1.021076957	0.017520723	-1.060452169	0.005477423	-0.615802928	0.118204534	-0.416862512	0.223365342	0.074693727	0.811172579
15R-12	8.449708203	0.488572853	0.005303794	0.299754647	0.083007148	0.340540382	0.030721512	0.353479959	0.03672132	0.532646076	0.00048071	0.431420351	0.004345486
15R-137	8.099137355	-0.14606134	0.477151928	-0.034456295	0.860709765	-0.10585991	0.560997763	-0.063879064	0.741583477	-0.091523092	0.612134974	-0.353979332	0.051892687
15R-148	6.352015693	-0.456649315	0.177763273	-0.114800068	0.704992151	-0.101978211	0.706030712	-0.537492009	0.090549732	-0.553088137	0.052154395	-0.330734995	0.212504754
15R-149	3.546011497	-1.222691931	0.424329764	-1.222691931	0.386583752	0.307283741	0.814833508	-1.222691931	0.37122691	0.219362821	0.860533993	-1.222691931	0.260263192
15R-150	8.33267799	-0.56886645	0.001548464	-0.511417437	0.002693082	-0.306757637	0.042574013	-0.31964334	0.049783537	-0.354620178	0.018552876	-0.345376562	0.018845623
15R-157	9.359718345	0.155935798	0.311826382	0.051897194	0.731802007	0.42270828	0.002025654	0.409734408	0.00446551	0.746342212	1.90E-08	0.563207639	2.57E-05
15R-162	6.649968095	0.62086898	0.027786617	0.113693388	0.696852842	0.239162502	0.343679929	0.485522156	0.069540558	-0.443554087	0.110096152	0.607884069	0.007426306
15R-169	4.19301648	1.178224879	0.247106406	0.082154133	0.942281281	1.299042522	0.143796391	1.172226099	0.22789107	0.882555667	0.340396335	0.764877721	0.391970879
15R-172	7.007887577	0.113424719	0.688384554	0.445714478	0.081872841	-0.158410852	0.527267619	0.241438467	0.35025826	0.508287806	0.024084703	0.449241948	0.042850091
15R-175	7.55627445	-0.043044634	0.839137593	0.255858529	0.171548841	-0.205419419	0.247501299	-0.035704885	0.853103455	0.561224311	0.000221834	0.216884659	0.161180229
15R-177	4.534158034	0.861651683	0.312273382	0.640264768	0.450694846	1.071738333	0.128703624	1.180087596	0.121459954	0.521865086	0.483836681	1.3687436	0.036591533
15R-178	9.180086411	-0.176599609	0.212188281	-0.362168503	0.009502866	0.150662245	0.21864204	-0.005784886	0.965001003	-0.276118792	0.028416592	-0.059997819	0.62206239
15R-185	4.879930252	-1.080201716	0.120632404	-0.665675668	0.289454944	-0.879255565	0.143062074	-2.876749047	0.000681389	-0.818924076	0.159645771	-1.042644358	0.075619679
15R-187	10.72854678	0.503770589	2.00E-05	0.078503055	0.51100494	0.205771643	0.073329293	0.280214409	0.017022318	0.117617478	0.305001327	0.309554912	0.006524394
15R-189	6.535984489	-0.642570174	0.079951839	-0.754987488	0.036127325	-0.588222926	0.072468329	-0.523120319	0.128799282	-0.213232024	0.491532375	-0.634392322	0.044945471
15R-19	9.07162663	0.052960384	0.731892019	0.173365386	0.239253327	0.149204684	0.276804916	0.373698008	0.008390407	0.291466175	0.029843659	0.08160447	0.544005412
15R-194	5.12060065	0.109382189	0.856855288	0.083332362	0.88270671	-0.219118688	0.690718159	-0.37125138	0.537570617	0.133432957	0.795288848	-0.510698421	0.355087057
15R-211	11.775245	-0.32709547	0.000349948	-0.270675115	0.002712172	0.072925936	0.399647249	0.008158829	0.926504822	-0.401535247	4.62E-06	-0.590281183	2.83E-11
15R-218	4.693571046	-0.410092283	0.512030245	-0.462466323	0.432609912	-0.018125112	0.969352771	-0.570101765	0.32978725	-0.668435295	0.197076075	-1.191215906	0.027183143
15R-219	4.82844371	-0.695067992	0.338567049	0.050144044	0.932528846	-0.591695976	0.329525248	-2.209613538	0.010196238	0.088321167	0.875794071	0.159927576	0.764545428
15R-220	6.0158192	-0.491609899	0.131091964	-0.956094409	0.003997134	-0.134869625	0.589657778	-0.879976076	0.005779164	-1.266044788	2.09E-05	-1.351954923	2.67E-06
15R-225	5.526238623	-0.564061177	0.265371313	-0.025078074	0.953082702	-0.07581481	0.839416709	0.030215986	0.941369928	0.193473732	0.580499384	0.519351652	0.101152233
15R-229	5.515154293	-1.205586928	0.030651379	-0.103638872	0.805705556	-0.558933271	0.159302015	-0.129425	0.753574976	0.160389529	0.64000219	0.669303596	0.025990368
15R-235	4.156939811	-0.169460626	0.859014314	-0.047542681	0.956749006	-0.361607635	0.664414367	-3.718457977	0.010295499	-0.642159788	0.451032508	0.158184	0.835840553
15R-243	6.378947942	-0.255709766	0.451514107	-0.000617887	0.998487884	0.010615071	0.969615712	-0.335497832	0.297529625	-0.702870175	0.020024295	-0.191005299	0.487322481
15R-247	5.816428365	0.679547434	0.061684398	-0.197290311	0.624978612	-0.018269888	0.957057797	0.119892399	0.745982301	0.024046171	0.941998202	0.591966316	0.038893544
15R-249	5.986771003	0.446708358	0.396555655	0.244625246	0.643091503	-0.024618374	0.960546949	-0.323433408	0.563995879	1.485034449	0.000705115	1.705785795	7.50E-05
15R-264	3.473658248	-5.13E-15	1	-5.13E-15	1	-5.13E-15	1	-5.13E-15	1	-5.13E-15	1	-5.13E-15	1
15R-265	8.845862109	0.361199416	0.075433622	-0.359458869	0.086603767	0.497080414	0.009837238	-0.317321815	0.128329265	-0.432176638	0.031360598	-0.084169697	0.667708638
15R-284	5.846970081	-0.579979816	0.165018238	-1.401422177	0.001916847	-0.016734665	0.958705008	-0.30261242	0.411522328	-0.273205179	0.410365557	-0.689524864	0.042274616
15R-289	6.516855151	0.234849802	0.500592087	0.690238557	0.025963334	-0.030946382	0.921147343	0.125121637	0.707799329	0.588063284	0.037122679	0.418509674	0.137299984
15R-29	4.527299643	-0.000266192	0.999849419	-0.01364617	0.984082233	0.211508444	0.709596855	-0.663347821	0.371800965	0.349493711	0.521278761	-0.533888025	0.376843331
15R-293	7.01148593	-0.565940517	0.0381475	-0.55359299	0.033285855	-0.374910056	0.105905973	-0.958786956	0.000418337	-0.649272074	0.006163194	-0.752108519	0.0013267
15R-294	6.459648091	-0.312258575	0.330976343	-0.147445874	0.611852218	-0.256013355	0.319954129	0.291543301	0.262588274	-0.084353363	0.730557432	0.346191171	0.111181903
15R-314	7.705958139	0.372592369	0.107969984	0.339403794	0.128850647	0.405051398	0.045910122	0.659019658	0.001676973	0.513118203	0.009612733	0.257142336	0.198402414
15R-327	3.473658248	-5.13E-15	1	-5.13E-15	1	-5.13E-15	1	-5.13E-15	1	-5.13E-15	1	-5.13E-15	1
15R-33	8.787312407	-0.344325097	0.030294966	-0.182246957	0.219633364	0.196153821	0.127562351	0.114746897	0.41130031	0.058163422	0.652101336	0.052300777	0.680449577
15R-34	7.173395405	-0.585235755	0.020062622	-0.284875383	0.20717634	-0.425385657	0.038281048	-0.075210771	0.724762094	-0.303563991	0.126411841	-0.567529939	0.004518687
15R-341	5.922444847	-0.453002827	0.228332716	-1.246713505	0.002114879	-0.01894284	0.948947082	-0.642040163	0.073180443	-0.906224144	0.006335526	-0.564036125	0.062962075
15R-344	7.283016337	0.69299076	0.009876519	0.408722762	0.128037687	0.166782192	0.50947289	-0.076496286	0.787446101	0.762450822	0.001041214	1.112501734	6.23E-07
15R-346	7.401513839	-1.166949142	2.87E-07	-0.624518998	0.001069219	-0.211595815	0.167173653	-0.656653412	0.000440837	-0.631311563	9.74E-05	-0.454670774	0.002414192
15R-355	3.553160096	-5.13E-15	1	1.974494125	0.132511518	1.560354085	0.187256117	-5.13E-15	1	1.48691116	0.198262674	-5.13E-15	1
15R-366	9.12455651	-0.192275287	0.205077276	-0.032486325	0.821501522	0.242915334	0.064189118	0.226764765	0.101045418	-0.294194728	0.030723693	-0.261455431	0.050720724
15R-372	8.364005558	0.046950059	0.784504604	-0.097275415	0.561823689	0.076530587	0.606907214	-0.134200608	0.417900306	0.088310603	0.547405065	0.110319686	0.441861347
15R-380	8.804664708	-0.198862092	0.187285622	0.157651716	0.245607616	0.026993702	0.82880497	0.201092057	0.129199724	-0.019602435	0.874431322	0.126426029	0.287189823
15R-385	6.383433058	0.262930699	0.410395804	-0.10991927	0.732201598	0.223494971	0.395235428	0.423505432	0.134008216	0.45426071	0.06672848	0.259322727	0.291103573
15R-399	7.394773147	-0.966948235	0.000839529	-0.197586163	0.438852187	-0.782449582	0.001802494	0.214164047	0.369645589	-0.292910325	0.212020847	-0.571222658	0.01649057
15R-4	6.581148329	0.121425305	0.702542597	0.173126157	0.563954762	-0.165897096	0.560963514	-0.326890415	0.304193339	0.031604204	0.907396535	0.231339701	0.375024315
15R-403	11.35183855	0.31318879	0.003697582	0.50857337	1.59E-06	-0.146502119	0.166178735	0.492367022	3.09E-06	0.395659395	0.000120636	0.669778775	6.54E-11
15R-427	5.801915204	0.126339624	0.747548488	-0.415576655	0.310754745	0.206796469	0.534026875	-1.054667704	0.018065677	-0.3672116	0.302459522	-0.310168666	0.368063252
15R-430	11.5060787	-0.381466609	0.001563082	-0.522871182	1.43E-05	0.23492383	0.042025495	0.083231847	0.477793146	-0.528431296	6.73E-06	-0.758734991	1.71E-10
15R-432	3.522481937	-1.243788443	0.421403023	-1.243788443	0.383674466	-1.243788443	0.299018886	-1.243788443	0.368335967	0.197751271	0.868995295	-1.243788443	0.25770345
15R-433	5.259048894	-0.030210867	0.953348451	-0.677139974	0.208974649	-0.132403834	0.766033586	-0.314143194	0.528891391	-0.311141786	0.489101756	-0.660438019	0.145935279
15R-440	4.803264702	1.047749934	0.050101992	0.099379112	0.868684635	0.534015884	0.270978604	0.666147063	0.20611565	-0.976352935	0.114257164	-0.514373308	0.345173714
15R-442	6.157464599	-0.064071974	0.865372305	-0.342133455	0.359568882	-0.200586163	0.531571769	0.266392377	0.415490211	0.617954307	0.025633962	0.432333717	0.116943901
15R-451	7.277903248	0.319625875	0.18628098	0.037955277	0.874084143	0.498824638	0.011046844	0.490525817	0.023290953	0.366962536	0.063414763	0.542109512	0.00344188
15R-461	6.566636713	0.078774728	0.806529797	0.38430533	0.175545239	0.262652241	0.30019798	0.521130044	0.053073333	0.369567212	0.130347693	0.706661091	0.001370681
15R-466	3.473658248	-5.13E-15	1	-5.13E-15	1	-5.13E-15	1	-5.13E-15	1	-5.13E-15	1	-5.13E-15	1
15R-47	6.831151055	-0.361897045	0.273616304	-0.281299589	0.37265018	-0.293863587	0.309171669	-0.065044835	0.828550851	-0.031910861	0.90843686	-0.040023571	0.883656834
15R-471	4.858001006	0.555989803	0.469030429	1.257589426	0.05922996	0.78647101	0.236089143	-0.897242488	0.317134111	1.221640954	0.047954846	0.334543687	0.617402567
15R-475	9.195812673	0.118143893	0.361260729	-0.020897004	0.869300184	0.152530035	0.18341662	-0.034155826	0.785271985	-0.605808658	9.08E-07	-0.196774333	0.088265521
15R-477	10.02676583	0.44544177	0.004560319	0.282290858	0.07208186	0.047385108	0.756829312	0.301086346	0.054470165	1.229469466	3.03E-17	0.757716979	2.84E-07
15R-485	7.184722742	-0.739822746	0.004129749	-0.468605099	0.043554421	-0.150044667	0.446425136	-0.190104914	0.382198813	-0.202173171	0.300797363	-0.651228355	0.001247334
15R-486	7.555343774	-0.159689485	0.46975569	0.308249913	0.10217577	0.456408833	0.004450689	0.534348239	0.002405283	0.162467656	0.328120316	0.052719011	0.745057028
15R-489	5.064334279	0.5933234	0.374737532	1.109101486	0.071420343	0.073324654	0.904293065	-0.679466096	0.374832613	0.819716984	0.154400828	0.860368449	0.128609877
15R-490	3.733571901	-0.147631298	0.911356556	0.493699733	0.67779968	-0.086728479	0.936403974	0.396953968	0.737367513	-2.31515101	0.071910292	-1.001570747	0.380341793
15R-491	3.710911388	-2.344397462	0.162719277	0.430284659	0.69801474	-0.093168928	0.928957566	-0.455937766	0.712855201	-2.344397462	0.063945637	-0.349489959	0.730591548
15R-51	5.584732149	0.861050657	0.031587085	-0.724152002	0.144827562	0.369117496	0.322538695	-0.270712457	0.550072862	-0.164799378	0.67824299	-0.412391543	0.298630864
15R-54	8.837116519	-0.284807253	0.117996021	0.196596824	0.239569476	-0.291764199	0.073287306	0.494073889	0.001981558	0.112464857	0.468213453	0.352761503	0.02023843
15R-55	8.896405572	-0.103263818	0.546825115	0.26174614	0.098059584	-0.29539604	0.05810723	0.310202631	0.045541814	0.450400828	0.001759131	0.529771848	0.000197073
15R-56	10.44514289	0.188830356	0.059946168	0.405899557	1.97E-05	0.014935542	0.87130828	0.440221342	2.53E-06	0.367228592	3.25E-05	0.720588542	3.21E-17
15R-65	6.340193866	-0.374623226	0.230252597	-0.542935285	0.071285809	-0.208924532	0.394102773	-0.509924689	0.079783205	-0.020610066	0.929388667	-0.256651992	0.268074929
15R-66	6.789457831	0.299901573	0.330590695	0.221196197	0.461759332	-0.577684135	0.058851406	0.151476408	0.613131611	0.286026167	0.288298411	0.457995349	0.078962087
15R-7	3.473658248	-5.13E-15	1	-5.13E-15	1	-5.13E-15	1	-5.13E-15	1	-5.13E-15	1	-5.13E-15	1
15R-8	3.473658248	-5.13E-15	1	-5.13E-15	1	-5.13E-15	1	-5.13E-15	1	-5.13E-15	1	-5.13E-15	1
15R-84	5.430220696	0.36094694	0.411388485	0.244922758	0.561946413	0.223407342	0.550439881	-0.761209789	0.124309169	-0.193391511	0.624168074	-0.111485264	0.765762821
15R-92	3.473658248	-5.13E-15	1	-5.13E-15	1	-5.13E-15	1	-5.13E-15	1	-5.13E-15	1	-5.13E-15	1
15R-99	9.496606588	-0.26202357	0.09432261	-0.222923952	0.146196076	-0.012931305	0.928728254	-0.259416518	0.087620303	-0.425108006	0.003826498	-0.370596476	0.010855723
16F-1	10.04186069	1.096068053	2.81E-17	0.86737782	2.61E-11	0.029500292	0.822417229	0.401884563	0.002742619	0.933340776	3.41E-14	1.049835871	9.59E-18
16F-100	6.340454391	-0.053779803	0.871386417	0.212792715	0.477214785	-0.91142899	0.004185423	-1.628156979	5.71E-05	0.090705649	0.733644776	0.784951562	0.000821422
16F-113	8.382502477	1.096172964	1.18E-11	0.580706947	0.000528054	0.608362851	5.41E-05	0.686506939	2.16E-05	0.527876457	0.000443989	0.542098706	0.000206164
16F-117	5.749098771	-1.139523267	0.00707712	-0.796500265	0.030893172	-0.715211714	0.022568351	-0.542898604	0.11253234	-0.412285209	0.157006374	-0.466479526	0.096537562
16F-13	3.821769285	0.670174373	0.555328084	0.429594115	0.698372085	-0.093835104	0.928548705	0.334424954	0.760691771	0.306281563	0.752387466	-1.027087151	0.351496459
16F-134	8.652051	-0.65842919	0.000189415	-0.157111323	0.321371717	-0.007825834	0.956978448	0.274775541	0.064217964	-0.715233318	3.43E-06	-0.728361203	1.70E-06
16F-137	3.621356566	-1.23884146	0.420146962	0.73308279	0.593042655	0.286868972	0.819521683	-1.23884146	0.366528516	1.41229287	0.202054438	-1.23884146	0.255135523
16F-139	4.765121078	-0.193166535	0.789738455	0.723310311	0.210607175	-0.119409014	0.840165503	0.089402552	0.888506987	0.539851544	0.305807947	0.030689096	0.955104292
16F-141	5.125927452	-0.610820027	0.239374472	0.011990716	0.977755276	-1.215056227	0.00964979	-1.001224236	0.048434958	-0.708478392	0.094335333	-0.63377444	0.114617777
16F-145	4.453152004	-0.797478491	0.348672823	-1.037084361	0.213753227	0.565286046	0.330392947	-0.493615034	0.506288578	-0.784991206	0.254937975	-0.626382782	0.333702857
16F-148	5.813296396	-0.147614454	0.702131851	-0.774766419	0.056589144	-0.579498166	0.08686219	-0.313089865	0.387470407	0.096718044	0.742409297	0.263959928	0.334641848
16F-151	4.294284205	-0.205148214	0.819722775	0.211316238	0.784688519	-0.119561688	0.869963269	-1.049705475	0.267650712	0.467651904	0.471271705	-0.032092941	0.962129922
16F-155	6.840948732	0.238980322	0.452564	0.47995112	0.103418568	-0.066902374	0.815276362	0.591212833	0.036574163	0.464642975	0.079205698	0.605271094	0.019085525
16F-17	3.710114219	1.194491923	0.25000023	-0.37301887	0.766824951	-0.818479119	0.478326093	-0.456672022	0.71250611	-0.879824744	0.440074393	-2.344397156	0.048786913
16F-175	6.340059346	0.620136715	0.064458118	0.255471634	0.450126782	0.337900324	0.260425644	0.157634622	0.640901294	0.440311581	0.131585668	-0.078778403	0.796663116
16F-176	5.795712704	-0.019463791	0.961025702	0.151094415	0.676528676	-0.267504132	0.435563192	0.143271756	0.685889328	-0.172209746	0.60443955	-0.449582212	0.178026878
16F-178	8.160941581	-0.567185728	0.015472833	-0.119544952	0.583907003	0.019408162	0.924453195	-0.027865571	0.896115868	-0.313530126	0.128542245	-0.619163081	0.003313695
16F-180	5.313637018	-1.298776139	0.012002361	-1.381218745	0.004721119	0.073931361	0.821086315	-1.04424244	0.019582482	-0.32876653	0.339433907	-1.863212025	1.16E-05
16F-182	6.705878259	-0.578270083	0.060280348	-0.634470188	0.032311753	-0.372045454	0.151038839	-0.417579527	0.14006501	-0.973694509	0.000428043	-0.627814933	0.015039478
16F-183	4.207062437	0.337722497	0.766510977	1.031625905	0.288887568	1.286733048	0.120365682	1.242547196	0.17974316	0.794670251	0.358038426	0.973588996	0.237307067
16F-184	8.177474199	0.406727617	0.020106104	0.51982617	0.001448413	0.28177678	0.06330102	0.175844582	0.298587913	0.135862227	0.372965605	0.467820791	0.000917306
16F-19	7.329935749	0.181122483	0.411810938	0.229515444	0.267981945	-0.179437407	0.360428187	0.262776421	0.191319666	-0.157548627	0.412353379	-0.233320139	0.213066872
16F-193	8.339407169	-0.155867485	0.327825583	-0.089685973	0.546677847	0.09115923	0.479444336	-0.283882166	0.058911545	-0.113394622	0.385717984	-0.319005305	0.014428512
16F-197	5.818032851	0.092370623	0.831190986	-0.107807893	0.800097212	0.563312355	0.098347805	0.275029387	0.481853748	0.033942082	0.924477269	0.473817387	0.14909595
16F-206	9.725294982	-0.022697781	0.849134522	-0.008998993	0.937755603	0.150421401	0.154984253	-0.08852159	0.44127296	-0.267247886	0.014153513	-0.033680669	0.748860351
16F-208	8.928351176	0.575168463	9.55E-05	-0.227357394	0.153045441	-0.6892347	6.93E-06	-0.066776249	0.66251639	1.065654146	6.71E-18	0.959103456	6.48E-15
16F-213	4.852593137	-1.093905763	0.236473059	0.810720258	0.186049965	0.556589158	0.324511557	0.695396326	0.254682115	1.138865568	0.024550415	1.032293885	0.03775038
16F-224	8.561441944	-0.149792647	0.41303198	-0.038918733	0.824567918	0.317223922	0.046920775	-0.080216443	0.646038088	-0.664225817	0.000115922	-0.802098766	3.29E-06
16F-226	10.0499957	0.95228791	7.06E-12	0.516603955	0.000265076	-0.034716767	0.804086401	0.264699296	0.063834016	0.799040028	1.89E-09	0.890745365	2.08E-11
16F-227	7.688587526	-1.047061701	2.82E-05	-0.561177071	0.013530139	-0.699587092	0.001084679	-0.727773527	0.001432429	-0.79637603	0.000208064	-0.912273588	1.93E-05
16F-229	6.80949001	-0.947566724	0.001249758	-0.469833796	0.061850889	-0.16435251	0.430695963	-0.325972573	0.171862739	-0.471628951	0.028923504	-0.072898353	0.707386863
16F-233	3.473658248	-5.13E-15	1	-5.13E-15	1	-5.13E-15	1	-5.13E-15	1	-5.13E-15	1	-5.13E-15	1
16F-236	3.473658248	-5.13E-15	1	-5.13E-15	1	-5.13E-15	1	-5.13E-15	1	-5.13E-15	1	-5.13E-15	1
16F-238	3.85871099	0.6697887	0.555506821	-2.345176539	0.130003063	0.385785104	0.692879579	0.333379116	0.761277748	-0.168682518	0.870965137	0.736662974	0.40005887
16F-24	3.473658248	-5.13E-15	1	-5.13E-15	1	-5.13E-15	1	-5.13E-15	1	-5.13E-15	1	-5.13E-15	1
16F-243	6.726601514	0.207378931	0.51191323	-0.66133013	0.054021113	-0.002582178	0.993259128	0.224735114	0.453914254	0.344913853	0.203306658	-0.000492177	0.998966834
16F-247	5.778570368	0.151970114	0.690945623	-0.41711929	0.296255142	-0.147971289	0.656185769	-0.376853624	0.328880006	-0.1931659	0.557316382	0.207877659	0.481496321
16F-27	5.793504455	-0.382327897	0.449019334	-1.190178887	0.028133859	0.07421658	0.865090596	-0.650111766	0.197278502	-0.498068772	0.270944033	0.348341843	0.400158373
16F-272	10.78017733	0.002930889	0.993427481	-0.852485463	0.017670639	0.706685345	0.046591162	-0.459522065	0.197654551	-0.66475089	0.062435416	-1.351410866	0.00019505
16F-274	6.847653891	0.384705943	0.156061918	0.268848771	0.306200886	0.215583132	0.358302906	0.432758328	0.082252479	-0.070077535	0.771397169	0.310664031	0.157662057
16F-28	3.473658248	-5.13E-15	1	-5.13E-15	1	-5.13E-15	1	-5.13E-15	1	-5.13E-15	1	-5.13E-15	1
16F-280	7.824223246	-0.966097328	6.46E-06	-0.029396304	0.865741514	-0.377758396	0.021593849	-0.164167488	0.346353416	-0.498940775	0.002460053	-0.556328837	0.000539401
16F-292	6.634704289	0.444245308	0.120018122	-0.067400202	0.819795068	0.090897412	0.722357199	0.076268892	0.786286908	0.373461214	0.121632823	-0.025559696	0.917655615
16F-30	6.284718975	-0.770338114	0.064160115	0.111980681	0.752134429	-0.329750434	0.333867774	-0.434705812	0.243188305	-0.441305506	0.193442142	0.0769281	0.810578804
16F-31	3.473658248	-5.13E-15	1	-5.13E-15	1	-5.13E-15	1	-5.13E-15	1	-5.13E-15	1	-5.13E-15	1
16F-310	6.374452137	0.209434654	0.47000447	-0.065958855	0.817646984	0.254062535	0.279297138	0.172476225	0.517104769	-0.292437944	0.249969821	-0.803106156	0.002466541
16F-311	5.483901381	-0.238792718	0.606001595	0.281213688	0.472512036	0.380106383	0.257631654	0.235750919	0.540075595	-0.905225818	0.028705083	-0.421326672	0.245382582
16F-324	8.725622953	1.069879288	2.53E-12	0.606517966	0.000114412	-0.005640488	0.97092658	0.290528343	0.072343102	0.369823297	0.012019699	0.951817379	2.92E-12
16F-332	5.860493602	0.802310442	0.031006146	0.098758316	0.804519151	0.7240558	0.025263937	-0.758653796	0.093089304	-0.623115251	0.10989387	0.340243117	0.297481614
16F-334	5.218434937	-0.346280702	0.507515296	-0.212637388	0.654723089	0.081964011	0.834205086	-1.280178836	0.023318906	0.267260652	0.472506072	-0.124961751	0.742901893
16F-339	7.898795105	-0.031190445	0.852048146	-0.580806706	0.000841329	-0.018192393	0.895546413	-0.461976914	0.005409139	-0.808176906	1.88E-07	-0.308418442	0.024595993
16F-348	9.236214042	-0.133692992	0.427335285	-0.104372765	0.524159909	0.119484609	0.433156089	0.196707539	0.211426778	0.302958505	0.042049098	0.180387999	0.22596274
16F-35	6.456281372	-0.17189422	0.601442204	0.2214429	0.454051958	-0.485055207	0.098722972	-0.248690382	0.425235724	-0.148355463	0.591124035	-0.357235084	0.195505929
16F-353	6.048959312	0.451234463	0.218900544	0.553914195	0.104808377	-0.016634823	0.959859671	-0.097627496	0.793420452	-0.060488815	0.854908204	0.22066094	0.474977581
16F-356	7.096524981	-0.874895574	0.000276614	-0.711278207	0.001097059	-0.157023425	0.360434279	-0.463988554	0.022147677	-0.777440107	3.40E-05	-0.852960827	2.59E-06
16F-36	8.602062995	-0.431184332	0.241382971	-1.93674294	7.91E-07	0.56969195	0.112129542	-1.780361867	4.68E-06	-1.880691901	9.14E-07	-2.614007164	4.93E-11
16F-363	5.718079308	-0.319253275	0.541887108	0.270049966	0.557313879	0.047388527	0.915403139	0.206801992	0.654422718	0.726393569	0.067036591	-0.043252296	0.917118663
16F-376	7.174266046	0.638398046	0.002811157	-0.033394835	0.883530319	-0.1857795	0.366309075	0.184691237	0.389016656	-0.155964573	0.437983749	-0.09382966	0.623969909
16F-377	3.473658248	-5.13E-15	1	-5.13E-15	1	-5.13E-15	1	-5.13E-15	1	-5.13E-15	1	-5.13E-15	1
16F-383	6.189285677	-0.722050724	0.080049937	-0.049980643	0.885342786	0.264239423	0.369861498	0.014470474	0.965749369	0.098167961	0.740012057	0.072321344	0.803525018
16F-384	6.54860295	-1.023520572	0.002160317	-0.045307221	0.862851319	-0.73574604	0.004577339	-0.281012772	0.293302189	-0.042652691	0.851481655	-0.348892735	0.129706922
16F-47	10.41649474	-0.199821821	0.056184631	-0.044949884	0.653631682	0.076031404	0.418871274	0.084468499	0.388967682	-0.252820904	0.007933333	-0.042612635	0.647257376
16F-65	3.497851252	-5.13E-15	1	-5.13E-15	1	-5.13E-15	1	-5.13E-15	1	-5.13E-15	1	1.309139205	0.227903736
16F-73	7.512801102	-0.125223062	0.539020191	0.050429017	0.78544681	0.392472926	0.010809897	-0.218690027	0.24971033	-0.600734174	0.000777939	-0.726785251	3.21E-05
16F-81	8.482862479	-0.079322643	0.644586785	-0.227678702	0.176724801	0.048931985	0.742742105	-0.093242432	0.568931525	0.026034235	0.860361233	0.155116753	0.278177852
16F-86	3.527509711	-5.13E-15	1	1.98959434	0.131382709	-5.13E-15	1	1.905762137	0.14065122	-5.13E-15	1	-5.13E-15	1
16F-88	3.473658248	-5.13E-15	1	-5.13E-15	1	-5.13E-15	1	-5.13E-15	1	-5.13E-15	1	-5.13E-15	1
16F-95	6.71599856	-1.548972284	5.08E-08	-1.244662443	6.14E-07	-0.488908532	0.008999587	-0.601009715	0.005159608	-1.403508867	8.12E-11	-1.129783394	7.95E-09
16F-98	9.090373403	-0.127454109	0.344939892	-0.17357641	0.184017071	-0.085146878	0.468842044	-0.047173576	0.708176978	-0.117365576	0.314585593	-0.243407516	0.035907484
16R-132	7.341144796	-0.007908841	0.972970373	-0.28971401	0.213269261	0.060528009	0.761367979	-0.240406554	0.289055959	-0.421473583	0.044458818	-0.265519204	0.184376891
16R-143	6.086740466	0.421090193	0.17702198	0.146796217	0.633782119	-1.055342541	0.001542686	-0.054654181	0.860893517	-0.16569389	0.552314613	-0.031724782	0.902998675
16R-144	6.000080603	-0.649455847	0.077948496	-0.428186533	0.198896048	-0.397602163	0.173971824	-0.61879139	0.067593736	-0.945746424	0.002588624	-0.744247571	0.010981698
16R-15	6.32869154	1.144462429	0.000489285	0.635426451	0.061877121	0.364768841	0.247281885	0.343407614	0.327009916	0.82739257	0.004266698	1.000568717	0.000240221
16R-165	7.757516732	-0.303022729	0.176621521	-0.228843907	0.280714405	-0.050143947	0.79371496	0.018730412	0.926180341	-0.533316838	0.007469027	-0.367002938	0.056457004
16R-166	8.093550183	0.287034434	0.173323004	0.38597841	0.056284867	-0.168694872	0.393169819	0.335524212	0.093402035	0.569122821	0.001624228	0.619512681	0.000463336
16R-174	3.473658248	-5.13E-15	1	-5.13E-15	1	-5.13E-15	1	-5.13E-15	1	-5.13E-15	1	-5.13E-15	1
16R-179	9.015634452	0.097040901	0.470300493	-0.125943815	0.342919322	0.031539697	0.788325567	-0.011812658	0.926576176	0.218143235	0.054348018	0.067327475	0.549670401
16R-18	6.144577989	0.605295879	0.155613239	0.546352435	0.182548258	0.503198448	0.177866053	0.811978578	0.03771202	0.588773699	0.107478714	1.346929912	5.11E-05
16R-184	5.317843516	-0.437360414	0.396434399	0.344572107	0.405952142	-0.807562674	0.069398579	0.076256601	0.857660541	0.124563198	0.736308842	-0.007235643	0.984057154
16R-190	4.846087614	-0.301148217	0.633819616	-0.921125805	0.16659657	-1.336786838	0.03222047	-0.368327104	0.536983165	-0.776123573	0.168295066	-0.030729421	0.950771716
16R-192	4.651937208	-1.315008261	0.14811016	-0.103140757	0.880430347	0.443630167	0.423315509	0.602657027	0.309700661	0.228320847	0.683122751	-0.21979503	0.705346722
16R-201	3.473658248	-5.13E-15	1	-5.13E-15	1	-5.13E-15	1	-5.13E-15	1	-5.13E-15	1	-5.13E-15	1
16R-204	5.660133788	0.002856722	0.995976601	0.061740565	0.887191024	0.342421959	0.35530381	0.371434964	0.360036723	-0.204077839	0.604079943	0.01805689	0.962168403
16R-21	3.473658248	-5.13E-15	1	-5.13E-15	1	-5.13E-15	1	-5.13E-15	1	-5.13E-15	1	-5.13E-15	1
16R-218	3.473658248	-5.13E-15	1	-5.13E-15	1	-5.13E-15	1	-5.13E-15	1	-5.13E-15	1	-5.13E-15	1
16R-225	7.603890677	0.250522501	0.219012409	-0.183307044	0.378596307	0.130645674	0.457131178	-0.1217173	0.547059288	-0.024620766	0.889799789	0.106257778	0.528882429
16R-235	7.762844034	-0.032878584	0.866355773	-0.067835079	0.714109061	-0.04802201	0.768185015	0.082569943	0.639663119	0.213822008	0.164232843	-0.071527479	0.644183651
16R-239	6.548384247	-0.040038697	0.899221187	0.514142436	0.052893298	0.120317828	0.630045278	0.046505486	0.86953882	0.497129185	0.03013723	0.278292085	0.222883607
16R-25	7.516366917	0.141312368	0.459512477	-0.035421219	0.848233966	0.032917345	0.836460132	-0.472681664	0.015812921	-0.383700164	0.022736914	-0.028027247	0.85324307
16R-262	3.473658248	-5.13E-15	1	-5.13E-15	1	-5.13E-15	1	-5.13E-15	1	-5.13E-15	1	-5.13E-15	1
16R-270	5.842108598	0.305844134	0.448461504	0.277765317	0.465419078	0.072024699	0.836272849	0.979787846	0.002998061	-0.425604156	0.252702131	0.226053737	0.48221768
16R-274	3.473658248	-5.13E-15	1	-5.13E-15	1	-5.13E-15	1	-5.13E-15	1	-5.13E-15	1	-5.13E-15	1
16R-276	4.628157739	-0.748362417	0.295990861	-1.005603442	0.150545926	0.1960195	0.687730524	-1.992576005	0.013946731	-0.453305429	0.397667972	0.049796655	0.91557179
16R-278	6.115514773	0.546934399	0.098614453	-0.024106097	0.944395798	0.092212281	0.756675902	-0.743812947	0.05321501	-0.318211349	0.310397454	0.688559176	0.007215501
16R-283	3.941047337	-0.945645622	0.451293981	-0.353172714	0.740892623	-3.137481285	0.01633206	-3.137481285	0.036714876	-0.06508715	0.934131714	0.66857403	0.409905913
16R-288	3.473658248	-5.13E-15	1	-5.13E-15	1	-5.13E-15	1	-5.13E-15	1	-5.13E-15	1	-5.13E-15	1
16R-29	7.743069335	0.121011236	0.548193228	0.285194541	0.124522496	-0.070703138	0.687401164	0.082203294	0.662066505	-0.056690844	0.742707914	0.283325664	0.075475968
16R-295	6.434685296	0.626077988	0.060831963	-0.018925995	0.957238992	-0.326829299	0.319941066	0.621520602	0.046780928	0.916514062	0.000666428	0.870037096	0.00102995
16R-299	3.473658248	-5.13E-15	1	-5.13E-15	1	-5.13E-15	1	-5.13E-15	1	-5.13E-15	1	-5.13E-15	1
16R-30	6.689082188	0.176116849	0.558487377	0.064637453	0.822278655	0.148853836	0.546533028	0.354815274	0.181067796	0.873237708	4.14E-05	0.596444532	0.005459544
16R-307	7.1114561	0.328079235	0.232022474	-0.799731599	0.008507743	0.524050456	0.036316213	-0.725174774	0.015080821	-1.267623521	1.47E-05	-1.275947623	8.49E-06
16R-310	3.473658248	-5.13E-15	1	-5.13E-15	1	-5.13E-15	1	-5.13E-15	1	-5.13E-15	1	-5.13E-15	1
16R-314	9.152441397	-0.051071134	0.727009605	-0.069022963	0.627027046	-0.285649131	0.034316353	0.075050057	0.585626597	0.085824991	0.505000251	-0.007017742	0.956306896
16R-343	3.597280768	2.197871859	0.125407501	-5.13E-15	1	1.500371588	0.210732437	1.765478973	0.170598107	-5.13E-15	1	2.018089953	0.110268399
16R-346	3.473658248	-5.13E-15	1	-5.13E-15	1	-5.13E-15	1	-5.13E-15	1	-5.13E-15	1	-5.13E-15	1
16R-348	6.79067462	-0.609529604	0.053130846	-0.215879405	0.442046534	0.172756482	0.470308274	-0.328949462	0.243118973	-0.124803069	0.610571634	-0.102302037	0.666711997
16R-349	3.473658248	-5.13E-15	1	-5.13E-15	1	-5.13E-15	1	-5.13E-15	1	-5.13E-15	1	-5.13E-15	1
16R-351	3.473658248	-5.13E-15	1	-5.13E-15	1	-5.13E-15	1	-5.13E-15	1	-5.13E-15	1	-5.13E-15	1
16R-354	4.946586871	0.292550654	0.608997975	0.426272429	0.414204053	0.121135708	0.801491713	-0.430711391	0.470566659	0.120142454	0.799560096	0.269519183	0.54147705
16R-359	3.619749765	-1.895055885	0.254317234	0.076293643	0.953537214	-0.369131773	0.75887992	-1.895055885	0.201663149	-1.895055885	0.13033658	0.10038045	0.925302945
16R-363	3.550342601	-1.243659013	0.421366975	0.730842134	0.59995974	-1.243659013	0.298955366	-1.243659013	0.368284523	0.23526026	0.854433855	-1.243659013	0.257630678
16R-364	7.441214209	0.179939632	0.40270158	-0.221801726	0.308984831	-0.153114002	0.419111245	0.180077255	0.363886037	0.154218111	0.384922245	0.238031194	0.159737655
16R-366	4.158156996	-0.473624904	0.717031429	0.602503389	0.568508937	0.701743007	0.45537058	0.020343309	0.988432588	1.314350555	0.124800068	1.395836374	0.094549083
16R-375	6.680485696	0.330200457	0.216700359	0.179434467	0.486272906	0.415580848	0.053712199	-0.267774945	0.327362442	0.034259337	0.879781314	-0.015438117	0.943691346
16R-376	7.664176893	-0.278065604	0.239566768	-0.228818518	0.313122701	-0.43202866	0.047149183	-1.009082359	5.11E-05	-0.421347988	0.049640405	-0.50740144	0.017649206
16R-399	9.599317672	0.031761197	0.786459913	0.089885776	0.422894332	-0.235610595	0.027184688	0.179324875	0.100017338	0.160333326	0.11177945	0.083198459	0.405857037
16R-402	4.665045121	0.604525262	0.342439662	-0.482215346	0.506035979	0.339452495	0.546225622	0.388567194	0.527619416	-0.668622164	0.300990685	-0.19562333	0.735982526
16R-404	4.615726916	-0.509394464	0.534444554	-1.111597932	0.195084158	0.217371797	0.729211274	-0.064500749	0.926941692	0.127906925	0.832074527	-0.126494232	0.843402929
16R-410	3.473658248	-5.13E-15	1	-5.13E-15	1	-5.13E-15	1	-5.13E-15	1	-5.13E-15	1	-5.13E-15	1
16R-419	6.061143392	0.441607191	0.334704953	0.096109185	0.834995612	0.49420096	0.228021076	0.667519999	0.119063312	0.356436468	0.381710367	0.650582705	0.097027119
16R-422	6.915917513	0.027503113	0.916291166	-0.003670011	0.988509389	-0.107475982	0.630408442	0.272292938	0.240697424	0.063630422	0.765946423	-0.348286037	0.112788226
16R-425	6.882875542	-1.314639218	0.000241832	-0.151297327	0.586304461	0.349588726	0.13117007	0.368558529	0.143836114	0.341897034	0.135341627	-0.233894869	0.32970734
16R-54	3.685616406	-0.161434193	0.901467389	-2.344692596	0.130070265	-0.094062836	0.928416836	-2.344692596	0.117877103	-2.344692596	0.063926768	0.109243383	0.908995386
16R-59	6.933128784	-0.342319388	0.289687054	0.035317031	0.904854226	0.230957953	0.376214544	0.112385531	0.69371759	0.12392956	0.634975731	0.36774628	0.143868457
16R-6	6.565994759	0.994051038	0.001758931	0.79112368	0.011521735	-0.109340993	0.734639595	0.687352977	0.027995173	0.515307057	0.075042231	1.353270736	6.39E-08
16R-66	8.925330856	0.022357289	0.883010152	-0.013166469	0.928814232	0.023679238	0.86040083	0.194019207	0.17009381	0.127620228	0.33328874	-0.007264684	0.956037193
16R-67	7.766562153	0.368625314	0.108573275	0.419817359	0.054737384	0.107275776	0.605279873	0.431199017	0.043505924	0.770009988	4.96E-05	0.700675823	0.000195038
16R-69	6.474270888	0.19302326	0.549143489	0.145795354	0.632009309	-0.083522895	0.762778047	0.641484069	0.017546806	0.473639115	0.054312288	0.670443693	0.003316159
16R-8	11.61023645	0.078232821	0.404565267	-0.156859823	0.095423658	0.139817189	0.12029926	0.175835237	0.055520485	0.1021592	0.25382751	-0.012768369	0.887361758
16R-82	8.192444551	0.118269032	0.495714029	-0.040550837	0.811159375	0.042165008	0.778804872	0.300875279	0.057062082	-0.215233406	0.161284261	0.08591733	0.548835316
16R-9	5.733579213	1.378647838	0.003479272	0.875522011	0.073501059	-0.797698916	0.153200457	0.27549605	0.599626671	1.206448714	0.0048555	1.742291992	1.34E-05
16R-94	8.855688425	0.322833549	0.021448644	0.209753467	0.124728474	-0.051003345	0.690335082	0.189921517	0.158498088	0.122412989	0.320001363	0.38475593	0.000960274
16R-98	7.534160795	-0.221669849	0.378441755	0.480351038	0.024795689	-0.064307973	0.75871563	0.517665672	0.013149098	0.435058146	0.024509005	0.350540889	0.067867657
1F-1	8.563579908	0.168652095	0.252501456	-0.104119287	0.477997778	0.169036562	0.181769792	-0.143843961	0.321082086	-0.048552431	0.705758306	-0.277709608	0.031058703
1F-11	3.473658248	-5.13E-15	1	-5.13E-15	1	-5.13E-15	1	-5.13E-15	1	-5.13E-15	1	-5.13E-15	1
1F-12	3.473658248	-5.13E-15	1	-5.13E-15	1	-5.13E-15	1	-5.13E-15	1	-5.13E-15	1	-5.13E-15	1
1F-14	10.23020847	0.163051542	0.102166434	0.272180036	0.004264338	0.131993325	0.140264767	0.359407869	0.00011201	0.185907247	0.034747734	0.227756134	0.00846075
1F-15	3.594233866	-1.238470944	0.420198756	-1.238470944	0.382082348	0.287323312	0.819351044	0.649209234	0.630877073	0.226638205	0.85521832	0.07924423	0.947356934
1F-23	4.309792489	1.214807227	0.215551284	2.015081828	0.014868752	0.044381371	0.964035268	0.923041211	0.34298234	1.711814863	0.028441775	1.047826551	0.210278698
1F-25	3.987428559	-2.768022343	0.110674732	1.277299251	0.20660029	-0.519024913	0.648830671	-0.843598804	0.517025834	0.682729693	0.469502468	0.511368101	0.58530003
1F-3	5.499971769	0.044665694	0.933729863	0.35065228	0.493253387	-0.355039386	0.487026133	0.236449841	0.642902987	-0.199495493	0.68805328	-0.204451706	0.676179904
1F-32	7.222313686	-0.92092005	0.000121482	-0.611155554	0.0039786	-0.268353436	0.124679271	-0.828471014	0.000116092	-0.641921492	0.000441177	-0.183168438	0.260994532
1F-4	3.499836696	-5.13E-15	1	-5.13E-15	1	-5.13E-15	1	-5.13E-15	1	1.479604905	0.199199456	-5.13E-15	1
1F-60	6.580246838	-0.161275753	0.62765765	0.372349501	0.197865985	-0.127686926	0.64840194	0.169014106	0.566117068	-0.032387219	0.905593252	0.299797277	0.237759113
1F-72	3.473658248	-5.13E-15	1	-5.13E-15	1	-5.13E-15	1	-5.13E-15	1	-5.13E-15	1	-5.13E-15	1
1F-75	6.712187894	0.024289588	0.936757836	-0.014939117	0.958757908	-0.106200377	0.689005891	-0.189258709	0.519859071	-0.11666804	0.657456663	0.275359915	0.259380826
1F-89	8.662751615	-0.023187777	0.875110038	-0.219538944	0.130092201	0.01268652	0.920368675	0.085818591	0.528934829	-0.102543756	0.419957572	-0.488601364	0.00016704
1F-90	8.825528538	0.336445741	0.020261222	0.288591282	0.039015282	-0.04500065	0.734693547	0.452216323	0.000753534	0.210117271	0.097098022	0.203432397	0.100273843
1F-93	4.426905887	1.652650171	0.094035905	-0.198187861	0.858506004	0.503512356	0.621543944	0.809688139	0.422661054	0.648601717	0.511180363	0.409442121	0.667209702
1R-101	5.543310894	0.411874029	0.368480428	0.037321415	0.934845534	0.162842614	0.690550303	-0.247026145	0.602256477	0.070448913	0.86091033	0.196923373	0.610454406
1R-103	5.175981969	0.026315652	0.96189844	-0.09451585	0.85765308	0.392022958	0.350769269	0.266523397	0.578417843	0.299945266	0.474496044	0.302795841	0.450673123
1R-107	3.473658248	-5.13E-15	1	-5.13E-15	1	-5.13E-15	1	-5.13E-15	1	-5.13E-15	1	-5.13E-15	1
1R-108	7.524201832	-1.600637356	2.58E-11	-0.353337349	0.056866899	-0.543270399	0.001476182	-0.357471161	0.049488245	-1.417819719	9.70E-14	-1.29529115	7.73E-13
1R-16	3.473658248	-5.13E-15	1	-5.13E-15	1	-5.13E-15	1	-5.13E-15	1	-5.13E-15	1	-5.13E-15	1
1R-18	7.559692024	-0.30855522	0.156307242	0.177445519	0.340350527	-0.233618918	0.183344317	0.053056004	0.775454102	-0.14012665	0.408809318	0.480040152	0.001103009
1R-2	3.473658248	-5.13E-15	1	-5.13E-15	1	-5.13E-15	1	-5.13E-15	1	-5.13E-15	1	-5.13E-15	1
1R-20	6.583655823	0.267076131	0.477784828	0.699405606	0.042169803	0.06566981	0.85086845	-0.006070469	0.98625337	0.300219165	0.369354182	0.307881505	0.353838454
1R-35	7.690809046	0.124998286	0.564709051	0.600035368	0.001236572	0.659361956	4.56E-05	0.444118501	0.017295733	0.5154324	0.001574092	0.713944193	2.44E-06
1R-39	5.909226211	-0.1072085	0.785555446	-0.580010405	0.152771066	-0.359627795	0.300132474	-0.236149557	0.528339851	0.031280594	0.924532711	-0.27563735	0.397972973
1R-40	9.128214177	0.029543375	0.841491024	0.19473772	0.16340448	0.232642798	0.072394685	0.352472968	0.009218723	-0.15258979	0.251597766	-0.011422494	0.929741732
1R-5	3.473658248	-5.13E-15	1	-5.13E-15	1	-5.13E-15	1	-5.13E-15	1	-5.13E-15	1	-5.13E-15	1
1R-55	6.860454753	-0.31664401	0.297020603	0.179321228	0.486483579	0.16716935	0.457983527	0.361776046	0.135658691	0.70548561	0.000445782	0.577069508	0.003426939
1R-79	9.348876119	-0.199531308	0.150981434	-0.215574538	0.110529401	-0.181348933	0.148624326	-0.065509343	0.616627976	-0.309699891	0.013939634	-0.304046218	0.014480415
1R-80	7.000171617	-0.185201725	0.564230105	0.198988183	0.500021006	-0.005923504	0.982795656	-0.140788611	0.642579892	-0.03014428	0.914193456	-0.18454913	0.50843496
1R-83	7.925128021	-0.243530764	0.243447774	-0.361185933	0.074677218	0.107329842	0.540870647	-0.192654712	0.32347345	-0.300939902	0.097903609	-0.271624151	0.125741774
1R-85	8.268721568	0.069299444	0.695083307	0.339232377	0.034065084	0.211097261	0.150113566	0.21143935	0.187287255	0.341616295	0.016305328	0.220491674	0.115884857
1R-87	10.81290956	0.333277144	0.004816501	0.380484682	0.001093311	-0.089645903	0.436624779	0.589684496	2.56E-07	0.577612614	1.86E-07	0.638032356	9.19E-09
1R-90	8.376686985	0.104318191	0.530168106	0.136716268	0.385700345	0.045307755	0.752879703	0.085967136	0.581083553	0.102160554	0.469063164	0.087734247	0.52330259
1R-91	9.922791962	0.109141304	0.414515276	0.166594106	0.202529661	-0.174256808	0.169849996	0.074619067	0.567822121	0.514525445	1.99E-05	0.533197285	9.11E-06
1R-99	4.304914877	0.170443887	0.868428297	0.188221164	0.838359334	0.570105304	0.491845999	0.670878965	0.448000621	0.141419285	0.870463236	0.726133381	0.375777434
2F-101	8.205442226	-0.640166482	0.000172395	-0.06080312	0.67636735	-0.106371298	0.415805549	-0.523229856	0.000666083	-0.445928632	0.000984909	-0.758100958	2.96E-08
2F-106	7.082559071	-0.077609921	0.756586275	-0.384447415	0.126650256	0.138194012	0.515776318	-0.605417971	0.017692156	-0.727148496	0.001876498	-0.898919173	0.000111734
2F-116	5.437548571	-0.271045948	0.541106594	-0.249384126	0.545355664	-0.133366154	0.703497739	-0.450831784	0.279639581	-1.050243778	0.009373584	-0.05214732	0.87215843
2F-118	4.705107533	-0.179366562	0.803221737	0.204046685	0.748574665	0.373429076	0.495041824	-1.201094064	0.129209494	0.200768591	0.719224684	0.393121908	0.446741699
2F-123	6.885741877	-0.29523309	0.279586035	-0.003544915	0.988270983	0.330096787	0.094756843	0.330547177	0.133512822	-0.324035893	0.137316331	-0.179360346	0.377210919
2F-125	5.930332647	0.667163387	0.130184162	-0.411613373	0.409145622	0.771569293	0.043126884	0.535067495	0.208480766	0.709090423	0.062219677	0.808296633	0.028133894
2F-127	10.14677983	0.33823051	0.027818056	0.240559657	0.116113064	0.341805099	0.020736343	0.400852354	0.007674853	-0.00375113	0.979914908	-0.069992913	0.639760137
2F-132	8.417628919	-0.343000067	0.039130359	-0.169240907	0.273868661	-0.142731955	0.307093765	-0.289667412	0.06129017	-0.762213181	3.51E-07	-0.100232619	0.457179401
2F-134	6.527762366	0.506602617	0.090709972	0.076791802	0.801106589	0.399429081	0.12008896	-0.311319613	0.331382729	0.381266234	0.133032752	0.196163109	0.436097509
2F-136	3.473658248	-5.13E-15	1	-5.13E-15	1	-5.13E-15	1	-5.13E-15	1	-5.13E-15	1	-5.13E-15	1
2F-141	9.589848755	-0.347321429	0.004703579	-0.215956554	0.064612859	-0.168815702	0.115940562	-0.16071118	0.159594612	-0.226931064	0.033786524	-0.39010891	0.000275164
2F-143	7.636722059	0.097753542	0.684102035	0.467027861	0.033213939	-0.05886325	0.785027058	0.422254939	0.054141932	0.180321098	0.383615776	0.132273366	0.521841612
2F-145	6.020148446	-0.132080731	0.712917623	-0.276043255	0.423356367	-0.434004731	0.158325829	-0.009948701	0.975135639	-0.074269815	0.793007912	0.156423517	0.547415962
2F-146	3.523224066	-5.13E-15	1	-5.13E-15	1	1.530063535	0.190428085	-5.13E-15	1	-5.13E-15	1	1.309346924	0.227794415
2F-149	4.890329743	-0.405682815	0.534083836	-0.080025237	0.889490337	0.728194869	0.110443831	-0.050382541	0.927990938	-0.665942833	0.227094382	-0.639663446	0.224973081
2F-150	3.473658248	-5.13E-15	1	-5.13E-15	1	-5.13E-15	1	-5.13E-15	1	-5.13E-15	1	-5.13E-15	1
2F-154	8.625172908	1.433967442	1.93E-13	0.930834743	3.98E-06	-0.101188701	0.628357699	0.84206845	2.82E-05	1.48918525	9.32E-17	1.926373011	1.73E-28
2F-158	5.395970017	0.19550876	0.706215716	-0.192547208	0.713939575	0.259734872	0.544999254	-0.297606597	0.569137506	0.959094842	0.012786898	0.253526277	0.535886744
2F-161	7.316297557	0.006370183	0.980214055	0.002679985	0.991339125	0.394967275	0.06105769	0.159416782	0.495387032	-0.104459355	0.636058679	0.131077123	0.531427958
2F-166	9.278947048	-0.356066992	0.008548054	0.058646426	0.631984728	0.16565232	0.135468238	0.076104498	0.525636195	0.017445664	0.875534182	-0.19647395	0.079366559
2F-169	9.202484767	-0.403483078	0.015280218	-0.831958269	9.40E-07	0.18305421	0.225740455	-0.699232089	2.49E-05	-1.056799052	7.82E-11	-1.185642626	3.62E-13
2F-170	10.03160255	-3.811486798	9.57E-80	-1.543458038	9.47E-22	-1.078984601	1.80E-12	-0.862231615	2.18E-08	-3.593719022	7.17E-88	-3.354500348	8.78E-80
2F-177	8.659960941	-0.398574885	0.01140056	-0.094232977	0.509377968	-0.085650034	0.506310001	-0.056688696	0.684381007	-0.06866292	0.587395356	0.037555002	0.758605723
2F-190	4.601860548	-0.451289347	0.626274476	1.214829594	0.08338918	-0.421411599	0.588560539	0.341042001	0.659124653	1.00252403	0.131190995	-0.034302332	0.963308747
2F-197	5.025788517	1.34076656	0.01794028	-0.015582174	0.98252581	0.130738298	0.822042784	0.51650837	0.391988324	0.556131409	0.306251365	1.17285872	0.016349221
2F-2	9.917668391	0.688145519	1.26E-07	0.597352941	3.19E-06	0.501106405	4.32E-05	0.892810648	4.69E-13	0.697315747	5.24E-09	0.88374213	5.48E-14
2F-206	5.440108498	-0.644645229	0.259746677	-0.841136271	0.139602243	-0.405670746	0.400199144	-0.495485236	0.351650445	-0.221583063	0.638432781	0.138198211	0.759610851
2F-221	7.311660437	0.274140414	0.246527279	0.277909318	0.21716799	0.088934327	0.673148892	-0.056769308	0.807743157	-0.480483196	0.031746195	-0.074117816	0.71973853
2F-225	7.177620761	-0.139470503	0.620076896	-0.047396586	0.858319066	0.088443571	0.711779193	0.181489006	0.475011295	0.076965023	0.744732067	0.111174568	0.630682012
2F-240	6.011470069	-1.05742773	0.03372363	0.361673208	0.356900605	-0.281808525	0.465880607	0.155888444	0.694521107	-0.744793973	0.065693556	0.312325848	0.374694654
2F-242	9.72084305	0.454224419	0.000137248	0.729171103	4.36E-11	0.459082059	1.29E-05	0.780899699	5.38E-13	0.41390311	7.51E-05	0.60275103	2.52E-09
2F-252	8.644101146	0.153691638	0.298812998	0.125127865	0.379892971	-0.254484856	0.061909854	0.114280718	0.414910355	-0.471834815	0.000637797	-0.371748574	0.00514586
2F-258	4.393676413	-0.640954567	0.444747299	-1.746429243	0.065325048	-0.627892978	0.386251738	-0.28509757	0.703191966	-0.920168026	0.213349756	-0.874764433	0.215712751
2F-270	6.096850863	-0.317109072	0.335039589	-0.765401929	0.022357815	-0.1753454	0.517241899	-1.118329918	0.001315088	-1.297787507	4.24E-05	-1.129728081	0.000146322
2F-274	5.591666701	0.184203684	0.686813772	0.267876375	0.524304564	0.163862513	0.661400019	0.783872218	0.035027609	0.609019941	0.072855082	0.0404715	0.910250496
2F-282	3.473658248	-5.13E-15	1	-5.13E-15	1	-5.13E-15	1	-5.13E-15	1	-5.13E-15	1	-5.13E-15	1
2F-291	7.311231968	0.585127815	0.024387507	0.501884999	0.04887879	0.278143716	0.247221577	-0.047019998	0.860798147	0.241743026	0.311163275	0.398210789	0.086152028
2F-313	7.165148996	-0.145868382	0.590392172	0.066773669	0.789408076	0.203341912	0.360099737	0.211237371	0.376308462	-0.100085588	0.660725387	0.002236902	0.992279504
2F-319	4.988681393	0.696710844	0.187581779	0.171378735	0.754413984	-0.077623041	0.87638684	-0.247195227	0.66832917	0.688980173	0.107831538	-0.024786426	0.957388831
2F-32	3.473658248	-5.13E-15	1	-5.13E-15	1	-5.13E-15	1	-5.13E-15	1	-5.13E-15	1	-5.13E-15	1
2F-340	4.782933361	1.171283454	0.069784565	0.555615774	0.414655594	0.90391464	0.107763903	1.073018765	0.075674438	0.710831016	0.213294985	1.008652356	0.053177778
2F-43	8.563837034	-0.229392773	0.146564589	-0.093164268	0.526672569	-0.202555585	0.132127518	-0.03668421	0.797784596	-0.054346323	0.676442541	0.074422666	0.551909326
2F-50	3.473658248	-5.13E-15	1	-5.13E-15	1	-5.13E-15	1	-5.13E-15	1	-5.13E-15	1	-5.13E-15	1
2F-78	4.586809312	-1.656480671	0.050615977	-1.005909145	0.150435299	-0.508179953	0.357070245	-1.485051001	0.045104736	0.279803842	0.553351708	-0.320471052	0.521666205
2F-87	6.42214216	-0.9450689	0.001928894	-0.748461318	0.006189129	-0.433349412	0.051966399	-0.815941443	0.002454169	-1.049656897	1.70E-05	-0.434519084	0.037442522
2F-89	4.228582435	0.262302693	0.740965023	-0.907353297	0.315005591	-0.815182846	0.303034278	-2.266880306	0.037666403	-4.169959494	0.000465195	0.01971403	0.983161194
2F-91	5.493258997	0.678899546	0.23160804	0.678928671	0.216036624	0.693448905	0.174737682	0.120188664	0.843005071	0.99090288	0.044476336	0.905242991	0.061405538
2F-93	4.503223864	0.079895677	0.933533986	-0.155719055	0.871959886	-0.367055285	0.687861965	0.19873935	0.830470615	0.335883865	0.694357694	-0.071712498	0.936644018
2R-103	5.822516173	-0.430897208	0.281142323	-0.493336943	0.195989281	-0.28112743	0.39322643	-0.312850088	0.391337628	-0.733730964	0.033941483	-0.692116461	0.037210946
2R-109	5.056768852	-0.342690301	0.601777636	0.359519552	0.511678524	-0.25749229	0.630349463	1.00315796	0.036276461	0.420630151	0.374854936	-0.027341008	0.955895488
2R-11	7.994805983	-0.576627006	0.010450207	-0.113811069	0.582722352	-0.363792598	0.067593799	-0.172530331	0.401371533	-0.844206673	4.29E-05	-1.110829777	9.84E-08
2R-114	9.897109913	-0.238425015	0.043835648	-0.3371918	0.003671177	-0.006507602	0.950316692	0.05865673	0.591778646	0.187653433	0.064635401	-0.087299001	0.395756734
2R-121	7.889038787	-0.130515558	0.530883409	-0.082193628	0.678111197	0.059278578	0.737556632	-0.263899321	0.186825995	0.098524351	0.57295262	0.014902229	0.931179111
2R-127	9.027494632	-0.167359419	0.272400983	-0.156639791	0.28502436	0.174508394	0.179643317	0.278588115	0.041524828	0.101594193	0.431642013	0.045837932	0.720796755
2R-136	5.570076682	-0.166481139	0.701620344	0.383964542	0.293258034	0.062416407	0.853628224	-0.360272875	0.379453582	-0.392334805	0.275712497	-0.218898446	0.511557762
2R-142	8.219661128	-0.40524559	0.056999301	-0.008052613	0.967297193	0.400722511	0.023090496	-0.080802884	0.678909224	-0.46485827	0.013529751	-0.318164006	0.082350612
2R-154	8.98861442	-0.589988435	2.56E-05	-0.426484966	0.001099874	-0.106087184	0.35341345	-0.7170088	8.25E-08	-0.16330873	0.150265357	-0.471598024	4.04E-05
2R-166	5.939949802	0.235173643	0.507348072	-0.704702186	0.076139884	0.163835538	0.576725839	0.017503651	0.95862111	-0.068824846	0.818721285	0.133103833	0.631195217
2R-170	9.196951329	-0.369611909	0.03414661	-0.70043143	6.40E-05	0.015128895	0.925012805	-0.699316624	5.89E-05	-0.819839713	9.75E-07	-0.776455779	3.26E-06
2R-172	8.395820018	-0.2238851	0.204867208	0.219565804	0.158358329	-0.044115715	0.761873875	0.281048398	0.063639632	0.452330774	0.00077718	0.081485505	0.553263316
2R-178	7.243435456	0.574364109	0.011584252	0.314712479	0.161570913	0.108592725	0.597984048	-0.264992988	0.277991237	0.457776835	0.016799601	0.583959657	0.001264166
2R-183	5.734621654	0.558419943	0.268202251	0.08956965	0.865537953	0.579115003	0.201749948	0.398817773	0.423833157	0.021479435	0.963653108	0.44735311	0.317704594
2R-200	7.502517343	0.162412224	0.492416133	0.006996043	0.975953227	-0.086886837	0.681453168	0.282109575	0.194268215	0.366570948	0.063571798	0.394217302	0.040793099
2R-226	6.763336136	0.003573469	0.991553994	0.211566469	0.509173619	0.461916542	0.109732182	0.121874109	0.704206862	0.179277489	0.538498927	-0.030155099	0.918465713
2R-246	5.537848938	-0.092345755	0.850361051	0.423317418	0.317616021	0.089492484	0.82304038	-0.145191035	0.751531656	0.028846111	0.941234483	-0.11879868	0.763402206
2R-256	4.553966942	-0.19391366	0.781788913	-0.207239141	0.751868651	0.138380927	0.796103721	0.388832438	0.496345093	-0.683530207	0.258896833	-0.902214633	0.131530412
2R-264	4.195160124	-1.386656385	0.223387288	-0.794977952	0.405390355	-0.19194335	0.796701704	0.28858241	0.706877716	-0.276398608	0.709192475	0.553051468	0.372168984
2R-267	7.585923472	-0.13718477	0.513390772	-0.369340886	0.075264985	0.007100853	0.967963356	-0.478502629	0.02070122	-0.642242031	0.000840362	-0.88491524	4.08E-06
2R-271	6.983219015	-0.281432595	0.231950138	-0.748521657	0.001856529	-0.108393162	0.559101703	-0.670167966	0.003657847	-0.305426061	0.105264184	-0.43850869	0.017448584
2R-272	6.639926744	0.026145821	0.932768627	-0.201479184	0.507252593	0.151916224	0.545878582	0.18269699	0.508916226	0.641453065	0.005158887	0.255274966	0.277540682
2R-288	6.63606341	-0.267755198	0.489047548	0.027145266	0.938886949	-0.394988977	0.252718848	0.350560992	0.298897539	0.765533014	0.011191744	0.792487946	0.007919671
2R-296	6.134438054	-0.555582926	0.126131952	-0.327541557	0.31583709	0.104570284	0.693706093	-0.731244391	0.032790234	0.031760017	0.904081072	-0.556684504	0.046293772
2R-299	6.635381706	-0.105123927	0.741258703	0.00988848	0.973132283	0.117627736	0.652197561	0.235515623	0.400353106	0.087093429	0.737240851	0.133548832	0.592311631
2R-307	7.858357066	-0.177811569	0.366675994	0.276243079	0.107484728	0.151021388	0.333186703	-0.018988531	0.914399844	-0.067820049	0.66934623	0.081454982	0.587496543
2R-31	8.30173732	-0.019357639	0.902518281	-0.161570677	0.291035084	0.111344088	0.392377454	-0.127530299	0.391621966	-0.189210357	0.158294673	-0.284556117	0.030007318
2R-314	6.468800034	-0.200862929	0.560882475	-0.173495757	0.592495068	0.274753645	0.305158925	-0.024564726	0.936670272	0.608304682	0.015705805	0.138854797	0.596618936
2R-318	4.423579091	-0.75502341	0.409292858	0.456867097	0.5275064	-0.297859487	0.685677234	-1.519021591	0.115382819	-0.990257141	0.208149537	0.051018555	0.936287937
2R-334	4.742118513	0.218182858	0.775661131	0.225394349	0.756649791	0.567079409	0.351285756	0.656339839	0.317891758	0.780421564	0.178290542	0.9355712	0.087868232
2R-342	8.221726264	0.329924342	0.05831625	0.156881417	0.358587457	0.114275106	0.462845503	0.373403833	0.021593465	0.219961847	0.145724345	-0.058584312	0.700650398
2R-343	7.365443797	-0.49093171	0.040571509	-0.537232808	0.018985584	0.007771167	0.967139504	-0.637709663	0.005066549	-0.086259623	0.64724223	-0.169087843	0.36204001
2R-344	3.785322261	-3.158074424	0.075768594	-0.520644179	0.682946934	-1.61786328	0.206378227	-3.158074424	0.050976684	-1.780888985	0.161975035	-0.43421637	0.696701162
2R-349	5.296361381	0.370793404	0.462741609	0.671609676	0.13253991	0.050307132	0.908451461	0.845020724	0.044998192	0.033838352	0.937341156	0.444559753	0.247004617
2R-39	6.937359861	-0.456390403	0.119036669	0.125413352	0.624545817	-0.198799406	0.415456978	-0.6207282	0.027485972	-0.384641492	0.116817373	-0.039151926	0.864840185
2R-43	5.463645772	-0.584400479	0.331295632	0.513305487	0.292488619	-0.005880376	0.991241026	0.392553156	0.426303549	0.363361486	0.422972903	0.12144733	0.785513358
2R-48	5.927124488	-0.610354426	0.110086152	-0.368082438	0.279095788	-0.398670516	0.178432473	-0.827007705	0.021937813	-0.232362188	0.410160493	-0.032064904	0.901978301
2R-56	6.492591688	-1.06115291	0.010283927	-0.351524445	0.316434866	0.02595224	0.930993032	0.073104687	0.820820474	-0.376233917	0.230998906	0.815721551	0.002433251
2R-58	6.445724935	-0.99056605	0.013073751	-0.438638176	0.206178439	-0.483278631	0.126547422	-0.002357558	0.993898254	-0.700252089	0.029258508	0.743723584	0.005776769
2R-61	6.18743179	-0.356200376	0.356916125	-0.042666774	0.902461042	0.32971969	0.274131956	-0.123459802	0.721488808	-0.160396947	0.610150243	-0.64590929	0.048165316
2R-63	4.518322113	-1.641203916	0.065106286	-0.222576581	0.734470632	-0.818871237	0.199060965	-0.196066917	0.758916465	-1.13361838	0.08352945	-0.410161277	0.470543413
2R-65	6.591287333	-0.121068682	0.689915375	0.213638873	0.422091734	0.320593984	0.160340272	0.007121764	0.978952568	0.227570115	0.318418809	-0.143501828	0.537875521
2R-67	3.473658248	-5.13E-15	1	-5.13E-15	1	-5.13E-15	1	-5.13E-15	1	-5.13E-15	1	-5.13E-15	1
2R-74	7.407995077	0.405427149	0.110139825	0.36838305	0.131984059	0.258598352	0.24980865	0.428427965	0.070990207	0.594163989	0.005399967	0.740240089	0.000307536
2R-82	6.334787487	0.219410052	0.489408652	0.425974471	0.135710848	-0.106221607	0.699182313	-0.03143392	0.917550646	0.258100165	0.307303216	0.294116632	0.221508169
2R-85	10.53845841	-0.498612353	1.83E-05	-0.26011623	0.020055345	-0.182512791	0.086084211	0.006061741	0.955561524	-0.044816371	0.668909004	-0.473467957	1.02E-05
2R-86	8.831617855	0.049419992	0.772291667	-0.058922648	0.727402022	0.038576565	0.805991924	-0.222993054	0.186881738	-0.292180803	0.067769899	-0.268095182	0.090666633
2R-91	6.827943402	-0.162431255	0.590722364	-0.059487407	0.831686081	0.099467522	0.681743169	0.310364046	0.227679705	0.304409562	0.187446531	0.415747773	0.058663991
2R-93	4.970444652	0.992990602	0.099892622	0.747207543	0.213014619	1.093631104	0.031360264	-0.194310887	0.776381753	0.143349131	0.803147618	0.952954572	0.054902011
3F-108	4.203435752	-0.759248332	0.538109074	0.71614491	0.429168934	0.450322595	0.592930605	0.633697502	0.483365064	0.069721323	0.938752932	1.509167371	0.026413839
3F-11	3.473658248	-5.13E-15	1	-5.13E-15	1	-5.13E-15	1	-5.13E-15	1	-5.13E-15	1	-5.13E-15	1
3F-111	6.314495022	-0.514669188	0.201998725	-0.119385566	0.746123303	-0.57232385	0.10720533	-0.279782818	0.446677445	-0.033727757	0.918999213	0.044492358	0.8916708
3F-12	3.788506678	-2.686417766	0.107008668	-0.715015914	0.556187906	-0.435885891	0.664385056	0.874733406	0.336635746	-2.686417766	0.032442357	-0.232810404	0.798747108
3F-130	7.154473378	-0.274066464	0.323458474	0.230739187	0.348308968	0.256674664	0.249810451	-0.052874745	0.832953012	-0.223958142	0.337402667	-0.110811292	0.621241864
3F-132	3.645798553	-2.523693851	0.18748428	-0.325388969	0.835239312	-0.672030542	0.647378594	-2.523693851	0.149631972	-2.523693851	0.096161131	-0.588720124	0.698895332
3F-31	7.326752083	-0.037155988	0.879756717	0.162610764	0.474557473	-0.52619654	0.020358828	0.000813372	0.997516878	-0.01484815	0.943147174	0.173577614	0.382679772
3F-33	3.602718853	-5.13E-15	1	1.971343925	0.129938153	1.526378207	0.187640241	2.678509999	0.036490956	-5.13E-15	1	1.318526177	0.223464163
3F-39	3.874326734	-1.308120471	0.298205656	-0.748807109	0.49382214	-3.4962489	0.00781622	-1.579541054	0.189822739	-3.4962489	0.00649031	0.000283072	0.992061899
3F-45	6.437494905	0.179796454	0.595886809	0.27058889	0.391648558	-0.0935037	0.754307139	0.131094975	0.679594797	0.321224764	0.244472275	0.62580735	0.015649744
3F-5	11.81309892	0.247763578	0.030337599	0.465003172	3.87E-05	0.415419642	0.00018563	0.604175684	7.28E-08	0.23200428	0.036903115	0.533884165	1.50E-06
3F-51	3.755637457	0.653417691	0.595855185	-2.379910053	0.138547241	-0.773465885	0.527860599	0.202669501	0.853634344	-0.865674811	0.478698482	0.04217257	0.961216698
3F-58	9.50483111	-0.088551608	0.608309121	-0.036985191	0.827444252	0.284800929	0.074975892	0.205749267	0.212381074	0.156943391	0.324602448	0.114800822	0.470787588
3F-6	4.146124305	-0.383327075	0.706804702	0.561443178	0.487246187	-1.878989991	0.070736919	0.167173048	0.843503527	0.131194666	0.860913396	0.294556577	0.67542522
3F-61	7.606137141	-0.207958835	0.498038954	0.021114701	0.942443729	0.257889454	0.348585059	-0.151009476	0.611670341	0.346048528	0.200598816	0.13934149	0.606636198
3F-65	8.318486813	0.161379164	0.302383711	-0.066372769	0.666949487	0.121449149	0.359994339	-0.145994248	0.340110029	0.065560812	0.618802046	-0.05377067	0.678235829
3F-70	9.601116595	0.734731343	0.012559981	1.192092652	4.30E-05	0.134268813	0.64565178	-0.128073053	0.668806248	0.724560501	0.012211169	0.968369154	0.000822247
3F-71	4.650101945	0.032511875	0.961148904	-0.253328838	0.696783969	-0.355184421	0.542939307	-0.357148762	0.580751325	-0.593685141	0.318286234	-0.34368025	0.535414176
3F-74	8.153705733	0.554616316	0.001744294	0.101971337	0.57599112	-0.084470926	0.614892901	0.230525557	0.187598667	0.37853974	0.015035438	0.623653972	2.48E-05
3F-78	6.087390572	-0.98017025	0.01910409	0.047539748	0.886847011	-0.639530599	0.052708971	0.048341304	0.884066626	-0.469829205	0.138480831	-0.290190478	0.333453461
3F-82	3.473658248	-5.13E-15	1	-5.13E-15	1	-5.13E-15	1	-5.13E-15	1	-5.13E-15	1	-5.13E-15	1
3F-84	3.473658248	-5.13E-15	1	-5.13E-15	1	-5.13E-15	1	-5.13E-15	1	-5.13E-15	1	-5.13E-15	1
3F-92	3.473658248	-5.13E-15	1	-5.13E-15	1	-5.13E-15	1	-5.13E-15	1	-5.13E-15	1	-5.13E-15	1
3F-94	6.38819263	0.425137183	0.223186044	0.008053059	0.982135195	0.288871698	0.337364038	0.384813691	0.239372029	0.6958964	0.013210086	0.732559708	0.007085096
3F-99	5.603075614	-0.128511642	0.771992172	-0.406780861	0.354099258	-0.345305999	0.370363283	-0.357412217	0.401125119	-0.802669759	0.04821749	0.295932315	0.382882536
3R-100	8.60321631	-0.260266072	0.143274483	-0.267849197	0.119481069	0.254455482	0.087355245	-0.055474624	0.735329758	-0.195183612	0.204303424	0.300307326	0.038743029
3R-106	7.527718808	-0.567460163	0.008513973	-0.593564299	0.003393683	0.163324499	0.28823483	-0.597360646	0.002475207	-0.17983819	0.261762669	0.092382752	0.528914328
3R-119	5.716950467	0.258736636	0.51622201	0.112783433	0.770297115	0.12738612	0.709254631	-0.507779179	0.227043282	-0.504572403	0.171940761	0.012338055	0.970359073
3R-124	5.984743912	0.104492335	0.825868139	-0.142495617	0.762334391	-0.166525368	0.70144718	0.207530823	0.637537013	0.706837411	0.072104238	0.714695346	0.067663935
3R-130	9.533596478	0.57397595	4.64E-06	0.334740975	0.007371672	-0.078758746	0.513291847	0.332928453	0.006993949	0.872076335	5.80E-16	0.765235778	1.28E-12
3R-136	6.667269448	-0.370200148	0.238531155	0.549438518	0.027473589	-0.750095921	0.006271751	0.153771394	0.556253477	0.277985154	0.221513798	0.36962196	0.085983238
3R-144	5.997578544	-0.337645635	0.404770652	0.308015684	0.365007383	-0.056420914	0.860409515	-0.134236058	0.708671586	-0.085410195	0.787976443	0.205003727	0.487711119
3R-147	5.656041827	-0.3009851	0.558880652	0.39949669	0.347115455	0.82650091	0.018818286	0.215160112	0.615696025	0.611340898	0.087152427	0.40829285	0.2538978
3R-18	7.997468756	0.645714095	0.002812937	0.631717637	0.002607474	0.114119118	0.577039993	0.638434049	0.002063076	0.531334456	0.006054839	0.788831458	2.33E-05
3R-28	8.615741343	0.366401198	0.029677315	0.528129082	0.000866766	0.062810953	0.683842906	0.497703171	0.001460983	0.625990025	1.10E-05	0.416104076	0.003609938
3R-41	7.764337936	-0.103346496	0.659838912	-0.007691668	0.972389861	-0.205198704	0.330143316	-0.011212126	0.959364103	0.140995069	0.483471166	0.195310178	0.323539051
3R-44	3.54918152	2.170035928	0.112804111	-5.13E-15	1	2.231894718	0.067356999	-5.13E-15	1	-5.13E-15	1	-5.13E-15	1
3R-46	6.33445668	-0.390024957	0.247585612	-1.077363958	0.002644315	0.366250097	0.137826263	0.071508199	0.801288884	-0.427630851	0.120661379	-0.291329211	0.261404607
3R-54	8.705896468	-0.513968765	0.002289772	-0.083945433	0.586130904	-0.186801407	0.196352328	-0.094595867	0.533751673	-0.656222254	1.24E-05	-0.794876103	1.15E-07
3R-67	8.116574048	-0.192420677	0.324061916	-0.240313448	0.204374593	-0.14283923	0.405703784	-0.408225334	0.032698143	-0.197391703	0.249688228	-0.496899043	0.004112451
3R-8	3.473658248	-5.13E-15	1	-5.13E-15	1	-5.13E-15	1	-5.13E-15	1	-5.13E-15	1	-5.13E-15	1
3R-90	6.129682006	-0.431187171	0.259281566	0.363947187	0.235571588	-0.43355689	0.161286205	-0.057587184	0.85885113	0.164526572	0.547286213	0.432266138	0.084083816
4F-115	9.328850985	0.048331823	0.763195877	-0.162645328	0.312034095	0.00665204	0.964900404	-0.01265334	0.935634209	-0.017784686	0.905272833	-0.152924069	0.309439474
4F-117	7.6063672	-0.015549835	0.934034787	-0.656680734	0.000950153	0.121150814	0.423793194	-0.084625802	0.627790587	-0.523045914	0.0016221	-0.419024637	0.007340354
4F-127	9.655433243	-0.072351076	0.548066984	-0.204985971	0.083766339	-0.082705309	0.446857445	-0.123324784	0.287590816	-0.265341573	0.015156966	-0.067495051	0.526091264
4F-132	5.307051766	0.872508731	0.073436657	0.399167093	0.425346171	0.384408951	0.381153237	0.055309679	0.915381978	0.955394922	0.014308352	0.722116543	0.064062499
4F-137	7.07528775	-0.436389906	0.144659167	-0.091754757	0.735940857	0.012764461	0.958894999	-0.420814461	0.133688794	0.165064073	0.489824708	0.008818837	0.970162933
4F-14	8.552390598	-0.428997813	0.010917606	-0.197811935	0.205690947	-0.541465542	0.000266208	-0.010809563	0.942475941	-0.099656066	0.474336039	-0.217254607	0.116350001
4F-142	8.334201571	-0.234818887	0.18734428	0.121798027	0.44993446	-0.391116093	0.012506754	-0.043603515	0.788148426	0.05432299	0.70865888	0.332406152	0.015932407
4F-148	7.159840852	0.262013969	0.299510633	-0.48455399	0.072450428	0.004312629	0.984806438	-0.067311986	0.787650178	0.040896674	0.854135309	0.202509452	0.343433977
4F-160	6.32820481	-0.75541167	0.029064658	-0.716502329	0.027046683	-0.186639831	0.475772641	-0.369471563	0.215064525	-0.438433816	0.102522276	-0.441210191	0.087660832
4F-161	3.473658248	-5.13E-15	1	-5.13E-15	1	-5.13E-15	1	-5.13E-15	1	-5.13E-15	1	-5.13E-15	1
4F-162	4.239739922	0.178310112	0.842909126	-0.935456455	0.360247594	-0.654559635	0.449443905	-0.113842776	0.895502395	-0.2044656	0.799928721	0.240825007	0.744660448
4F-175	9.122218482	-0.40059319	0.002400735	0.005910035	0.960156469	-0.17136466	0.120101135	-0.390490605	0.00158198	-0.157300617	0.147787744	-0.339280855	0.001768105
4F-180	4.686712051	1.311999303	0.046347114	0.237577852	0.753235247	-0.636249236	0.404863744	0.935325644	0.149435336	1.224419462	0.025461569	1.288890791	0.013462327
4F-181	7.934182992	-0.49488038	0.007262924	0.031566753	0.840141191	0.021887319	0.873770454	-0.32698167	0.045094007	-0.122058063	0.379027689	-0.536047772	0.000168952
4F-19	7.297079258	-0.227048585	0.394998686	-0.272217845	0.292129914	-0.337589766	0.160195423	-0.286659492	0.266103793	-0.136159217	0.558393948	-0.251576765	0.2792329
4F-193	7.262168463	0.073393135	0.748334872	-0.560581913	0.020771862	0.026496392	0.895225947	-0.801162823	0.001112011	-0.478703089	0.023453235	-0.701223086	0.000931297
4F-194	6.048173683	1.230191221	8.21E-05	-0.556524667	0.167383641	-0.628366161	0.079349454	0.044968451	0.900022802	-0.246927562	0.455828749	0.451846536	0.117658095
4F-204	4.698687223	0.051066819	0.956160254	0.487305798	0.560840984	-0.539715181	0.536430726	0.998191774	0.211360189	0.966648291	0.186045674	1.229521412	0.087165367
4F-206	3.473658248	-5.13E-15	1	-5.13E-15	1	-5.13E-15	1	-5.13E-15	1	-5.13E-15	1	-5.13E-15	1
4F-207	4.967492672	-0.145333118	0.786961264	-0.972386947	0.097467233	-0.141799459	0.745025736	0.09420002	0.840329015	-0.233247667	0.591618226	-0.942289792	0.044292943
4F-231	6.022775863	0.148330254	0.752667984	0.219364638	0.619698872	-0.053648902	0.896705659	0.000977025	0.999366941	1.25713465	0.000391307	0.978956847	0.006450925
4F-238	6.829636999	-0.315790073	0.367363976	-0.254113512	0.454290358	-0.158273118	0.613583589	-0.202644205	0.542938877	-0.831184721	0.012028057	-0.413676131	0.186766572
4F-240	3.473658248	-5.13E-15	1	-5.13E-15	1	-5.13E-15	1	-5.13E-15	1	-5.13E-15	1	-5.13E-15	1
4F-241	7.13931119	-0.226893748	0.353944688	-1.141060191	2.44E-05	-0.766766727	0.000770366	-0.591915246	0.015117151	-0.587930029	0.007249893	0.006240303	0.975160859
4F-242	6.017936912	0.613548519	0.088541006	0.284003421	0.430087515	0.007653143	0.981522807	0.432040793	0.20525471	0.301103228	0.327786324	0.794598959	0.003322519
4F-248	4.073088666	-0.024381818	0.978307934	-0.778166746	0.426469173	0.252977931	0.726687532	-3.563856699	0.011978396	-0.256239086	0.738023196	-0.769141096	0.332830903
4F-253	3.670804122	-1.895409318	0.25426445	0.075956662	0.953687015	0.835985406	0.418366571	-1.895409318	0.201614129	-0.430317018	0.716995803	-0.576930967	0.61529584
4F-255	11.97283367	0.140745093	0.185577182	0.012732543	0.904618427	-0.006453754	0.950729182	0.012965264	0.90240845	-0.109586811	0.293201804	-0.009266456	0.929163418
4F-267	5.723454248	0.223365673	0.534964217	-0.587362498	0.133147352	-0.417471972	0.213026441	-1.260051622	0.003399884	-0.523511788	0.117563366	-0.459560868	0.149631258
4F-272	4.254562772	0.669950556	0.425174537	0.829182384	0.282264368	-0.155439959	0.844026864	-0.844172163	0.394330906	0.369247646	0.616921643	-0.444783744	0.571786577
4F-273	6.449087538	-0.241666543	0.457424484	-0.46440567	0.143677072	0.289195187	0.235422769	-0.328175046	0.277727729	0.391755971	0.095947194	-0.018676585	0.938628995
4F-278	8.456990139	-0.032008722	0.878615204	-0.155429349	0.454882338	0.273597995	0.152243325	-0.292693644	0.159229788	-0.231422401	0.237531368	-0.14830068	0.44253439
4F-28	6.539795439	-0.842510113	0.020272397	0.05815227	0.846268207	-0.227540726	0.419664183	-0.048510345	0.871269416	-0.13009137	0.636106443	-0.452889532	0.106034562
4F-285	7.460081792	-0.043198659	0.842356579	0.001519647	0.993979396	-0.338924737	0.068996474	0.412330763	0.02296201	0.148813773	0.374474996	0.460376677	0.002453717
4F-288	5.087802601	0.751412516	0.09591482	0.100618185	0.833753497	-0.226457452	0.608882358	-1.325208431	0.029418556	-0.233402261	0.591342353	-0.168367533	0.681828298
4F-293	8.672339636	-1.54409042	1.17E-19	-1.109033622	6.75E-13	-1.02241346	4.06E-13	-1.272247566	2.54E-16	-1.166027522	1.43E-16	-0.955735	2.52E-12
4F-297	7.786242415	-0.488139477	0.028237205	-0.244504151	0.231698628	-0.145545233	0.427469066	0.036093144	0.851412148	-0.073343152	0.681826702	-0.09862723	0.575042114
4F-30	7.512249085	0.562142885	0.012323304	0.173309385	0.446185844	0.198510081	0.342847428	0.009024271	0.968583603	-0.211398779	0.327783034	-0.295159839	0.167188546
4F-300	3.473658248	-5.13E-15	1	-5.13E-15	1	-5.13E-15	1	-5.13E-15	1	-5.13E-15	1	-5.13E-15	1
4F-303	3.473658248	-5.13E-15	1	-5.13E-15	1	-5.13E-15	1	-5.13E-15	1	-5.13E-15	1	-5.13E-15	1
4F-306	10.1241427	-0.717261402	5.59E-10	-0.292178217	0.00629254	-0.586299207	1.23E-08	0.055360733	0.588983706	-0.390112568	9.74E-05	-0.128247293	0.189167039
4F-309	3.818606775	-1.894826931	0.254337918	1.770408125	0.080087037	1.723340557	0.058045325	-0.006412651	0.995910749	-0.429757578	0.717226214	-0.577083144	0.615211807
4F-316	6.685884027	-0.150252927	0.65997277	0.343117334	0.260559636	0.127531812	0.659668775	-0.521188789	0.125758269	-0.149723293	0.611199023	0.219756318	0.43081063
4F-32	3.473658248	-5.13E-15	1	-5.13E-15	1	-5.13E-15	1	-5.13E-15	1	-5.13E-15	1	-5.13E-15	1
4F-321	6.614840791	0.523738636	0.085212117	0.251012472	0.406722652	0.61114199	0.016529319	0.30158866	0.304360713	0.349077412	0.182421224	0.166949594	0.520888563
4F-328	6.144921807	0.522147701	0.109566164	-0.240658419	0.496786764	0.181091775	0.524943808	0.309411048	0.319211894	0.056341631	0.843807834	0.323581623	0.215413058
4F-331	3.688889428	0.28478275	0.834255589	0.065040023	0.958836626	-1.901319243	0.140596065	-0.019655934	0.989956712	-0.432685278	0.717677393	0.551816561	0.588490107
4F-339	5.187505969	0.625518992	0.232042976	0.233450203	0.658819087	0.304898525	0.503229144	0.461227362	0.350116003	0.360591912	0.415593115	0.876305582	0.024164808
4F-34	6.139774784	-0.120103697	0.721514527	0.261632732	0.371218907	-0.485034152	0.096891463	-0.695228133	0.041978796	-0.220392418	0.420082771	0.174785424	0.473574688
4F-340	5.844305196	-0.448389485	0.28244252	-0.080009272	0.825451086	0.516816496	0.068110658	0.045827981	0.894297327	-0.267193584	0.403666248	-0.334193322	0.279689519
4F-341	5.572773401	-0.171332629	0.710626239	-0.811831268	0.095574975	-0.516948926	0.21766307	-0.257506347	0.558191065	-0.826257551	0.053711927	-0.249856569	0.521847201
4F-342	3.473658248	-5.13E-15	1	-5.13E-15	1	-5.13E-15	1	-5.13E-15	1	-5.13E-15	1	-5.13E-15	1
4F-348	9.183366507	0.431010929	0.006722948	0.384139235	0.013300667	0.685428689	1.39E-06	0.565084041	0.000167303	0.578406522	4.53E-05	0.483614593	0.000648121
4F-350	7.767660523	0.14586478	0.670571304	4.206203705	2.71E-124	0.093753863	0.744701405	0.274728267	0.372118945	0.59789632	0.022347611	0.619100943	0.014017196
4F-352	7.433480955	-0.133491792	0.676749807	2.864563765	1.05E-39	-0.106808362	0.697273435	-0.877467992	0.009410565	-0.185409955	0.497504916	0.451168079	0.069272951
4F-354	6.915014951	0.894245673	0.005992814	2.836793602	2.77E-36	1.164438423	1.04E-05	0.947287902	0.001515463	0.570709734	0.045666842	-0.172330513	0.576587809
4F-361	6.927840494	0.112335308	0.642715875	-0.275573479	0.259832616	-0.163192921	0.438220215	-0.270069853	0.258086154	-0.195001615	0.348253089	-0.284721297	0.160440307
4F-376	5.607498479	-1.780990426	0.000324291	-1.617815454	0.00046253	-0.734924885	0.046439748	-0.874744165	0.029995045	-1.815095533	1.43E-05	-2.346445328	6.24E-08
4F-377	3.473658248	-5.13E-15	1	-5.13E-15	1	-5.13E-15	1	-5.13E-15	1	-5.13E-15	1	-5.13E-15	1
4F-381	6.408502217	-0.690851692	0.063354806	0.00171968	0.995840584	-0.314255481	0.284349527	0.138109218	0.646026554	0.057092703	0.833968523	0.1545635	0.55432505
4F-384	7.551828381	-0.13833571	0.543623776	0.194352656	0.336018368	-0.142780213	0.44943142	0.345714554	0.072727573	0.414173353	0.014883302	0.434396857	0.00802619
4F-395	3.473658248	-5.13E-15	1	-5.13E-15	1	-5.13E-15	1	-5.13E-15	1	-5.13E-15	1	-5.13E-15	1
4F-416	8.57917826	-0.397778709	0.039665564	0.318848836	0.067059711	-0.135954867	0.423320798	0.120873235	0.488096589	-0.567325903	0.001178031	-0.181354091	0.276986772
4F-426	7.844180772	-0.126522945	0.516719952	-0.107335528	0.560512839	0.107634744	0.503237907	-0.100471236	0.579868736	-0.374354857	0.026955318	-0.167402431	0.29425794
4F-43	9.422905047	1.156035893	8.03E-16	0.285410955	0.063180717	-0.160995273	0.282824919	0.241631218	0.113093884	1.036424643	1.34E-14	1.296970896	1.01E-22
4F-435	8.003897274	-0.019900685	0.924912551	0.011471659	0.954728562	-0.180969494	0.33244263	0.14003375	0.471500141	0.582470271	0.000531759	0.739137768	6.08E-06
4F-441	4.401717573	-1.963375044	0.135832136	-0.261241134	0.802318713	-0.282575901	0.772986841	-0.758837103	0.477112484	0.152804782	0.871668405	0.091895561	0.926381171
4F-446	3.88023003	0.328043778	0.764172197	-0.715033229	0.556161908	0.691455737	0.413479238	-2.686989345	0.070970165	0.606570558	0.471381506	-1.369182859	0.198027973
4F-447	9.032959077	-0.022729115	0.860325353	-0.414502762	0.001544609	-0.29619483	0.011146176	-0.417898166	0.00118226	-0.365036438	0.001670524	-0.085507874	0.436680933
4F-448	8.446956238	0.317678179	0.076191172	0.290523914	0.092656522	0.200288791	0.211110795	0.472993019	0.004367737	0.515753725	0.000733456	0.40546816	0.007638721
4F-449	3.473658248	-5.13E-15	1	-5.13E-15	1	-5.13E-15	1	-5.13E-15	1	-5.13E-15	1	-5.13E-15	1
4F-467	8.205025735	0.325288509	0.123246916	0.319832096	0.117613445	0.274237944	0.158561957	-0.573320042	0.011436538	-0.041973371	0.831343263	0.603227237	0.001120293
4F-473	7.132126509	0.354851379	0.142511999	0.133088505	0.575910759	-0.194492051	0.385419113	-0.127825471	0.600280131	0.247083965	0.230962425	0.121875791	0.549920251
4F-478	4.8930253	0.114237779	0.829626606	-0.859975003	0.149393053	-0.908942647	0.079459307	-0.756675501	0.183609549	-0.295639095	0.51711531	0.071188723	0.861975113
4F-491	6.826546168	-0.943178859	0.000653035	-0.665798588	0.007019587	-0.310721423	0.130865824	-0.768033523	0.001801489	-0.525554105	0.011914172	-0.969508305	6.97E-06
4F-497	7.960336247	-0.623929677	0.000721245	-0.014518047	0.925389407	-0.205829032	0.144980906	-0.326682837	0.041347463	-0.447786596	0.001919591	-0.335926801	0.013783858
4F-50	6.301900274	0.399824725	0.205289922	0.21154881	0.490219492	0.294102338	0.264494101	0.400980249	0.164075376	-0.111510653	0.688572015	0.242108662	0.333123135
4F-500	3.664342501	-1.895567192	0.254242653	-1.895567192	0.216365246	-1.895567192	0.140075373	0.783025033	0.497042018	0.755018232	0.462040964	-0.577842616	0.614917036
4F-505	3.473658248	-5.13E-15	1	-5.13E-15	1	-5.13E-15	1	-5.13E-15	1	-5.13E-15	1	-5.13E-15	1
4F-521	3.473658248	-5.13E-15	1	-5.13E-15	1	-5.13E-15	1	-5.13E-15	1	-5.13E-15	1	-5.13E-15	1
4F-522	3.473658248	-5.13E-15	1	-5.13E-15	1	-5.13E-15	1	-5.13E-15	1	-5.13E-15	1	-5.13E-15	1
4F-523	3.473658248	-5.13E-15	1	-5.13E-15	1	-5.13E-15	1	-5.13E-15	1	-5.13E-15	1	-5.13E-15	1
4F-524	4.562159395	-0.323718556	0.583083352	-0.800577258	0.183490624	-1.394666196	0.015351411	-1.153828629	0.064651883	-1.097565279	0.040327478	-1.31825187	0.012613774
4F-526	6.522696539	-0.721141165	0.051006072	0.293667261	0.32783034	-0.240964524	0.405658132	0.086369043	0.775201848	-0.035232501	0.89910805	0.20308502	0.440200023
4F-529	4.67779792	-0.401966743	0.532561858	-1.580256003	0.034158143	0.168527612	0.727514761	-0.401481641	0.494530419	-0.796127276	0.150517958	-0.876441285	0.102397908
4F-531	5.483180231	-1.041093778	0.027547931	-0.186552412	0.617832471	0.060571844	0.845349507	-0.613407589	0.120023683	-1.303140652	0.000783142	-0.819863007	0.015728514
4F-532	9.172704497	-0.329427073	0.030931674	-0.117467054	0.41557934	-0.038229555	0.775920485	0.016959447	0.903413266	-0.328186896	0.016160839	-0.431223406	0.001581083
4F-544	7.055318263	-0.284957565	0.282007783	-0.192364289	0.43480073	-0.307530311	0.165468053	-0.225708318	0.351728862	-0.143932331	0.499177589	0.407749439	0.032412016
4F-546	5.327865047	-0.745113972	0.259555512	0.008654636	0.988450805	0.686722623	0.142872814	0.378967423	0.468898265	0.173596362	0.725309851	0.391503943	0.403261316
4F-562	3.473658248	-5.13E-15	1	-5.13E-15	1	-5.13E-15	1	-5.13E-15	1	-5.13E-15	1	-5.13E-15	1
4F-582	8.107878811	0.028225712	0.881265835	0.201893456	0.252498034	0.043746675	0.788113276	0.005821424	0.974121876	0.095744249	0.549121494	0.040690307	0.79584236
4F-592	9.26301462	-0.988373868	1.80E-10	-0.418290081	0.003060898	-0.491850079	0.000223312	-0.467143805	0.000878972	-0.639688431	1.60E-06	-0.566259079	1.77E-05
4F-597	4.553814913	0.607546461	0.398385195	-0.580233999	0.488858133	0.294885802	0.636539454	0.793958051	0.211839699	0.599192346	0.303270204	0.483312142	0.39577798
4F-605	3.833039762	1.75944798	0.185102099	-1.252306369	0.38460706	1.460323114	0.217087125	1.404659749	0.274673673	0.170191365	0.882121101	2.260914709	0.035585861
4F-609	3.473658248	-5.13E-15	1	-5.13E-15	1	-5.13E-15	1	-5.13E-15	1	-5.13E-15	1	-5.13E-15	1
4F-617	3.473658248	-5.13E-15	1	-5.13E-15	1	-5.13E-15	1	-5.13E-15	1	-5.13E-15	1	-5.13E-15	1
4F-622	8.602797932	0.344528116	0.036182474	0.062535042	0.704330141	-0.173427694	0.263631464	0.085289707	0.595900693	0.334294699	0.020970126	0.547575739	8.63E-05
4F-626	6.827884005	-0.320423488	0.283704685	0.072256773	0.783439457	0.172867623	0.450647578	0.044106917	0.864612508	0.164259596	0.469132317	0.146891653	0.504253435
4F-63	5.332275227	-0.566230943	0.276350405	-0.314667181	0.499749298	-0.13432803	0.734479315	-0.141342613	0.748430155	0.09348075	0.802928015	-0.397943761	0.307435486
4F-639	7.062019399	0.720784022	0.001857134	0.103092033	0.673778043	0.378704227	0.062150085	0.21952445	0.346837428	0.526209061	0.006746182	0.265204949	0.17363918
4F-642	7.173849277	0.079194097	0.753310897	0.042947944	0.858373645	-0.123872476	0.574381875	-0.035163691	0.883219202	0.226942381	0.271724269	0.180872558	0.373450271
4F-643	6.859641157	0.092437566	0.736383354	-0.075712628	0.777483105	-0.456698011	0.072289716	0.230387084	0.359498845	-0.057038257	0.809004296	-0.036156538	0.874240475
4F-645	4.966454503	0.677641747	0.247329398	0.404161905	0.48496286	0.699822321	0.15076009	-0.179860368	0.774511659	0.269556072	0.599383148	0.747992823	0.101710666
4F-652	6.033691683	-1.346632236	0.001475808	-0.256028874	0.431095158	-0.868589641	0.006172161	-0.629632447	0.063742627	0.012525278	0.962774875	-0.212284102	0.431136042
4F-655	6.697175418	0.464930811	0.130801017	-0.181558336	0.57664168	-0.321103357	0.279834564	0.306917093	0.30413851	0.4868163	0.064705152	0.631679861	0.013124762
4F-66	5.191987934	-1.42176908	0.036489844	-0.396723615	0.459275886	-0.198187159	0.664927309	0.3903015	0.396748508	0.004384807	0.993111649	-0.033218686	0.93795139
4F-661	8.767536861	-0.048172737	0.779507242	0.08031713	0.62690118	-0.158257962	0.313920418	0.141830774	0.378005101	-0.162627888	0.29779005	0.042621903	0.779239868
4F-669	6.943934074	0.267898291	0.306480013	0.25270527	0.313385018	-0.086496304	0.714595078	-0.270011281	0.310365542	-0.110048842	0.637802879	0.149148683	0.494046986
4F-675	4.619492606	0.369670016	0.606725783	0.499850908	0.449437663	0.912351095	0.095207325	-0.006208807	0.992799706	-0.204982276	0.749503286	0.010147697	0.986546608
4F-685	6.20064796	-0.29963365	0.447748801	0.333537536	0.324595884	-0.2324381	0.477306062	0.229286831	0.494129687	0.509049332	0.080425278	-0.059761299	0.844691532
4F-689	5.145463245	-0.653818986	0.279122251	-0.358473146	0.500974088	-0.087179694	0.842879144	-0.814036784	0.14905284	0.712116626	0.057590764	0.238959546	0.540273105
4F-692	5.834271549	0.834057436	0.036867282	0.108673335	0.801208324	0.108544213	0.775926073	-0.015758943	0.970909993	0.875403032	0.008511012	0.700992284	0.034218446
4F-697	5.480867908	-0.524312356	0.286465381	-0.383033275	0.401772322	-0.575985285	0.169350935	-0.250961382	0.567068281	-0.226572734	0.566380352	-0.825513225	0.046290845
4F-700	8.487464871	-0.480955134	0.005385961	-0.154717294	0.324809487	0.012529438	0.928297436	0.056377719	0.705539302	-0.100198224	0.472211231	-0.250133352	0.07114853
4F-703	9.424309423	-0.741243763	4.49E-09	-0.560327359	2.32E-06	-0.517767691	1.97E-06	-0.817732189	1.36E-11	-0.437515069	4.00E-05	-0.473763389	6.90E-06
4F-705	3.473658248	-5.13E-15	1	-5.13E-15	1	-5.13E-15	1	-5.13E-15	1	-5.13E-15	1	-5.13E-15	1
4F-707	10.78706207	-0.01369275	0.884214432	-0.055777364	0.546898489	0.077432541	0.373204388	-0.090243503	0.325301044	-0.208368404	0.017757582	-0.257116625	0.003402368
4F-709	5.974972179	-0.229254972	0.555216278	-0.111032832	0.756758607	-0.336336431	0.305770449	-0.778935844	0.047408889	0.221139727	0.455622362	0.144009992	0.619424891
4F-711	7.406472567	-0.16214493	0.451274386	-0.390108894	0.063408787	0.029230023	0.862551027	-0.389815122	0.056669074	0.221829881	0.166008011	0.134129792	0.389027669
4F-87	7.235962312	0.379147817	0.078666253	0.103062642	0.628570908	-0.180989998	0.354485279	-0.559802367	0.017446277	0.121246349	0.504626338	0.499713185	0.002154786
4F-90	5.923627099	-0.956338815	0.030085214	-0.121011606	0.739440591	-0.769911969	0.032173317	-0.074645409	0.834146996	-1.000892056	0.006358097	0.00968155	0.97430026
4F-92	3.473658248	-5.13E-15	1	-5.13E-15	1	-5.13E-15	1	-5.13E-15	1	-5.13E-15	1	-5.13E-15	1
4R-1	5.756083169	-0.923753154	0.034466843	-0.50006162	0.182801788	-0.35506126	0.261776039	0.114114	0.725605391	-0.403016899	0.197874929	-0.217607901	0.452012115
4R-100	9.791954919	0.243757785	0.098617097	0.030467881	0.836120464	0.142425114	0.311108691	0.029509517	0.840595108	0.22547236	0.103631217	0.330954869	0.01627119
4R-104	8.286096391	0.5466188	0.002291208	0.186665004	0.30469116	0.289531974	0.078829663	0.054913287	0.761359715	0.0624075	0.708589438	0.046921563	0.775204075
4R-120	3.96859105	0.841559989	0.404155668	0.590884529	0.550596918	0.937564619	0.260678146	-0.80552235	0.505644304	0.305881824	0.731253838	-0.693054506	0.482845552
4R-125	6.233882725	-0.258532778	0.509489263	-0.012840265	0.97091773	-0.292956987	0.372608886	-0.088129756	0.802100868	0.342956555	0.242353775	0.989930272	0.000158127
4R-15	4.689069259	0.271119631	0.710458441	0.198313295	0.775143597	0.808706927	0.153623207	0.053506374	0.936257911	0.700297898	0.222892589	-0.533051921	0.41281385
4R-155	3.52517013	-5.13E-15	1	-5.13E-15	1	1.530056005	0.190422615	-5.13E-15	1	1.478634391	0.199220955	-5.13E-15	1
4R-167	5.91648852	-0.368378135	0.374200625	-0.237128647	0.538302788	-0.358795399	0.308526647	-0.473459372	0.227329737	-0.57564661	0.105681741	0.075159873	0.814109737
4R-172	7.351939643	0.038078096	0.867021137	0.309576677	0.125059499	0.433753223	0.011895433	0.197239245	0.326475035	0.164101438	0.355971553	0.153688512	0.367378218
4R-177	3.473658248	-5.13E-15	1	-5.13E-15	1	-5.13E-15	1	-5.13E-15	1	-5.13E-15	1	-5.13E-15	1
4R-182	5.769118979	0.002458859	0.995449606	-0.269292643	0.525363826	-0.062188186	0.860687976	0.026059673	0.9467647	0.69117611	0.023117041	0.744792471	0.01003622
4R-190	4.877525444	0.86145629	0.143864253	-0.112933332	0.864998553	0.232861365	0.668193953	0.738115783	0.181676941	0.70545956	0.151340953	0.622668455	0.193124561
4R-195	7.732709079	0.002263662	0.991691145	-0.336940212	0.124927458	-0.131487231	0.493906604	0.216861052	0.277810781	0.272065785	0.132687334	0.328842262	0.061612437
4R-200	10.55884022	0.077452414	0.539640711	0.762814955	7.92E-11	1.170454901	7.42E-26	0.758412177	7.97E-11	0.705676082	3.37E-10	0.553172515	1.01E-06
4R-203	3.473658248	-5.13E-15	1	-5.13E-15	1	-5.13E-15	1	-5.13E-15	1	-5.13E-15	1	-5.13E-15	1
4R-212	4.551824254	-0.21046867	0.815482383	0.680324727	0.345371477	0.711431129	0.266634382	-1.065964133	0.260917008	1.225336659	0.036249652	0.603726391	0.326837047
4R-218	5.195588226	-1.892217504	0.006042151	-1.219201155	0.031112271	-0.160871456	0.689414017	0.350625219	0.392263093	-0.654730182	0.128563705	0.382163212	0.266402609
4R-231	6.748948733	-0.400263133	0.238199139	-0.11126338	0.722423157	-0.426115621	0.151391678	0.119876401	0.69261701	0.191042517	0.486268911	0.007134565	0.980107788
4R-234	7.188641483	-0.19321119	0.438611235	-0.293051474	0.227013393	-0.368741741	0.095800003	-0.193243043	0.409548375	-0.374907636	0.085992328	-0.596121543	0.006441011
4R-237	6.811431906	-0.206779194	0.492595755	-0.75964394	0.014995726	-0.00203535	0.993632716	-0.307513747	0.288289324	-0.239517311	0.357208356	-0.669617859	0.012574626
4R-246	11.04891838	-0.222949202	0.021234526	0.036967736	0.692043443	-0.278875157	0.002242772	0.160873312	0.079864704	-0.145548384	0.105127962	-0.339986772	0.000176959
4R-252	6.82912428	0.677919179	0.014307438	-0.012688394	0.965834915	0.412844515	0.088106547	0.704350884	0.005584999	0.811294584	0.000276408	0.625482816	0.004772121
4R-253	6.522579597	-0.28157817	0.416115959	0.062207619	0.844637471	-0.135391117	0.649615266	-0.296175981	0.363730908	-0.383921156	0.205322304	-0.280655731	0.33602117
4R-255	4.810866035	-0.774308979	0.239407016	-1.331571419	0.050413055	-0.128279419	0.788719337	-0.503789511	0.377586109	0.163639868	0.715451138	-0.760785008	0.128056811
4R-263	9.178670679	0.021455598	0.881503969	-0.407783799	0.005427506	0.029456389	0.823433892	-0.403128187	0.005491847	-0.576741025	2.81E-05	-0.104641612	0.424198257
4R-265	7.773659013	-0.239499647	0.315576347	0.108556152	0.621963617	-0.101688976	0.622796162	0.093838311	0.662487074	0.015593446	0.938960074	0.431806238	0.023677736
4R-27	7.8199507	0.212113845	0.294122985	-0.094002359	0.64173489	-0.21078614	0.247986047	0.263645965	0.157588025	0.56295341	0.00044715	0.610907895	8.18E-05
4R-274	7.817543044	-0.277001616	0.161947054	-0.154263744	0.398708571	-0.030344668	0.848485211	-0.102107341	0.564429964	-0.01615095	0.917539214	0.011737522	0.93747486
4R-283	7.789896231	-0.337857264	0.117548072	-0.40121874	0.054469988	0.068688414	0.698424894	-0.394278292	0.05248103	-0.088106556	0.620622888	0.041060354	0.810244691
4R-298	3.54827562	-1.222726532	0.424320346	-1.222726532	0.386573476	0.298886861	0.818007406	0.677662123	0.627040645	-1.222726532	0.289686405	-1.222726532	0.260251513
4R-303	5.712865425	0.303158902	0.528224306	-0.61490054	0.243377057	0.181552093	0.673400138	0.085743047	0.853362844	0.532767514	0.201443312	0.15008034	0.719184347
4R-309	7.91947142	-0.084597857	0.628172426	-0.261008565	0.124481723	-1.124413958	7.89E-11	0.074998864	0.633048572	-0.685330097	1.44E-05	0.133974627	0.32015769
4R-313	5.395017293	-0.795596179	0.182804862	-0.627871662	0.257168733	-0.299627314	0.531685447	-0.575108904	0.282606256	-0.135015935	0.772035632	0.399184664	0.351597676
4R-327	6.722872788	-0.146503893	0.609490189	-0.117860043	0.659264837	-0.190077469	0.42145668	0.181164871	0.462415291	0.135699735	0.53682647	0.190274246	0.362089945
4R-329	7.449195316	-0.041050176	0.858190281	-0.057009297	0.793374288	0.227726696	0.218598769	0.394523078	0.045589658	0.110199588	0.552538446	0.093248403	0.603780198
4R-333	5.707909245	1.295825817	0.008418615	0.713882018	0.169329639	1.08438508	0.016901006	0.108784225	0.838188379	0.559583924	0.24100118	1.178580732	0.007305916
4R-336	9.679433095	0.020376119	0.876880724	-0.150040876	0.251261477	0.054242388	0.655225653	-0.145108487	0.261205404	-0.341448638	0.005873236	-0.308038044	0.01208921
4R-342	9.044988781	-0.186521922	0.220006668	-0.302800653	0.042342422	0.657087943	2.20E-07	-0.138043587	0.339080646	-0.296081777	0.029816072	-0.504815992	0.000225584
4R-346	5.347263611	0.496902566	0.250588734	-0.745985555	0.144987454	0.069566847	0.8572791	0.522837117	0.186646975	-0.146299042	0.709869817	-0.87674625	0.039123736
4R-364	4.499974571	-0.739573424	0.337720839	-0.736077536	0.309024645	-0.0019519	0.99732983	-1.989541278	0.022204839	-1.149762301	0.085632163	-0.56264987	0.343741193
4R-365	5.551938736	-0.781325698	0.173240921	-0.072028444	0.881886717	0.613874206	0.128169861	0.342980903	0.448221313	-0.144670024	0.739985703	-0.072652731	0.862706655
4R-370	6.248915374	0.069100801	0.832638835	0.205498045	0.490317721	-0.044091571	0.871150274	0.170409877	0.559797284	-0.077674068	0.772280748	-0.122523657	0.635665849
4R-372	6.799317808	-0.587576847	0.055320534	-0.477704269	0.091847572	-0.122210727	0.61072658	0.15596748	0.537028248	-0.076993815	0.743377334	-0.147301996	0.523573501
4R-374	5.249269014	-0.471104212	0.312751212	-0.402019988	0.349481154	-0.749360315	0.058346425	-0.512701957	0.229812993	-0.925487558	0.020743969	-0.476395191	0.17690775
4R-393	8.295507968	-0.285564293	0.135280891	0.051578829	0.766698164	0.10244823	0.51435854	0.35518904	0.030223728	0.034372976	0.826011593	0.256242663	0.087328764
4R-40	7.711709258	-0.257182937	0.265014793	0.157753773	0.442146944	0.187905996	0.303982464	0.207279982	0.297234865	0.541005315	0.001697629	0.310990025	0.072347964
4R-411	5.315916356	-1.268584186	0.09249628	-0.496853138	0.446999943	-0.488279327	0.419665465	0.395095894	0.506877577	0.208647157	0.714728608	0.220735421	0.691765876
4R-418	7.393499415	0.315157651	0.190729774	0.179025944	0.44464455	-0.12196068	0.581203844	0.095617162	0.684484749	0.470206012	0.020036397	0.402678006	0.043441879
4R-423	3.875641766	-2.35901125	0.172598768	0.509649362	0.682135913	0.35060258	0.744777209	0.388957274	0.751726386	0.300066887	0.781798411	0.698204204	0.4884948
4R-446	7.964479317	0.042642283	0.848876216	0.363980972	0.077818845	0.150553669	0.436894893	0.472660722	0.018155882	0.430973752	0.020264054	0.726700972	4.26E-05
4R-45	3.549436221	-1.895149854	0.258185755	-1.895149854	0.220808671	-0.334665444	0.779954168	-1.895149854	0.206216258	-1.895149854	0.134952371	-1.895149854	0.112193936
4R-456	3.473658248	-5.13E-15	1	-5.13E-15	1	-5.13E-15	1	-5.13E-15	1	-5.13E-15	1	-5.13E-15	1
4R-458	10.08598969	0.136204152	0.256693943	0.040562906	0.730868104	0.232078739	0.034092303	0.096987523	0.4036224	0.305855111	0.004683605	0.560480845	1.22E-07
4R-461	4.306816057	0.959190511	0.285685702	0.323944689	0.7314195	1.199540279	0.093520196	0.894953196	0.2828804	0.951398748	0.194122062	1.030080699	0.138571037
4R-468	12.51079922	-0.118198886	0.232685714	-0.129937662	0.188083603	-0.345310462	0.000405461	0.00539579	0.956093356	0.335277443	0.00048258	0.079058644	0.413679475
4R-483	5.382482847	0.255225629	0.599749677	0.15848075	0.737087928	-0.576173722	0.218746669	-0.499828739	0.322669923	0.104170369	0.805191431	-0.216513124	0.611812023
4R-486	7.202751488	-0.276114427	0.266193036	0.029933087	0.894329975	-0.797772406	0.000476843	0.053430469	0.808065825	-0.527966989	0.014468914	-0.221745424	0.273639291
4R-488	6.544966692	0.276090531	0.35899187	0.838021685	0.000918338	0.083443896	0.743237605	0.190929412	0.493936527	0.158314276	0.521167602	0.299631539	0.193617423
4R-491	5.018010963	-0.474667846	0.443648286	-0.032513374	0.951237401	0.247785467	0.573430372	0.22452348	0.649222884	-0.083946239	0.854563176	-0.002336155	0.995657771
4R-506	3.54898738	-5.13E-15	1	1.951637328	0.134392555	1.529964247	0.190356114	-5.13E-15	1	-5.13E-15	1	1.321968111	0.226239192
4R-514	3.473658248	-5.13E-15	1	-5.13E-15	1	-5.13E-15	1	-5.13E-15	1	-5.13E-15	1	-5.13E-15	1
4R-515	4.746193118	0.862854422	0.218278192	0.516951947	0.45747212	1.049880389	0.084306279	-0.559136029	0.484248607	-1.319294973	0.098749872	0.028183238	0.966212059
4R-521	6.208093839	0.611253426	0.05656011	0.420586645	0.177487793	-0.168388603	0.578754206	0.462777382	0.124926946	0.367559256	0.174212398	0.107362682	0.692141035
4R-527	4.250679655	0.007005243	0.996777951	-0.175426412	0.83616807	-0.129872584	0.866110082	0.239800471	0.77420648	-0.445931258	0.574483082	-1.928889195	0.037544173
4R-529	3.873768776	-0.503750334	0.689327052	0.601084281	0.538645335	0.403577303	0.648164085	-0.007731677	0.994088519	-2.686770422	0.032421363	0.114568158	0.895080439
4R-535	7.291459667	-0.741123596	0.008073866	0.006492555	0.978026105	-0.490851206	0.031303097	0.053143503	0.817641425	0.232319135	0.255948699	0.400697326	0.041254239
4R-546	5.751826018	-0.533796463	0.202336802	-0.164452435	0.653096317	-0.350097102	0.288872226	-0.483724556	0.200892815	-0.078287509	0.800367231	-0.19813305	0.512987136
4R-548	4.959100395	-1.116303317	0.121721017	-0.43625215	0.470846242	0.004018598	0.992710606	-0.20983439	0.713863563	-0.368565164	0.480056456	0.232691294	0.617424223
4R-549	3.473658248	-5.13E-15	1	-5.13E-15	1	-5.13E-15	1	-5.13E-15	1	-5.13E-15	1	-5.13E-15	1
4R-55	7.369866034	0.823539182	0.000242573	0.350263071	0.129795289	0.583872659	0.003452556	0.301304814	0.187653479	0.228026145	0.272696385	0.485416652	0.012411781
4R-552	6.06165007	0.543610123	0.16666362	0.796597018	0.027821683	0.528239353	0.123279614	-0.068582364	0.864878029	0.018232849	0.960990617	0.235622736	0.492131492
4R-56	3.473658248	-5.13E-15	1	-5.13E-15	1	-5.13E-15	1	-5.13E-15	1	-5.13E-15	1	-5.13E-15	1
4R-57	5.118225108	0.884360106	0.090616694	0.099482761	0.861270477	0.598826825	0.187277758	0.704501841	0.154944326	0.359449034	0.439764752	0.588553856	0.169788678
4R-570	8.110545496	0.545353555	0.00700689	0.092167914	0.656796506	0.157003135	0.407499812	0.200770414	0.320012677	0.22948936	0.2178475	0.765608461	1.23E-05
4R-585	5.276051339	0.048097508	0.922285945	0.0853943	0.85564743	-0.371583541	0.408790142	-0.096495787	0.839461204	-0.061369911	0.885129113	-0.618013875	0.1622781
4R-592	8.163610809	-0.331876216	0.065331545	-0.222978021	0.183578725	-0.045833772	0.752425895	0.106891668	0.49096299	-0.152806405	0.293338665	0.07213787	0.597699831
4R-597	6.847436167	0.632867339	0.02052327	0.447906119	0.091644677	0.866448896	5.80E-05	0.92613199	8.88E-05	0.40663665	0.077043885	0.240685569	0.288606428
4R-599	5.269285675	-1.377054345	0.019916184	-0.685177843	0.15619767	-0.263771289	0.495444528	-0.323923615	0.460830864	0.099267937	0.780383341	-0.234035857	0.516460823
4R-608	6.642706911	-0.422956056	0.185893214	0.054089196	0.846568875	0.193829486	0.426936757	0.068558849	0.80087647	-0.18302327	0.47151697	-0.226575989	0.35928078
4R-617	3.473658248	-5.13E-15	1	-5.13E-15	1	-5.13E-15	1	-5.13E-15	1	-5.13E-15	1	-5.13E-15	1
4R-618	3.473658248	-5.13E-15	1	-5.13E-15	1	-5.13E-15	1	-5.13E-15	1	-5.13E-15	1	-5.13E-15	1
4R-619	4.456230784	-1.543693331	0.166833684	0.237493787	0.753348442	0.096485155	0.886406099	0.588398145	0.39460026	1.049397161	0.063114543	0.396036789	0.512239785
4R-68	6.100750289	-0.155925546	0.696020036	0.137981726	0.702478674	0.279259704	0.372669786	0.462248392	0.167642018	0.06184392	0.846154151	0.228925252	0.448816557
4R-71	6.926132945	0.321663245	0.233069356	0.321726117	0.207929439	0.143110368	0.54217633	0.288251969	0.251154068	0.099894361	0.667918849	0.124428767	0.579342024
4R-81	9.675723037	0.151316084	0.206893481	0.107472262	0.356516336	-0.226059889	0.043222341	0.166325893	0.145762826	0.241677579	0.021725701	0.257115918	0.013354286
4R-9	4.465335889	-1.309668149	0.140885755	0.098449026	0.877509479	0.233326237	0.667744448	-1.138216463	0.144028272	-0.250808015	0.665411224	-0.472824577	0.410657879
4R-92	3.809331636	-1.386829293	0.223441113	-3.570138082	0.013462732	-0.839416181	0.311450577	-3.570138082	0.010687788	-2.105066851	0.033285629	-1.575231857	0.068906592
4R-94	9.467353108	0.230184702	0.102154757	0.196267231	0.154877611	-0.021978698	0.866938677	0.17642419	0.195482114	0.345511933	0.006091801	0.515109101	3.42E-05
5F-101	10.11862808	0.151487015	0.151177666	0.16817365	0.100089224	0.111517113	0.247202952	-0.055537596	0.591457895	-0.092442054	0.340987251	0.028914346	0.761002792
5F-112	5.253713291	-0.812429096	0.16888197	0.455620637	0.29218905	-0.017783687	0.965541873	0.087788078	0.846023591	0.086666269	0.827122373	0.131481191	0.727086312
5F-115	4.605984772	-0.569790235	0.546249169	-0.33769977	0.703365036	0.703631517	0.377331915	-0.872419855	0.350151565	0.272599128	0.729285741	-0.549178834	0.502089398
5F-117	7.510488622	0.041356241	0.854178783	-0.256394273	0.254478516	0.109067587	0.57501535	0.042446987	0.840238336	-0.565379186	0.006930928	-0.076528225	0.689431041
5F-12	5.726304307	-0.576265528	0.249951819	0.402042794	0.319861236	-0.197869338	0.61993442	-1.057622323	0.036082277	0.306850452	0.402022052	0.454338779	0.195884838
5F-122	3.971696804	2.349029568	0.005832242	0.430935732	0.698550886	0.388459696	0.692430037	-0.454471705	0.714209041	0.311949949	0.749761433	0.460486355	0.615385661
5F-125	6.947841201	0.767856196	0.005701446	0.159478671	0.587572639	0.21093424	0.411755623	0.13456519	0.639741285	0.926028349	4.59E-05	1.377431034	2.67E-11
5F-126	3.473658248	-5.13E-15	1	-5.13E-15	1	-5.13E-15	1	-5.13E-15	1	-5.13E-15	1	-5.13E-15	1
5F-128	5.108324991	-0.043656341	0.93436533	0.15981017	0.740429533	0.107831628	0.801184285	-0.572566716	0.284946199	-0.294054875	0.511716217	-0.225938613	0.595361883
5F-129	5.29938463	0.670514511	0.186079406	-0.673185088	0.272000714	0.156942914	0.731290557	0.055572909	0.914995084	0.816491793	0.041086892	1.298050731	0.000240043
5F-136	9.02123452	1.505294939	8.84E-14	0.829271749	6.13E-05	0.033136998	0.874500297	0.380106814	0.074418812	0.877473916	9.29E-06	1.313450914	1.68E-11
5F-139	3.687065417	1.776485425	0.161673539	-1.238495195	0.382075706	-1.238495195	0.296822192	-1.238495195	0.366573273	1.412634252	0.201955893	1.21526114	0.265311987
5F-140	10.81379091	0.09477099	0.344165789	-0.142296897	0.157069191	-0.110057774	0.248729414	0.026803128	0.785001668	0.198947554	0.032480646	0.054044357	0.563183961
5F-151	8.390479381	-0.19428974	0.244442345	0.312039299	0.032074488	-0.066856948	0.62764244	0.160280253	0.271762603	-0.079553813	0.558901499	0.01911596	0.883319998
5F-166	6.671650717	0.172433098	0.62577462	0.280150299	0.410188401	0.127735591	0.688911596	-0.115846705	0.740219824	-0.00198596	0.99516496	0.343292258	0.264901535
5F-171	6.712936808	0.13195124	0.686455521	0.124220981	0.691901979	0.015199151	0.959559283	0.339666083	0.258872843	-0.510986648	0.096104039	-0.138955008	0.63119622
5F-174	7.097640356	-0.096468062	0.71095776	-0.313627249	0.219945516	-0.004404801	0.983450442	-0.145420923	0.550660257	0.004974361	0.981659989	0.460101512	0.017427952
5F-180	7.081218879	0.223569437	0.402320822	0.058519998	0.823251175	0.092573841	0.693542311	0.231344482	0.352966725	0.130270283	0.573432697	0.047341326	0.835798167
5F-185	6.731323103	-0.437676937	0.133715475	-0.099663368	0.697337166	-0.094946027	0.670978066	-0.127259438	0.611977192	0.117030477	0.580382349	0.008989421	0.965427058
5F-191	5.22593832	-2.15137593	0.000280067	-0.902348559	0.040158986	-0.805466031	0.031736619	-0.693907783	0.092812342	-0.966962646	0.010584598	-1.350839958	0.000447666
5F-195	8.85704726	-0.614139916	8.15E-05	-0.1912865	0.171422613	-0.038760257	0.756963793	-0.201427505	0.14425598	0.01563109	0.898753023	-0.193736737	0.11566261
5F-207	6.593560903	-0.626500304	0.047905034	-0.468055073	0.108728587	-0.131331452	0.596840134	-0.463700178	0.104994944	-0.302949872	0.226774067	-0.430968138	0.081731623
5F-21	8.584826757	-0.319004037	0.133078059	-0.001552159	0.993611946	-0.315925083	0.103035595	0.159793578	0.412483524	0.461084496	0.010800846	0.399308364	0.027855898
5F-213	4.217331646	-3.996124809	0.007521884	0.426991796	0.523495548	-0.905637381	0.217691744	-0.809596351	0.321084611	-0.25975732	0.687653054	-0.680436265	0.303138288
5F-217	6.113665206	-0.198474211	0.641029401	0.064848655	0.869156116	-0.061598783	0.869782966	-0.834206186	0.060377726	-0.066274756	0.858471285	-0.490585089	0.197574682
5F-218	9.009341834	0.056014417	0.735110451	0.004384406	0.978422913	0.343115934	0.019851123	-0.014185797	0.929366527	0.067779345	0.64877844	0.226125469	0.122143266
5F-222	6.693719093	0.226541378	0.527282105	0.309246851	0.368604947	0.328902988	0.299123139	-0.000535923	0.999037279	0.09204536	0.77493581	0.046633087	0.883516603
5F-223	8.40423307	0.00162582	0.992091322	-0.109553591	0.493535447	-0.083040586	0.55869496	0.343909795	0.018102778	0.22004953	0.100318906	0.383099683	0.002662805
5F-233	5.731506104	0.187801656	0.774725347	1.46339628	0.004142038	1.322112923	0.00663303	1.077878666	0.042975223	1.966734483	1.33E-05	1.605267712	0.000458934
5F-238	9.992741815	0.302120694	0.018454646	0.283962516	0.024308347	0.047815975	0.69628267	0.278493223	0.025724338	0.070250776	0.560384866	0.482755334	3.81E-05
5F-239	6.434230012	0.397784181	0.187820804	-0.247096698	0.440454191	0.214466413	0.401748216	0.337740565	0.226050897	0.018735278	0.942572969	0.575757535	0.010802531
5F-24	8.616466824	0.452727585	0.003064192	0.380795994	0.009798243	0.161922015	0.237209589	0.544245587	0.00011422	0.35236877	0.007446365	0.293357821	0.023173067
5F-248	7.91823502	0.8272408	2.90E-06	0.455540514	0.010817193	0.348748947	0.030174107	0.66010898	8.84E-05	0.23695626	0.141602654	0.437574098	0.003585817
5F-255	8.269004913	-0.18237421	0.358125693	0.004324558	0.981570139	-0.141179978	0.414878599	0.417135395	0.016213974	0.225317941	0.171290101	0.208499256	0.200541319
5F-256	7.927719637	-0.182162481	0.340788825	0.046441095	0.788836171	0.066921484	0.663531796	-0.043553224	0.800031085	0.188559049	0.204687389	-0.069329541	0.641916103
5F-33	7.755663788	-0.30769075	0.182502698	-0.405586408	0.072829416	0.160355971	0.416129793	-0.42785706	0.055200821	-0.845463411	9.47E-05	-0.285332944	0.157158993
5F-52	3.473658248	-5.13E-15	1	-5.13E-15	1	-5.13E-15	1	-5.13E-15	1	-5.13E-15	1	-5.13E-15	1
5F-55	8.365935497	-0.037597291	0.812240107	0.221104677	0.123469159	-0.047668732	0.720842786	0.010445094	0.942690441	-0.190651558	0.155836602	-0.239452909	0.066769969
5F-62	9.258787935	-0.069041189	0.63219802	-0.236353347	0.098962649	-0.105668699	0.42151005	0.217146908	0.106930044	-0.007175748	0.955622497	-0.329998572	0.012007289
5F-67	3.473658248	-5.13E-15	1	-5.13E-15	1	-5.13E-15	1	-5.13E-15	1	-5.13E-15	1	-5.13E-15	1
5F-68	8.690219525	-0.390406585	0.01136379	-0.629338886	4.28E-05	-0.24074392	0.068749776	-0.280273114	0.050695268	-0.086881848	0.498516462	-0.484803396	0.000223483
5F-7	10.61595376	0.030382783	0.737205764	-0.034503423	0.697043845	-0.202728055	0.015640409	-0.104382117	0.237017559	0.356610445	6.30E-06	0.25640734	0.0011599
5F-75	7.734167452	0.023979213	0.89664089	-0.345777031	0.063147809	-0.007305193	0.962606894	-0.614351198	0.001249808	-0.375234399	0.020892863	-0.383975668	0.014354467
5F-90	5.073566011	-1.346327499	0.071269317	0.287011859	0.574766936	0.754829708	0.066381687	0.176676466	0.728452742	0.489209388	0.247890342	-0.164214146	0.717263374
5F-98	3.644308401	1.776304702	0.161711507	-1.238484198	0.382078718	-1.238484198	0.296825471	0.649215806	0.63087011	0.226064293	0.855436111	0.75701069	0.507134616
5R-11	6.886804828	-0.384387581	0.217509554	-0.232225452	0.423363647	-0.330388265	0.21599456	0.068697321	0.803758545	0.202661529	0.41414172	-0.075433518	0.763059394
5R-111	3.473658248	-5.13E-15	1	-5.13E-15	1	-5.13E-15	1	-5.13E-15	1	-5.13E-15	1	-5.13E-15	1
5R-115	7.842877348	-0.085176855	0.718531111	0.055672953	0.806200497	0.233562498	0.25718019	0.591617886	0.004581623	-0.279964017	0.188966981	-0.514659645	0.01694257
5R-12	7.120131127	-0.180627711	0.576142917	0.490463957	0.089238898	0.213558518	0.436441829	0.094052585	0.747333841	0.316148921	0.24289214	0.32803856	0.216959529
5R-126	3.473658248	-5.13E-15	1	-5.13E-15	1	-5.13E-15	1	-5.13E-15	1	-5.13E-15	1	-5.13E-15	1
5R-129	5.521155632	0.573947864	0.21928632	0.778279439	0.064661557	0.154434563	0.708818412	0.094311742	0.840110538	0.61243244	0.102079798	1.028093172	0.002118781
5R-135	6.474197927	-0.545524537	0.093106135	-0.454227435	0.133234042	-0.196193916	0.449270129	-0.209548366	0.461620001	-0.522692844	0.050227214	-0.434936385	0.089479945
5R-139	4.009224765	0.126220567	0.894172308	-0.635446649	0.535387165	-0.054098321	0.950476459	-0.751306514	0.460254657	-1.255224241	0.190575378	-0.623116388	0.460573236
5R-142	3.524685355	-1.24622506	0.421059722	-1.24622506	0.383331557	-1.24622506	0.298694226	-1.24622506	0.367994489	0.233040901	0.855351392	-1.24622506	0.257397191
5R-144	3.473658248	-5.13E-15	1	-5.13E-15	1	-5.13E-15	1	-5.13E-15	1	-5.13E-15	1	-5.13E-15	1
5R-148	7.198088734	-0.173478934	0.562105103	-0.282364903	0.3390803	0.122127159	0.640813142	0.173266352	0.524005148	-0.165998071	0.530533075	0.104603595	0.683791326
5R-151	8.072214432	-0.584623601	0.000766563	-0.265419554	0.085843856	-0.261655589	0.054741742	-0.367449092	0.016840719	-0.465953373	0.000767775	-0.541070249	5.99E-05
5R-165	6.237515687	0.075368483	0.81647356	-0.10729988	0.735485439	-0.213591981	0.454517805	-0.458995268	0.163557975	-0.162366637	0.560698964	-0.276626552	0.313426054
5R-166	10.35734711	-0.577400283	0.016090315	-1.25155799	3.04E-07	0.14997639	0.522538469	-1.198601791	8.53E-07	-1.261055174	1.73E-07	-1.650996408	1.55E-11
5R-168	5.790479813	-0.431120618	0.344310614	0.275701942	0.468076402	-0.795970814	0.046625984	0.222256277	0.554244126	0.029118553	0.933420271	0.436064359	0.16648331
5R-182	5.847094243	-0.089749526	0.843718018	0.229779984	0.57037829	0.366210879	0.304103237	0.350860085	0.367954882	-0.111883501	0.766918496	0.652326687	0.04735646
5R-192	7.421521561	-0.720829326	0.001417054	-0.624866286	0.003009883	-0.202159372	0.256935457	-0.559814041	0.006252415	-0.811250591	2.03E-05	-0.967755833	2.93E-07
5R-194	12.40510298	-0.328322767	0.00048664	-0.484997231	2.71E-07	-0.127549033	0.163591116	-0.198128402	0.033009053	-0.301997042	0.000977838	-0.33508727	0.000270946
5R-205	8.33980398	-0.480041593	0.039688948	-0.135884796	0.538696149	-0.272589907	0.207134281	-0.792608849	0.000744986	-0.571202106	0.008720021	-0.429623697	0.04488749
5R-207	5.056243926	0.703631503	0.203465514	-0.266044982	0.664255923	-0.318538439	0.560225472	-0.06766221	0.906955763	0.142469015	0.777066004	0.677807166	0.140374701
5R-211	10.6588613	-0.235340326	0.073010329	-0.054835922	0.670282314	-0.342021815	0.006897381	-0.159398065	0.216215869	-0.173991391	0.16380378	-0.174838421	0.16249102
5R-216	8.694542625	-0.131135392	0.448179803	-0.220552635	0.193335147	0.14670283	0.334916186	-0.101312716	0.537788261	-0.322395812	0.040824156	-0.305219463	0.049148295
5R-225	6.110194678	-0.717562262	0.056353882	-0.746531602	0.034129233	0.138561288	0.593131887	-0.209424209	0.498778217	-0.273639273	0.317914355	0.069643032	0.777619509
5R-227	3.948996096	-0.843683993	0.524139709	-0.217678399	0.850497043	0.589038052	0.522818747	-0.268762277	0.810858241	-1.580348242	0.178447791	0.04562203	0.955964936
5R-230	7.874873652	-0.658576343	0.001267488	-0.496697667	0.007962679	-0.307122572	0.056108567	-0.318499781	0.072596315	0.173780421	0.238672412	0.079467581	0.583593732
5R-232	6.070707545	-0.702878669	0.042643833	-0.83385121	0.011845385	-0.953939075	0.001080861	-0.588160017	0.055890783	-0.603397244	0.024730269	-0.137760508	0.56009989
5R-239	4.800666938	0.961994303	0.171800167	1.190819686	0.060353739	0.096755274	0.88608533	1.551857827	0.007400924	1.049736421	0.062931562	1.354082648	0.008666718
5R-245	3.473658248	-5.13E-15	1	-5.13E-15	1	-5.13E-15	1	-5.13E-15	1	-5.13E-15	1	-5.13E-15	1
5R-247	4.115157331	1.620025012	0.16696321	1.451480412	0.213756813	1.707976228	0.094753265	2.800636777	0.004221854	0.206213869	0.848318605	1.371483523	0.174775789
5R-26	6.441539739	0.179484602	0.589037189	0.275693735	0.366347073	0.035995691	0.89706919	0.644581347	0.020075743	0.501355084	0.046147068	0.728383141	0.001671906
5R-36	8.102444524	-0.051366791	0.790795722	0.418747624	0.014009431	0.119741662	0.454914691	0.277233563	0.105090299	0.362204236	0.017861373	0.220612774	0.146991482
5R-40	6.7462194	-1.019465418	0.003261235	0.064822765	0.815963663	-0.791820653	0.005407476	0.380476935	0.149244164	-0.412014046	0.120950282	-0.13830701	0.583042534
5R-48	7.710254087	0.402736794	0.041313828	0.248474154	0.194592009	-0.164812089	0.363724233	0.135090672	0.479489567	0.553786793	0.000500614	0.345658423	0.029408616
5R-72	6.044928465	0.54594332	0.15826419	0.760822892	0.02882203	0.841557662	0.005228053	0.553722966	0.116905252	0.60113988	0.051853333	0.594690508	0.045156845
5R-74	4.308600042	-0.711912388	0.459773837	0.485196158	0.501838766	0.096356632	0.88656299	-1.048178443	0.257253424	0.008912616	0.989416278	0.396218503	0.51214653
5R-75	3.473658248	-5.13E-15	1	-5.13E-15	1	-5.13E-15	1	-5.13E-15	1	-5.13E-15	1	-5.13E-15	1
5R-76	3.733340815	-2.021136138	0.255491511	1.370654165	0.294462381	-2.021136138	0.149345908	-2.021136138	0.207703153	0.561061611	0.639677397	0.420136721	0.72098685
5R-81	5.164979104	0.282246313	0.639865703	0.894160156	0.075472188	-0.285190473	0.600452147	0.686944581	0.178275029	0.782702156	0.077753047	1.182697617	0.002960164
5R-90-m	5.127743777	-0.146866788	0.817316519	1.322042887	0.004320077	0.221316877	0.657328242	0.364173766	0.498580776	0.433138922	0.363788166	-0.286556823	0.574515211
5R-93	5.214824769	-0.605743933	0.285169121	-0.406793382	0.432642124	0.100596645	0.812190328	-0.033543684	0.944282228	-0.409906021	0.364408329	-0.403649438	0.352108831
5R-97	6.902256805	0.540843685	0.043223808	0.26549921	0.316990688	-0.917612521	0.001323357	0.09250347	0.72916858	0.907002173	1.31E-05	0.886328492	1.16E-05
6F-104	6.278414944	-0.75227596	0.031148275	-0.634235672	0.0468897	-0.141331413	0.578422653	-0.396986998	0.181916188	-0.082509424	0.738792502	-0.245194676	0.314919382
6F-106	4.180574527	-1.208229212	0.180397353	-0.55790524	0.454317142	-0.844852482	0.211859955	-4.22304328	0.001137832	-0.929264495	0.167122837	-0.705919014	0.252812552
6F-108	8.460579516	0.040923969	0.805802602	0.18124927	0.244126057	-0.348272246	0.020667368	0.361128171	0.014848337	0.386652457	0.004158295	0.105242806	0.439581251
6F-13	10.48013661	0.438924204	0.000232078	0.414117589	0.000424642	-0.417717459	0.000448964	0.455497093	8.84E-05	0.827703619	4.95E-14	0.769882612	2.76E-12
6F-15	10.97000895	0.088150939	0.429008656	-0.043890563	0.693134529	-0.582903076	1.31E-07	0.1923448	0.076907226	0.551812255	1.06E-07	0.500550348	1.56E-06
6F-22	7.318867892	-0.390366535	0.146208184	0.236094746	0.310897776	0.234887425	0.270491975	0.139748159	0.549957715	-0.166785432	0.451125725	-0.147493437	0.493600327
6F-28	3.831446924	-2.344543006	0.162692252	0.430447024	0.697906097	0.386352551	0.692532241	-0.456133901	0.712747049	-0.168059509	0.871342852	0.736680851	0.400061789
6F-34	3.727588099	-2.344841003	0.16266282	-2.344841003	0.130050377	-0.094131458	0.928373279	0.333189997	0.761402728	-0.879752641	0.44009886	0.108748284	0.909325073
6F-39	5.955334522	-1.002486997	0.007035479	-0.66851259	0.039716706	-0.473981526	0.080365635	-0.719936339	0.024129574	-0.964226323	0.000885464	-0.607588569	0.019268544
6F-46	7.510950222	0.111435624	0.568013004	-0.183271493	0.343037577	0.140839371	0.373832765	-0.13716047	0.462240255	-0.424843954	0.013533624	0.022744203	0.881002366
6F-52	8.801282526	-0.178704957	0.275324391	0.08341641	0.586871264	-0.071357526	0.62088823	0.004711947	0.975066903	-0.359735266	0.014316537	-0.011147887	0.936726719
6F-62	9.252882371	-0.33632779	0.019687877	0.003335865	0.979962617	-0.20320892	0.108104072	0.100423993	0.440083759	-0.037247227	0.762426124	-0.061004288	0.616715609
6F-83	8.948095553	-0.059682634	0.678589492	0.16183106	0.22614148	0.05559135	0.653224873	0.157626839	0.229306365	0.006233512	0.959404806	-0.044688049	0.711518714
6F-87	6.446303855	-2.197217995	3.66E-10	-1.391367924	1.44E-06	-1.711092098	1.78E-10	-0.50710353	0.038699716	-1.522165047	2.44E-09	-1.907441796	2.48E-13
6F-9	4.584591133	-1.099404332	0.229587681	0.80326127	0.180710925	-0.110967993	0.857467618	-0.255088319	0.719728767	0.103385092	0.859628642	0.686632824	0.176207251
6R-1	9.145479458	0.000303966	0.998763047	0.183366522	0.325916906	-0.082676551	0.648592473	0.1213248	0.513829818	-0.004144855	0.981486403	0.332098715	0.059361919
6R-108	6.488499932	-0.453169901	0.195708996	-0.840776821	0.017759947	-0.145572013	0.612154825	-0.350423513	0.276015299	-0.055529718	0.843013663	0.207584331	0.438778176
6R-114	4.645359633	0.252258157	0.712878241	0.384115096	0.539503274	-0.605506921	0.351023787	1.409145162	0.005226952	-0.308591122	0.610126819	-0.100628709	0.85697252
6R-115	6.229726121	-0.782844244	0.038140792	-0.713682841	0.043939527	-0.521670724	0.088201003	-0.124332563	0.694327017	-0.416606288	0.16159412	-0.13554268	0.626504358
6R-13	9.028888092	0.050104314	0.753858292	0.006985924	0.964149497	-0.493339767	0.001146472	0.295219354	0.046845766	0.499154797	0.000287873	0.532091302	8.87E-05
6R-17	11.31156903	0.767383873	3.01E-15	0.218587295	0.027704475	-0.722875185	1.04E-12	0.362680474	0.000208577	0.366679806	0.000108356	0.717736655	2.02E-14
6R-28	4.554691073	0.777174858	0.398052653	1.160682098	0.158668076	0.796080954	0.320468008	-0.790739504	0.46409103	0.771396688	0.336745895	1.377857563	0.063813516
6R-35	7.2918676	0.266335528	0.248421818	0.104450016	0.641475192	0.130328898	0.508360861	0.548141842	0.00675441	0.12534109	0.518270195	0.143500983	0.441972544
6R-39	7.867183079	-0.17689373	0.42203583	0.374684346	0.053681209	0.124942038	0.494845311	0.418327896	0.027429578	-0.163788695	0.382008014	0.310671939	0.071979436
6R-50	5.169853371	0.698631478	0.118814297	0.152183094	0.744177872	-0.929943134	0.058903087	-0.296024487	0.54918836	0.009584385	0.98131308	0.023519035	0.951996035
6R-53	8.622459599	0.309875274	0.046568668	0.041032822	0.790758898	0.088657314	0.520846175	0.388344973	0.007023988	0.552413499	1.72E-05	0.332056068	0.009817554
6R-65	4.650907206	-0.785508651	0.330550433	0.099040194	0.876795853	0.633246998	0.211523913	-0.219644503	0.739146182	0.253709321	0.633307557	-0.083326664	0.877050327
6R-66	10.40093163	-0.061362648	0.51754103	0.044296403	0.624874204	-0.034190448	0.687034307	0.196389462	0.025353762	-0.009073133	0.913632334	-0.028824814	0.72816472
6R-7	5.856491123	-0.200064069	0.655207707	0.336216469	0.373340296	0.305569462	0.357034297	0.553665884	0.116947183	0.60163361	0.051668883	0.456958066	0.13286553
6R-81	6.541501292	0.126881463	0.68374598	0.138478843	0.635980576	0.224164004	0.378086207	0.187147094	0.507476971	0.286053411	0.246729938	0.331347297	0.161342101
6R-82	3.473658248	-5.13E-15	1	-5.13E-15	1	-5.13E-15	1	-5.13E-15	1	-5.13E-15	1	-5.13E-15	1
6R-86	3.473658248	-5.13E-15	1	-5.13E-15	1	-5.13E-15	1	-5.13E-15	1	-5.13E-15	1	-5.13E-15	1
6R-94	4.306005363	-0.71840279	0.489703043	-0.192099373	0.841956673	-0.52911136	0.556913037	-1.499687766	0.169161605	-0.592290759	0.508179287	-0.828557096	0.354501531
7F-110	4.100806558	0.344311383	0.71307337	-1.223111747	0.286501941	0.628596561	0.389993003	0.366204451	0.667041643	0.09793956	0.900471398	-0.113551162	0.883350189
7F-114	6.848010064	-0.308130142	0.241210236	-0.345866939	0.163325164	-0.154694539	0.45963917	0.121102572	0.585270357	-0.080986495	0.69002621	-0.610597122	0.004065539
7F-126	5.460211013	-1.126968231	0.045774031	0.060875819	0.884600836	0.090934206	0.802300951	0.17962956	0.65292517	-0.167922646	0.652738501	0.172123997	0.608862475
7F-130	6.935689069	0.336340656	0.180565448	0.117134217	0.633178951	-0.217667696	0.338091261	0.256045734	0.271446671	0.224190525	0.276577962	0.468140205	0.013312171
7F-133	3.59795149	-5.13E-15	1	3.231255821	0.012568559	2.21936363	0.071059523	-5.13E-15	1	-5.13E-15	1	-5.13E-15	1
7F-144	4.656949925	0.282364747	0.639822374	-0.926585323	0.190284146	-0.973954212	0.112613088	-1.405429776	0.060839354	-0.013727029	0.978504241	0.423790593	0.349411499
7F-158	4.004275774	-3.72689556	0.015613532	-0.439041497	0.607520531	-0.636092416	0.405255656	-0.165327588	0.834688981	-2.262229484	0.01949897	-0.925454461	0.215742059
7F-16	5.603281392	0.92159854	0.054182065	0.89533534	0.051301024	0.36125495	0.415019472	0.528155225	0.265603289	1.025895536	0.009994478	1.009555814	0.009827514
7F-163	4.912359446	-0.662357432	0.382597042	0.713257099	0.209958226	0.191700266	0.728106555	0.084509179	0.891571644	-0.347874662	0.552698254	0.915744294	0.058495148
7F-17	7.692256187	-0.035171897	0.902292765	0.582086483	0.024143527	0.187314378	0.457792313	0.822702712	0.000991397	0.658583359	0.005961271	0.789519094	0.000796574
7F-175	3.473658248	-5.13E-15	1	-5.13E-15	1	-5.13E-15	1	-5.13E-15	1	-5.13E-15	1	-5.13E-15	1
7F-177	3.473658248	-5.13E-15	1	-5.13E-15	1	-5.13E-15	1	-5.13E-15	1	-5.13E-15	1	-5.13E-15	1
7F-185	5.53509348	0.590747774	0.150801327	-0.352531221	0.444229498	-0.006008902	0.987496088	-0.374378171	0.405393278	-0.040106017	0.914855022	0.279954038	0.414337947
7F-206	3.473658248	-5.13E-15	1	-5.13E-15	1	-5.13E-15	1	-5.13E-15	1	-5.13E-15	1	-5.13E-15	1
7F-209	7.599742024	-0.102190477	0.660669869	-0.319910987	0.16598495	-0.085899402	0.674135402	-0.656140447	0.005969023	0.007159781	0.971599131	-0.048111652	0.808138253
7F-211	3.934730655	-0.504243081	0.689075969	0.600005252	0.539250818	0.043211003	0.963034772	-0.008708062	0.993464468	0.320426422	0.715714857	0.113956139	0.895548417
7F-213	3.640435504	0.944458967	0.506456633	-1.238803802	0.382035023	0.286993547	0.819473575	-1.238803802	0.36653292	0.225743249	0.855559258	1.214947064	0.265415906
7F-236	7.235739496	-0.427774833	0.12900808	-0.193663348	0.455702664	0.024218458	0.915709684	0.141749806	0.560874014	0.084761096	0.705716095	0.191963229	0.378520499
7F-261	5.253227605	0.046713253	0.923517577	-0.319195084	0.518008322	-0.106328442	0.802740484	-0.50622885	0.312240792	-0.636006118	0.160690352	-0.555974853	0.199684081
7F-267	4.011048164	0.513958528	0.624187586	-0.311085181	0.79052925	0.557506854	0.533101151	-0.356070235	0.754352191	0.335254048	0.71857402	-1.035937305	0.3219954
7F-271	10.1127205	-0.643645869	1.59E-08	-0.521972497	1.96E-06	-0.534929087	2.13E-07	-0.538451918	7.33E-07	-0.284815477	0.004371892	-0.549179133	6.55E-08
7F-276	6.666244447	-0.196646478	0.53158749	0.060332591	0.831800052	0.144134309	0.565264431	0.257707549	0.336287354	0.295711323	0.21977104	-0.334288428	0.191223989
7F-281	3.713953897	0.280532853	0.840365038	0.903594415	0.461744505	0.313194917	0.780558736	-1.911299383	0.206024607	0.301579123	0.795761401	-0.605140414	0.616772951
7F-283	7.145946714	0.445294603	0.072110646	-0.159313534	0.54012873	0.458415926	0.028890516	0.464832296	0.042256201	0.377426175	0.070649142	0.123528814	0.55543356
7F-291	7.344858495	0.303702237	0.195810103	0.052416934	0.821830596	0.013888	0.947845561	0.165268721	0.465414582	-0.08160333	0.700560809	-0.291388874	0.170128162
7F-296	5.847115904	0.415875909	0.333679066	0.443260626	0.268879688	0.731930822	0.027981476	1.017154645	0.003711627	0.956117753	0.002371978	0.29370092	0.385952771
7F-31	3.759972557	-1.960125757	0.274745773	1.391962686	0.333599498	1.165758214	0.425387058	-1.960125757	0.227964681	0.702738738	0.606465137	-0.624387772	0.661013366
7F-311	9.300023068	0.086565575	0.549893122	0.347714594	0.010197032	0.291970774	0.021116923	0.492001241	0.000171731	0.378580612	0.002283327	0.234704035	0.058706202
7F-323	5.201527102	0.292726852	0.608757219	0.539195339	0.291371233	0.121544167	0.800832364	1.294278851	0.002758632	-0.27827527	0.583098941	1.105270404	0.003892706
7F-324	6.592881215	-0.15037387	0.620090504	-0.336850526	0.252986629	0.020432086	0.932843272	0.22749821	0.380762644	0.176155947	0.447566046	0.096167816	0.671794886
7F-333	8.720057014	-0.349078335	0.038454964	-0.028649478	0.854661589	-0.115407986	0.430560033	-0.214631265	0.173933626	-0.310355072	0.035460371	-0.147619357	0.302682973
7F-339	6.520967961	-1.690370457	2.12E-06	-1.062370251	0.000555437	-0.63113467	0.016242063	-0.731420087	0.011708545	-1.100195371	5.86E-05	-1.782041511	1.02E-09
7F-347	9.882283865	0.31563181	0.026379843	-0.183466188	0.208478406	-0.010838645	0.937212741	-0.127141312	0.376830008	0.042953576	0.752788115	0.135831827	0.316466367
7F-353	3.473658248	-5.13E-15	1	-5.13E-15	1	-5.13E-15	1	-5.13E-15	1	-5.13E-15	1	-5.13E-15	1
7F-358	8.213797842	-0.030979473	0.873685881	-0.579797038	0.003900618	0.165581258	0.346240623	-0.49778842	0.01128776	-0.745511649	7.48E-05	-1.147798205	2.89E-09
7F-36	6.685175213	-0.164573556	0.567869828	-0.03399789	0.897939093	0.137693511	0.547372557	-0.441486025	0.112835773	0.11949241	0.597656384	-0.521893915	0.029515409
7F-362	6.98211078	0.308298737	0.261358003	-0.02574591	0.92539786	0.501442083	0.025952607	0.443683146	0.075671309	0.296734522	0.193851233	0.465999293	0.03178106
7F-368	9.180811077	-0.124947541	0.496473996	-0.305425774	0.093523835	0.097317385	0.569418959	-0.211291167	0.240465918	0.04753769	0.779692295	-0.065075483	0.70368299
7F-375	4.573402101	0.905515607	0.226517925	-0.282319075	0.746221914	0.047668641	0.94690304	1.238257117	0.055317208	1.206568951	0.037036425	1.067294261	0.060917318
7F-380	7.470166344	-0.302728916	0.132060736	-0.623774007	0.001781131	-0.021298405	0.890563962	-0.854735652	2.53E-05	-0.246743781	0.118793037	-0.025529234	0.860687452
7F-384	7.338650514	-0.165752683	0.523894748	-0.039303709	0.872589955	0.079404138	0.718528073	0.220508778	0.341976531	-0.12657834	0.569377832	-0.062219354	0.773625096
7F-391	6.572313779	-0.810053076	0.005396933	-1.094902645	0.000136974	0.042756342	0.837917726	-1.203466896	2.52E-05	-1.005426319	3.46E-05	-0.770890871	0.000601342
7F-393	3.473658248	-5.13E-15	1	-5.13E-15	1	-5.13E-15	1	-5.13E-15	1	-5.13E-15	1	-5.13E-15	1
7F-400	5.342303062	-0.902862785	0.128589366	0.122542012	0.791798382	-0.337186555	0.440710633	0.474034238	0.262605498	0.262885336	0.499036533	0.228578788	0.54460772
7F-402	7.058773678	0.455342499	0.055442006	0.115183804	0.629731052	-0.367383773	0.107221073	-0.513712338	0.048900981	0.314413622	0.118367128	0.466163339	0.014042796
7F-406	8.47786853	-0.573793094	0.000531161	-0.721115778	8.21E-06	0.000687879	0.995718865	-0.374590712	0.012560582	-0.381518658	0.005095747	-0.195096267	0.133089926
7F-409	5.779457298	0.267304917	0.503041566	-0.082284055	0.83679087	0.27502951	0.398404114	0.381933672	0.283687633	0.258634898	0.420036605	0.232614387	0.450843203
7F-413	8.501464488	-0.529237484	0.004581716	0.18994596	0.235258763	-0.126046336	0.40525889	0.598352249	5.89E-05	0.195803436	0.173790296	0.183630553	0.194051078
7F-414	6.341471435	-0.003509898	0.992045765	0.253407435	0.415471712	0.192124587	0.487691741	-0.081002322	0.801542893	0.289915669	0.281213981	0.427079767	0.091556415
7F-426	4.872857288	0.531460325	0.396414412	0.672193637	0.255425633	0.244279983	0.667552185	-0.120342805	0.851406533	0.297075699	0.590532848	-0.827122669	0.179642148
7F-437	5.088245303	0.525284466	0.403018434	1.199685439	0.027032109	0.387234385	0.485457708	1.089411275	0.047028933	-0.563007412	0.363770114	0.164468969	0.760143785
7F-439	5.351258929	0.253767779	0.618742209	0.278886142	0.562422306	0.182446485	0.676770441	0.266039295	0.574816862	0.372907931	0.374379986	-0.160009085	0.714305401
7F-44	8.423286723	0.041559297	0.919929065	-0.108383731	0.793563606	0.207478669	0.610484429	0.714150194	0.07974673	-0.089384651	0.826016628	0.309341604	0.444672761
7F-447	5.16813048	0.001246336	0.998125168	-0.504180089	0.305368086	-0.506760136	0.239005868	-0.07648569	0.863247287	-1.195525599	0.011624278	-0.348091881	0.378717626
7F-455	3.473658248	-5.13E-15	1	-5.13E-15	1	-5.13E-15	1	-5.13E-15	1	-5.13E-15	1	-5.13E-15	1
7F-460	6.571076584	0.035523454	0.91007537	0.155184309	0.597961337	-0.042866529	0.875701207	-0.433634992	0.1707485	-0.175140927	0.52356694	-0.078393459	0.767276735
7F-466	7.371556794	-0.286153926	0.25298392	-0.133794732	0.569593359	-0.072292248	0.73689474	-0.068935012	0.764190362	-1.081665372	6.19E-06	-0.495922496	0.023705974
7F-469	3.946187002	-1.387478363	0.223187606	-1.598577397	0.144827803	-2.044607036	0.041352428	-0.891890597	0.345181591	-0.563595072	0.468255141	-0.488760699	0.504457742
7F-470	3.499030403	-5.13E-15	1	-5.13E-15	1	1.521401178	0.191411677	-5.13E-15	1	-5.13E-15	1	-5.13E-15	1
7F-471	4.654352752	1.095369144	0.161751557	1.193003921	0.113042786	0.384079211	0.608162268	1.098322805	0.14472068	0.609590964	0.393409682	0.416253121	0.558792784
7F-475	10.05739141	0.169422735	0.12332785	-0.087092408	0.428324242	0.029301538	0.772173309	0.12759529	0.229089217	0.216407482	0.028049807	0.216714555	0.026882815
7F-478	4.817126705	-0.90111893	0.163361525	-0.356149986	0.515339067	-1.754096529	0.003641814	-0.335146708	0.527721053	-0.542448541	0.262930295	-0.182903794	0.676223595
7F-479	3.526876755	-5.13E-15	1	-5.13E-15	1	-5.13E-15	1	1.917909113	0.139651914	1.478612287	0.199217862	-5.13E-15	1
7F-48	5.073407678	1.012066665	0.041767577	0.171481214	0.754267884	-0.308310235	0.552937592	0.194768083	0.71398213	0.628771158	0.146415693	0.396742716	0.358348131
7F-480	5.109185459	-0.200143507	0.745654677	-0.117424739	0.837057723	0.392834988	0.39535054	0.197738368	0.70960463	0.699620209	0.105065107	0.251805897	0.572684366
7F-59	8.597705183	-0.087640568	0.567224737	-0.485971155	0.001762391	-0.039518734	0.764948854	-0.314085809	0.034471135	-0.095165513	0.469700368	-0.085923307	0.503393913
7F-64	5.107323899	0.264959817	0.668669538	1.202646637	0.021332168	-0.644591565	0.286622629	-1.458778233	0.052654626	-0.381281268	0.510237848	0.193733914	0.716068304
7F-65	4.417132846	-0.735472509	0.402990295	-0.02637802	0.974527709	-1.220045902	0.135727811	-2.033921773	0.038332398	-0.706711483	0.351231781	-1.359506442	0.085553549
7F-7	8.586696495	0.712200089	4.60E-05	0.444898472	0.011225654	-0.243589177	0.164132976	0.349248399	0.046298427	0.731001444	3.07E-06	0.747346691	1.56E-06
7F-71	8.572035128	-0.260194358	0.121189569	-0.403816608	0.014807783	-0.250132666	0.092947839	-0.128787513	0.410924587	-0.397814221	0.007728432	-0.347831641	0.017230557
7F-76	4.067682354	0.625896153	0.609907461	-0.408122404	0.765066425	1.358813435	0.166189392	1.068859047	0.317824657	0.222664719	0.830540774	1.413679484	0.138521409
7F-91	6.636946656	0.279688908	0.384691827	0.651572174	0.022585025	0.375743626	0.162603597	0.329187126	0.266952967	0.346735132	0.191598211	0.523377194	0.037453861
7F-95	6.377084628	0.622596893	0.104683482	-0.005670476	0.987557931	0.36874211	0.300180422	-0.264247028	0.519842676	1.108426304	0.000802414	-0.26096968	0.481833348
7R-104	4.902360948	-2.222355679	0.004392653	-0.466352275	0.373839347	-0.369501531	0.407427697	-0.738131372	0.169056764	-0.371409904	0.396006224	-0.360946707	0.386727578
7R-105	5.270522163	0.381140773	0.412419626	-0.774934855	0.150905213	0.015897784	0.968825652	-1.067450055	0.053900447	-0.011136099	0.978025663	0.363194455	0.3217118
7R-114	6.363167969	0.178329033	0.651261716	-0.486549105	0.244360037	0.234103104	0.509545829	0.016713891	0.966239264	-0.116444293	0.747378841	0.555558679	0.098137342
7R-116	9.211082184	-0.003799449	0.980122773	-0.009199843	0.950611532	-0.125693652	0.371679411	0.17532162	0.224615266	-0.03811061	0.783066077	-0.025626529	0.852325431
7R-12	6.608924567	-0.227181439	0.524332324	0.615057235	0.038117266	0.258904256	0.359500517	0.484133969	0.10225655	0.3938354	0.150448634	0.263429615	0.333278499
7R-123	7.192574222	-0.858822187	0.000320687	-0.700186788	0.001438844	-0.634512192	0.001059078	-0.554311506	0.008311505	-0.947638588	2.10E-06	-1.117116549	1.49E-08
7R-124	6.962204068	0.459357799	0.076846551	-0.174563685	0.523638544	0.570387556	0.008768484	0.280375555	0.259460415	-0.023651904	0.919113194	0.047618641	0.831656418
7R-129	8.176362288	0.325381475	0.050275896	0.11248538	0.489318325	0.022470108	0.877476812	0.291060897	0.058713398	0.488301302	0.000239359	0.188961413	0.159710674
7R-131	4.777373471	-0.373557316	0.61992198	0.801516869	0.181757686	0.026853093	0.965341779	-0.746627782	0.31516472	-0.006676495	0.988063776	-0.148250452	0.802196326
7R-133	5.987231806	0.707079365	0.062499445	0.703308082	0.048473064	0.567237636	0.076783181	0.731146107	0.034483545	0.439151246	0.172889054	0.758042619	0.009497901
7R-135	9.539643573	0.227031315	0.087443133	-0.202019854	0.13665928	0.51397716	2.06E-05	0.220109211	0.086800515	-1.357648481	6.49E-22	-0.433646836	0.000626261
7R-144	4.015633079	0.531814755	0.592844889	0.3306584	0.738407732	0.096751884	0.911232082	0.893146126	0.312588215	-1.505242402	0.17214803	-0.155599145	0.859427159
7R-159	9.452386543	-0.029069385	0.839184819	0.06027626	0.663257706	-0.100678084	0.449488242	-0.071427982	0.606632012	-0.706976964	3.27E-07	-0.13596533	0.30157185
7R-165	8.708295088	-0.272160299	0.099620557	0.181801818	0.220476087	0.619071211	2.34E-06	0.025365544	0.86572876	-0.363208561	0.011938138	-0.60465635	3.00E-05
7R-168	6.465362025	1.400319791	1.63E-05	1.119737686	0.000507878	0.53775377	0.094764387	0.179659972	0.625391097	0.784062877	0.010430018	0.799314163	0.007164154
7R-172	8.412683809	-0.020897016	0.903327108	0.082833744	0.606993447	-0.296780321	0.053003719	0.320201937	0.035865017	0.453094441	0.000956786	0.185411524	0.179391175
7R-173	7.495468093	-0.035142319	0.88119936	0.005419546	0.980554387	-0.032492967	0.870655682	0.027164045	0.900511542	0.308536162	0.100373539	0.48649513	0.006615348
7R-174	7.872218899	0.26810055	0.150535946	0.268099509	0.127582404	-0.008939168	0.956226337	0.08097429	0.648982038	0.249493517	0.103860864	0.36649849	0.011672941
7R-181	3.473658248	-5.13E-15	1	-5.13E-15	1	-5.13E-15	1	-5.13E-15	1	-5.13E-15	1	-5.13E-15	1
7R-184	3.473658248	-5.13E-15	1	-5.13E-15	1	-5.13E-15	1	-5.13E-15	1	-5.13E-15	1	-5.13E-15	1
7R-187	8.096939638	0.134335873	0.442756796	0.176439987	0.284364196	-0.336906132	0.035086631	-0.104022068	0.539648932	0.153944693	0.293246762	0.117029711	0.412240307
7R-19	6.316061091	-0.182286347	0.649690473	0.304400609	0.388693536	0.054970454	0.86842407	0.364895262	0.289533729	0.557935063	0.068659076	0.594340446	0.044877326
7R-2	5.059921736	0.369760968	0.482190022	0.334742819	0.499823411	0.516453596	0.218418912	-0.009123111	0.985866801	-0.173756146	0.708778488	-0.402602587	0.383588619
7R-20	5.442291723	-0.276209014	0.548603694	-0.232347073	0.58577658	-0.252211006	0.496878305	-0.343358608	0.417834268	0.031079723	0.928520012	-0.202069548	0.557927647
7R-21	6.571993592	-0.12486052	0.706818344	0.674856437	0.011392426	-0.09796144	0.715840562	0.192221485	0.499678766	0.625790877	0.007189096	0.664486786	0.002788083
7R-213	8.801722762	-0.361146587	0.0168599	-0.371447924	0.010580143	0.122529749	0.327598338	-0.063329827	0.644752071	-0.604135323	6.28E-06	-0.578519659	9.71E-06
7R-228	8.529040185	0.303214027	0.081698671	0.315747484	0.059631265	0.220545085	0.159667356	0.041897946	0.807155721	0.140712068	0.370077117	0.125461854	0.417928959
7R-231	7.901885576	0.438427783	0.021700939	0.05707619	0.767736366	-0.332355049	0.068195141	0.129991531	0.486557947	0.414856408	0.00957046	0.941566431	8.71E-11
7R-238	3.753004962	-1.850155626	0.292276451	0.236179461	0.895193172	0.426839832	0.7668266	-0.111750351	0.954045118	0.945382606	0.502005403	0.564521683	0.677617607
7R-243	7.777737635	-0.094491719	0.643934616	-0.115774595	0.554662115	-0.10948043	0.534081462	0.021828239	0.907460958	0.037196356	0.8271929	-0.2546236	0.139211265
7R-245	6.325317789	-0.408709085	0.26163917	-1.592461246	0.000107951	-0.819677023	0.016331883	-0.989133182	0.007606467	-0.615281345	0.062281375	-0.963892339	0.004492086
7R-25	6.698098196	0.139049425	0.634860836	0.099584047	0.720909475	-0.732982632	0.009475254	-0.318055914	0.278296008	-0.037516117	0.880429286	0.863806614	4.94E-05
7R-255	9.120202464	-0.986084801	1.03E-10	-0.388573339	0.004330072	-0.354714539	0.005111689	-0.22725662	0.085561205	-0.625178768	1.18E-06	-0.83488447	1.02E-10
7R-261	7.079173288	-0.737006956	0.005920117	-0.07130571	0.750449296	-0.122140246	0.541418552	-0.03637529	0.867255124	-0.190754259	0.336496897	-0.556492999	0.006025262
7R-262	6.802001343	0.464115665	0.136827493	0.144570141	0.643489188	-0.000755216	0.997408645	0.319547618	0.288547931	0.564856235	0.035131212	0.756159786	0.003257761
7R-264	7.501418413	-0.543993717	0.019429479	-0.056995171	0.778728684	-0.097511655	0.592707048	-0.080618104	0.685253195	-0.294794046	0.110553665	-0.0074527	0.96538508
7R-269	9.381059491	0.58723319	0.023385104	-0.013650715	0.958313466	0.905266431	0.000357944	0.2778726	0.281207194	-1.197938924	8.51E-06	-0.356977594	0.167862479
7R-275	8.011920218	0.373955811	0.079758739	-0.134607438	0.538224452	0.698356005	0.000276716	-0.420185068	0.061380428	-0.572256489	0.006923023	-0.731152311	0.000527098
7R-276	7.228034897	-0.189934434	0.495421148	-0.407601281	0.138903235	0.074781583	0.760627666	-0.399755275	0.145914633	-0.305127168	0.223327214	-0.459857744	0.06563301
7R-295	6.424668953	0.174554334	0.549436585	-0.634804492	0.046243452	-0.056081195	0.823832954	-0.247577803	0.392444942	-0.15106961	0.548280257	-0.248989763	0.311202926
7R-298	3.473658248	-5.13E-15	1	-5.13E-15	1	-5.13E-15	1	-5.13E-15	1	-5.13E-15	1	-5.13E-15	1
7R-303	6.629680667	-0.034276494	0.90723323	-1.106951828	0.000834932	0.054412841	0.832349243	-0.52025577	0.079039311	-0.827037104	0.003196648	-0.643752974	0.015710891
7R-305	5.039311168	-0.25476031	0.648860738	-0.35824605	0.501262762	-0.261185095	0.564766829	-0.630003303	0.247995694	0.305675463	0.448026473	-0.113419848	0.784338579
7R-308	6.684444897	0.441941298	0.108648468	-0.108187846	0.706212428	-0.264234919	0.307120526	0.336153391	0.194276913	0.316354552	0.171450561	0.307611851	0.169125727
7R-315	7.87036054	0.123954417	0.509073449	0.191170002	0.276746846	-0.240805088	0.149431479	0.151300553	0.38156502	-0.000932492	0.995277849	0.198433223	0.182843271
7R-319	3.473658248	-5.13E-15	1	-5.13E-15	1	-5.13E-15	1	-5.13E-15	1	-5.13E-15	1	-5.13E-15	1
7R-322	10.13988856	-0.266350803	0.045723339	-0.523174045	9.80E-05	0.151089745	0.223333892	-0.310742118	0.01748842	-0.673966479	1.60E-07	-0.794115719	7.96E-10
7R-326	4.145344346	0.316845647	0.752944177	0.108334016	0.915055859	-0.450510867	0.636835214	0.643854189	0.474908999	0.330335852	0.698366861	0.248358738	0.759479347
7R-328	6.999896234	0.171903116	0.496046382	0.090736097	0.705827928	-0.00428993	0.983954505	-0.047535929	0.843306101	0.084070231	0.684030841	0.559182018	0.002253355
7R-336	5.625759169	-0.124653411	0.774891166	-0.318660984	0.452005637	0.007045858	0.984488431	-0.029462343	0.939986177	-0.220574223	0.540056304	0.003109336	0.992904438
7R-340	3.473658248	-5.13E-15	1	-5.13E-15	1	-5.13E-15	1	-5.13E-15	1	-5.13E-15	1	-5.13E-15	1
7R-348	7.343253504	-0.862487218	0.001615002	-0.239970782	0.318746782	-0.118118461	0.585348788	-0.361672016	0.133694462	-0.457344831	0.039272978	-0.502130999	0.022070686
7R-35	6.802026753	1.118103065	0.000114933	1.329188595	3.80E-07	1.140859158	1.91E-06	1.380236603	4.98E-08	0.34228162	0.207680694	0.962055555	3.86E-05
7R-360	3.473658248	-5.13E-15	1	-5.13E-15	1	-5.13E-15	1	-5.13E-15	1	-5.13E-15	1	-5.13E-15	1
7R-365	6.355099011	-0.593652176	0.083382302	-0.10584215	0.72378353	-0.428977841	0.126886111	0.045118383	0.875447925	-0.872428508	0.003100757	-0.603578364	0.027839694
7R-374	7.117730557	0.087593412	0.713425376	-0.09504371	0.682939152	-0.236254811	0.262596275	-0.105213088	0.645070883	0.030914457	0.877099341	-0.176455112	0.373830291
7R-383	7.516494195	0.777106282	0.003710192	0.756764588	0.003461608	0.78281792	0.000986129	0.814933366	0.001347311	0.970807311	2.72E-05	0.970096372	2.01E-05
7R-384	8.167932971	0.604717334	0.000615343	0.148717185	0.411957891	0.196995758	0.21820435	0.221559048	0.205659369	0.948694301	2.08E-11	0.582451817	5.75E-05
7R-404	4.909547708	-0.128769348	0.831718858	0.099976095	0.853715467	-0.045830579	0.92465052	-0.00942423	0.986050964	0.213598463	0.638480039	-0.179943058	0.698861044
7R-411	8.121822523	0.003076921	0.986788411	-0.093201226	0.604262146	-0.097496659	0.548230754	0.017645231	0.919780693	0.355948321	0.018789383	-0.02131557	0.890513639
7R-418	5.777075584	0.197746324	0.663124249	0.282303593	0.510771937	0.373323982	0.33486964	-0.334787843	0.465966083	-0.633431137	0.144286576	0.006939316	0.988048369
7R-42	4.32774343	-0.030515677	0.975829845	1.155638109	0.163368988	0.096267495	0.912160863	0.633705346	0.46731266	0.018895189	0.984874093	-0.000391897	0.996224006
7R-424	5.014410392	0.306891752	0.543459263	-0.424239271	0.432521825	0.062341517	0.890208637	-0.424150709	0.420722777	-0.886969303	0.077965556	-1.669329514	0.002084791
7R-426	6.448399803	-0.410279911	0.209829439	-0.223574319	0.458753412	-0.336443909	0.220690051	-0.108408553	0.708419053	-0.599030984	0.033187011	-0.554632784	0.040076697
7R-43	3.473658248	-5.13E-15	1	-5.13E-15	1	-5.13E-15	1	-5.13E-15	1	-5.13E-15	1	-5.13E-15	1
7R-433	4.870417332	0.22946075	0.756965796	1.288822616	0.023667187	0.672546006	0.230423085	0.109009759	0.874690001	1.110188839	0.02989465	1.264059196	0.008323882
7R-435	5.583420991	-0.234949672	0.640728485	-0.49003296	0.328316668	-0.385551587	0.389225921	0.128524615	0.778320179	0.033443018	0.938128411	-0.086214664	0.835370474
7R-45	7.037399783	-0.259330891	0.35082176	-0.090854333	0.725012098	-0.116472849	0.620600487	-0.159123886	0.537154172	-0.567038636	0.021205614	0.113936988	0.607113023
7R-459	4.329132293	0.328282722	0.763983821	1.277766256	0.141600523	1.62015155	0.026006199	1.172132668	0.175327802	1.048813018	0.181733774	1.664092298	0.015292998
7R-460	5.677263088	0.085315678	0.861266856	0.03722907	0.935562176	-0.036997417	0.930673272	0.620931757	0.140563718	0.412284208	0.304757966	0.171306751	0.667376769
7R-469	8.365064802	0.010085643	0.952706776	-0.04056236	0.803805956	-0.113574358	0.443236709	0.139212467	0.370533895	0.214537789	0.124624384	0.293278146	0.029954096
7R-483	8.773593568	-0.103237132	0.517838601	0.25012446	0.087228113	0.073634165	0.592136093	0.037503069	0.79908684	-0.002784451	0.983880586	-0.143126821	0.296074036
7R-5	3.691206148	1.475621223	0.253492439	-0.04826039	0.987332761	-1.935232986	0.157965617	-0.147664855	0.934566292	-0.413701425	0.754764644	-0.634535604	0.633608962
7R-51	3.708751976	0.670468412	0.555210164	0.430483656	0.697906797	-0.818672787	0.478246684	-2.344396632	0.117906102	-0.879824705	0.440074722	-1.026666313	0.351670723
7R-63	6.15523914	-0.101374974	0.796065834	0.069499435	0.845732792	-0.440014111	0.200419161	-0.268596154	0.469792458	0.729372554	0.009122613	0.978874255	0.000180605
7R-7	8.679925733	-0.362144588	0.074872637	-0.581963902	0.004491824	-1.310337328	1.81E-10	-0.415695619	0.036080505	-0.645180136	0.000830415	-0.574463719	0.002800901
7R-77	7.629642582	-0.55387436	0.005160417	-0.632643437	0.000820729	-0.091607653	0.551675366	-0.929524688	1.77E-06	-0.818686763	1.30E-06	-0.489555096	0.001629949
7R-88	3.660447262	-2.344656562	0.162691003	-2.344656562	0.130076381	-0.094069476	0.928414017	-2.344656562	0.117883034	-2.344656562	0.063931148	0.109096671	0.909095969
7R-9	5.368291458	0.115991002	0.808954497	-0.076481598	0.870858582	-0.310034711	0.475355787	-0.143543258	0.758375743	-0.399283836	0.356807586	-0.296460066	0.47255248
7R-93	4.356199079	0.4199986	0.676134896	-0.646383557	0.556810917	-0.712054329	0.4724897	0.760131414	0.420144495	1.065538379	0.206042001	0.912354985	0.286632444
7R-97	7.226675202	-0.01982589	0.929677401	0.032694596	0.87615321	-0.203692326	0.290678631	-0.453156657	0.042856811	-0.182023472	0.334758426	-0.095677511	0.59383344
8F-102	9.466597577	-0.186227997	0.169654842	-0.017775258	0.890106726	-0.314576844	0.010517104	0.341682171	0.005145134	0.065293218	0.578360054	-0.061373994	0.601281198
8F-104	7.255902556	0.313425583	0.227540275	0.462724232	0.05499045	0.327926748	0.136627853	0.229263269	0.351098035	0.536778748	0.010979284	0.822733661	3.32E-05
8F-113	4.845295598	-0.032822694	0.960291694	0.099157969	0.868957209	0.449199025	0.361585114	0.770524489	0.135935086	0.172168243	0.734382406	-0.055491772	0.912438175
8F-117	7.268475967	-0.378813828	0.17815107	0.229756257	0.330886458	0.125180706	0.555594159	0.611064596	0.004636523	0.732456489	0.000111277	0.864289517	1.57E-06
8F-123	6.224803858	-1.098602935	0.016832461	-0.271231519	0.472451342	0.909462275	0.001674318	0.383918593	0.251909889	-0.307674951	0.35668907	0.229201266	0.447653904
8F-13	7.646862921	-0.355540958	0.085413878	-0.89933979	2.90E-05	-0.221359518	0.198828229	-0.359782382	0.062881408	-0.172450862	0.306624451	-0.375404676	0.02536822
8F-130	5.47169603	-0.603443313	0.247223467	-0.505250606	0.303793589	-0.065146445	0.87635557	-0.302300301	0.516096585	-0.604362744	0.169172666	-0.447737754	0.286409113
8F-131	7.993868027	0.18857723	0.346981176	-0.126128591	0.530985863	-0.107991215	0.559920933	-0.564544421	0.007526356	-0.239192209	0.197360201	0.039571396	0.824092186
8F-134	4.691899014	-0.064520756	0.9381189	0.677017493	0.324232178	0.488085197	0.443073752	0.606234042	0.377730861	-0.980240385	0.19813149	0.409324529	0.514069282
8F-135	8.413984758	0.341963959	0.036758368	0.427146839	0.005353611	0.408211229	0.003085446	0.325736713	0.032719374	0.290820947	0.035601314	0.270438033	0.044580134
8F-144	10.33030285	0.372746184	0.01188422	0.207124136	0.162423124	-0.080919451	0.578571872	0.339503048	0.020691623	0.398198602	0.005010542	0.568123656	6.16E-05
8F-158	3.804637038	1.754647346	0.174027173	0.741873562	0.595355218	-1.252018814	0.297391066	1.420986672	0.25646247	2.311475884	0.02592121	0.773606572	0.510492251
8F-159	6.915213819	-0.049615122	0.85642562	-0.518455056	0.064754037	-0.084605921	0.724085968	-0.056966992	0.825383251	-0.645969727	0.010640077	-0.494147432	0.041497217
8F-162	6.871603776	0.702046091	0.010320639	0.815064481	0.001316904	0.459822833	0.055462401	0.414559583	0.119115512	0.366511781	0.125409157	0.459545548	0.044153333
8F-165	5.420150119	-0.472835478	0.512478061	0.525267362	0.406160658	0.955071621	0.105471662	0.228809435	0.72031686	-0.21570081	0.730575921	-0.365729463	0.557243066
8F-168	7.72239807	-0.258693551	0.290661139	-0.217236504	0.356044262	0.104326703	0.622336194	0.162650247	0.461333961	-0.549206938	0.013782853	-0.004995746	0.98131741
8F-18	4.821134671	-0.596396957	0.327531469	-0.301031629	0.575260319	-1.693912552	0.004340802	-0.966687579	0.102235521	-0.604611762	0.20940143	0.243127321	0.540923869
8F-190	7.559191894	0.032460233	0.876487752	-0.279681295	0.179982392	-0.080632171	0.651486125	-0.077220411	0.694983485	0.064362593	0.708429623	0.119529951	0.469783309
8F-193	4.569340542	0.446381306	0.51755002	0.7812845	0.203287282	-0.093737942	0.883665992	-1.050180693	0.201865807	0.340169471	0.559006504	-0.733779783	0.263798671
8F-2	3.473658248	-5.13E-15	1	-5.13E-15	1	-5.13E-15	1	-5.13E-15	1	-5.13E-15	1	-5.13E-15	1
8F-204	9.605665181	0.007093549	0.959149242	0.099828761	0.453163281	0.122025408	0.323730386	0.725280759	4.46E-09	0.383084347	0.001386401	0.287604072	0.016710232
8F-212	7.281443137	0.7286235	0.001263526	0.115848295	0.62509584	-0.091393388	0.678445082	0.086031256	0.713111577	0.216872672	0.298252246	0.01902782	0.926462686
8F-22	7.606715689	0.751215192	0.000255513	0.641758414	0.001182408	0.164511751	0.386123679	0.176623599	0.401262215	0.732894002	1.66E-05	0.760707481	3.34E-06
8F-226	7.047220977	-0.234082747	0.392786264	-0.503556403	0.063719766	0.207642978	0.337106621	0.37158156	0.105910333	0.174629775	0.414445005	0.036074411	0.863985308
8F-229	3.642580514	-1.895059997	0.254315257	-1.895059997	0.21643386	-0.368703341	0.759068525	-1.895059997	0.201660973	0.756187828	0.46149809	-0.577265581	0.615160712
8F-237	3.574731492	-1.223128522	0.424211055	-1.223128522	0.386454218	0.33647551	0.803889541	0.693393217	0.621681699	-1.223128522	0.289554113	0.098741985	0.940598806
8F-239	3.65973546	-1.2384882	0.420194412	-1.2384882	0.382077622	0.287859341	0.81914496	-1.2384882	0.36657525	0.937430773	0.421235732	1.562872142	0.136610472
8F-245	3.473658248	-5.13E-15	1	-5.13E-15	1	-5.13E-15	1	-5.13E-15	1	-5.13E-15	1	-5.13E-15	1
8F-246	3.473658248	-5.13E-15	1	-5.13E-15	1	-5.13E-15	1	-5.13E-15	1	-5.13E-15	1	-5.13E-15	1
8F-32	3.473658248	-5.13E-15	1	-5.13E-15	1	-5.13E-15	1	-5.13E-15	1	-5.13E-15	1	-5.13E-15	1
8F-36	3.500335154	2.16940472	0.112980208	-5.13E-15	1	-5.13E-15	1	-5.13E-15	1	-5.13E-15	1	-5.13E-15	1
8F-44	5.204215581	-0.909791171	0.151224755	-0.371678449	0.504088233	-0.11354996	0.819134001	-0.402722688	0.467999412	-0.313153939	0.528733576	-0.909253047	0.080455417
8F-48	3.473658248	-5.13E-15	1	-5.13E-15	1	-5.13E-15	1	-5.13E-15	1	-5.13E-15	1	-5.13E-15	1
8F-65	10.64695443	0.119578894	0.198847418	-0.015450701	0.866817933	0.136986522	0.110723813	0.015500329	0.864537818	-0.200559105	0.021409139	-0.245958234	0.00471679
8F-67	3.953551136	1.180390724	0.371134019	-1.86629688	0.233929347	2.261127191	0.034966574	0.922084173	0.482458143	1.568007633	0.148516553	0.084764424	0.940831043
8F-72	6.634934718	-0.143324096	0.682551015	-0.114348759	0.728441787	0.30725667	0.263680744	0.369779588	0.21504056	0.923186279	0.000210681	0.751712338	0.002508285
8F-76	7.011200486	-0.003160167	0.992176307	0.701152115	0.01171102	0.188767396	0.487546312	0.565290757	0.040546223	0.259059353	0.331372233	0.702218323	0.004909834
8F-77	3.473658248	-5.13E-15	1	-5.13E-15	1	-5.13E-15	1	-5.13E-15	1	-5.13E-15	1	-5.13E-15	1
8F-87	4.421874737	-0.981779769	0.290947677	-0.708668589	0.389685125	0.871204993	0.108020386	-0.435082543	0.568473578	0.221036997	0.710469347	-0.479009073	0.453736923
8F-92	8.451971637	-0.181521419	0.292436818	-0.385696925	0.023763323	0.017736857	0.904183681	-0.189680517	0.245090063	0.007315177	0.959795599	-0.185937136	0.204606639
8R-10	5.335015242	-0.674740729	0.130089989	-0.742862807	0.080593947	-0.885450774	0.020747225	-0.634135999	0.117526258	-1.773472371	3.91E-05	-1.590224414	7.65E-05
8R-111	3.473658248	-5.13E-15	1	-5.13E-15	1	-5.13E-15	1	-5.13E-15	1	-5.13E-15	1	-5.13E-15	1
8R-113	3.910910747	-3.346049886	0.042990059	-0.574584982	0.587991065	-0.618092703	0.511634691	-0.137540866	0.884462953	-1.182152923	0.236038465	-0.835028196	0.363243337
8R-115	6.257931208	-0.411937107	0.231989655	-0.085257599	0.777788244	-0.19677855	0.462793078	-0.197532797	0.511024653	-0.17133163	0.512766359	0.246183012	0.290042958
8R-117	3.618643641	0.935252964	0.512038658	-1.242043548	0.382565357	-1.242043548	0.297572271	0.635175155	0.638198609	-1.242043548	0.285511252	1.210520922	0.273963103
8R-118	6.722945305	0.658800535	0.041640499	0.246485606	0.453892536	-0.132940706	0.673443142	0.204207095	0.529040964	0.584270342	0.042681013	0.693734628	0.013625666
8R-125	6.288925566	-0.271737589	0.44419895	-0.515914216	0.144433183	-0.208793368	0.491437047	-0.256117739	0.442455497	-0.419125649	0.172601756	-0.269024296	0.360282321
8R-129	9.616689309	0.193435257	0.198717323	-0.250500268	0.101665121	0.340133265	0.015655609	-0.027910549	0.851390198	-0.022224548	0.875843389	-0.066800357	0.639689461
8R-130	7.247609167	-1.527522397	1.39E-07	-0.205755629	0.362321753	-0.339803467	0.104977376	-0.391218677	0.087166291	-1.044309666	3.73E-06	-0.757655806	0.000358347
8R-135	3.473658248	-5.13E-15	1	-5.13E-15	1	-5.13E-15	1	-5.13E-15	1	-5.13E-15	1	-5.13E-15	1
8R-137	3.473658248	-5.13E-15	1	-5.13E-15	1	-5.13E-15	1	-5.13E-15	1	-5.13E-15	1	-5.13E-15	1
8R-142	3.473658248	-5.13E-15	1	-5.13E-15	1	-5.13E-15	1	-5.13E-15	1	-5.13E-15	1	-5.13E-15	1
8R-157	8.121071252	-0.251244892	0.12666637	-0.262768101	0.088027127	0.018348854	0.885226033	0.031996463	0.821471804	-0.530547794	0.000115915	0.08152938	0.490080177
8R-16	5.28474616	-1.012533047	0.122349287	-0.933358368	0.125443775	-0.263312858	0.616432964	-0.483450055	0.404597391	-0.580830958	0.274398096	-0.03733318	0.940485723
8R-165	5.63104496	-0.360027739	0.394171046	-0.057839731	0.876519704	-0.822268916	0.026715038	-0.553905221	0.164110947	0.027159927	0.930843479	-0.096280701	0.752822623
8R-171-m	8.195306409	0.145985643	0.40083175	0.196112831	0.228049744	-0.11589778	0.445106758	0.093326404	0.565492461	0.630531251	2.24E-06	0.3602117	0.007305292
8R-172	4.894453012	0.3640462	0.574761355	0.445804259	0.456249463	0.542871531	0.291585404	0.3371214	0.571149385	0.705523505	0.151299342	0.756033493	0.10610804
8R-174	4.969793823	-0.094061756	0.896489632	-0.807814733	0.288589927	0.043317045	0.944903331	0.529346085	0.405892172	0.619175368	0.278175443	0.182335811	0.75190608
8R-189	5.631602024	0.470053343	0.307241274	0.455664013	0.292099552	0.506357073	0.176973924	0.810325068	0.039882436	0.680573279	0.056834297	0.83420586	0.012475794
8R-190	8.03207951	0.140363993	0.429898515	0.023127032	0.89247421	-0.164144568	0.291060588	0.399629901	0.010645885	0.245730885	0.086072978	0.189746098	0.173783198
8R-193	7.317440187	0.043318576	0.847738711	0.324463874	0.104543051	0.103281217	0.569957845	0.357359322	0.064909841	-0.042372569	0.817103735	0.103719419	0.543753584
8R-199	7.350367382	-0.14581423	0.567100157	-0.208227736	0.396000227	-0.064933247	0.766861983	0.054280754	0.815453447	0.18329537	0.381773549	-0.037318943	0.859871482
8R-214	6.79262539	-0.204421467	0.515152695	-0.606944024	0.055468664	-0.222443643	0.420609514	0.042181536	0.884984315	-0.216616487	0.427982291	-0.380164843	0.163967601
8R-216	5.643281007	0.184895442	0.693252423	0.159063154	0.722422509	-0.198357266	0.64000645	0.488665267	0.247122728	0.169192821	0.671499515	0.465586939	0.210562068
8R-217	6.157497922	-1.756670027	0.01656224	-0.668236142	0.241314954	-0.257696683	0.582278256	3.759912132	9.47E-34	-0.176471941	0.698744571	-0.74959297	0.116280729
8R-22	3.940528889	1.538723359	0.137968457	-0.442487959	0.74236775	0.703396551	0.477993307	0.341342605	0.769151005	0.638577331	0.518826175	0.046577498	0.955475933
8R-221	4.243433326	1.081128597	0.158479086	-0.106905771	0.904688865	-1.868656298	0.068256483	-1.506295172	0.1720197	0.679563306	0.309755868	0.956726313	0.119170004
8R-223	10.60771684	-0.060542933	0.5791013	0.029382219	0.78246227	0.04381805	0.665366749	0.132334233	0.205760889	0.101184112	0.311921552	0.044539125	0.657083686
8R-227	4.200643594	1.538577539	0.080622128	1.277129386	0.14180968	0.691237293	0.413471711	0.874887883	0.336396852	1.227631205	0.107822377	0.394524657	0.63598962
8R-234	6.038897021	1.057196566	0.003887371	-0.035105108	0.933098507	0.196026748	0.583086434	0.320670863	0.406689665	0.841375332	0.008371617	0.983805346	0.001208684
8R-241	3.473658248	-5.13E-15	1	-5.13E-15	1	-5.13E-15	1	-5.13E-15	1	-5.13E-15	1	-5.13E-15	1
8R-242	6.163749224	-0.496953523	0.143805099	-0.635349172	0.052486168	-0.04896668	0.855062822	-0.687993154	0.033720253	-1.206807613	0.000108	-0.929314708	0.001293115
8R-246	3.526601631	-1.255017125	0.419840526	-1.255017125	0.382116606	0.306271742	0.815533832	-1.255017125	0.366785848	-1.255017125	0.285562814	-1.255017125	0.256320507
8R-247	7.124974763	0.402890855	0.079726219	0.21819523	0.328387244	-0.436451696	0.04654268	-0.0829417	0.718855693	0.518509538	0.004245557	0.445040532	0.011515449
8R-253	3.473658248	-5.13E-15	1	-5.13E-15	1	-5.13E-15	1	-5.13E-15	1	-5.13E-15	1	-5.13E-15	1
8R-26	4.935396405	0.153600513	0.784215744	0.032189781	0.95219964	-0.578477639	0.266200398	-1.323762859	0.048642637	-0.019141477	0.967003766	0.58380427	0.143864217
8R-47	6.681972768	-0.632525524	0.02682116	-0.322286034	0.206002211	-0.510088804	0.027439001	0.146502857	0.522433983	-1.312485109	3.96E-07	-0.598413767	0.007037417
8R-64	4.063127481	0.670265971	0.555239534	2.078453107	0.013336222	0.386059839	0.692669646	0.333874511	0.760973211	1.570177157	0.050486339	0.109127093	0.909048473
8R-68	4.220703551	-1.386817991	0.223329145	0.394534082	0.609514377	-1.319286892	0.140715966	-0.008918498	0.991200871	-0.038427044	0.956956522	0.780935762	0.190925492
8R-76	3.473658248	-5.13E-15	1	-5.13E-15	1	-5.13E-15	1	-5.13E-15	1	-5.13E-15	1	-5.13E-15	1
8R-87	8.600372924	0.278480748	0.091857495	0.084185995	0.606707095	0.074811562	0.619938618	0.048242268	0.766355185	0.113630332	0.444295499	0.222373233	0.123430898
8R-98	4.80705258	-0.123532546	0.86058004	-0.657790722	0.3622838	-0.004218386	0.996499914	-0.760950218	0.289934498	-0.257986068	0.673139756	0.131991682	0.817805749
9F-10	6.514888558	0.461635768	0.129886882	0.44755531	0.118134058	-0.217333983	0.441654021	0.229300962	0.430846524	0.570922442	0.01776571	0.811885781	0.000248141
9F-104	3.473658248	-5.13E-15	1	-5.13E-15	1	-5.13E-15	1	-5.13E-15	1	-5.13E-15	1	-5.13E-15	1
9F-108	6.781672656	0.558200144	0.044974289	0.129987113	0.647400148	0.379918492	0.117081258	0.247273614	0.36334925	0.095871246	0.701433815	0.492037738	0.030976791
9F-111	4.30282289	0.60769287	0.398380108	-1.092855714	0.234197021	-2.341928369	0.015012201	-0.306087717	0.693500629	0.710776686	0.213602675	-0.350328885	0.59123511
9F-113	6.116138128	0.106129586	0.76454807	-0.283703245	0.428246144	-0.107172563	0.727423566	-0.511988094	0.160148417	0.087595902	0.766606574	0.215942569	0.437913912
9F-117	6.0019283	0.805035198	0.020189245	0.350225534	0.325039026	-0.377400572	0.287513246	0.129538346	0.719777092	0.002960281	0.992696153	0.471724458	0.109539053
9F-120	8.523033353	-0.111942195	0.485141143	0.096211138	0.51447992	0.202155186	0.125164522	0.264252012	0.061283922	-0.389201964	0.005549427	-0.147276156	0.266013128
9F-122	10.27426339	0.268217501	0.011114456	0.394116835	9.71E-05	0.335042689	0.000415665	0.497618333	4.84E-07	0.48189982	2.15E-07	0.428685179	3.60E-06
9F-129	8.222695417	-0.954653862	4.25E-05	-0.644024413	0.00324256	-0.293155367	0.149732333	-0.235119932	0.261618223	-1.462157095	3.16E-11	-0.884356337	2.24E-05
9F-13	3.473658248	-5.13E-15	1	-5.13E-15	1	-5.13E-15	1	-5.13E-15	1	-5.13E-15	1	-5.13E-15	1
9F-136	3.473658248	-5.13E-15	1	-5.13E-15	1	-5.13E-15	1	-5.13E-15	1	-5.13E-15	1	-5.13E-15	1
9F-138	3.473658248	-5.13E-15	1	-5.13E-15	1	-5.13E-15	1	-5.13E-15	1	-5.13E-15	1	-5.13E-15	1
9F-139	4.651944201	0.193965732	0.769971034	0.266236104	0.665374228	0.038216007	0.945273567	-0.632942086	0.367006681	0.096161271	0.863365634	-0.817354948	0.178036818
9F-143	7.526598778	0.274736678	0.244933475	0.291472654	0.196960352	-0.251378425	0.255192205	0.046662925	0.839368603	0.578454515	0.003473099	0.203521133	0.312186656
9F-152	6.074622768	-0.174643382	0.649642709	-0.22854022	0.528818177	-0.013028741	0.965698432	0.427230411	0.170782774	0.340587468	0.22251638	0.550162244	0.032948434
9F-159	5.006306383	-0.383337125	0.512023031	-1.107512173	0.076142583	-1.068792853	0.044901884	0.71023696	0.100542528	-0.206163822	0.646293305	0.347333232	0.373800896
9F-171	6.834805274	0.305481803	0.277161955	0.453037557	0.079350152	0.169252432	0.481147637	0.447984431	0.075829279	0.453578768	0.044643174	0.208032968	0.358663805
9F-176	7.036683884	-0.207216762	0.425760086	0.238495987	0.292187916	0.069545596	0.735385516	-0.188939813	0.428296386	-0.193688458	0.359127364	0.073636087	0.706829432
9F-185	3.639474081	-1.256569394	0.426439059	-1.256569394	0.390080448	1.757830696	0.161590395	-1.256569394	0.375313204	0.767263873	0.536936	-1.256569394	0.267415494
9F-189	5.676189472	-0.101732102	0.825965745	-0.168792648	0.708502945	-0.638470006	0.142461383	-0.878499447	0.069483803	-0.587726626	0.168897907	-0.904968538	0.040091532
9F-2	12.66058395	-0.751793788	1.57E-07	-0.460088112	0.001211043	-1.586682768	1.48E-27	-0.357222825	0.011753341	-1.395950393	4.87E-22	-1.124168947	5.17E-15
9F-202	7.792250883	-0.512205543	0.026676072	-0.047161154	0.822655293	-0.145331688	0.462938517	-0.017464377	0.932759376	-0.975706728	4.65E-06	-0.819510378	7.32E-05
9F-207	3.473658248	-5.13E-15	1	-5.13E-15	1	-5.13E-15	1	-5.13E-15	1	-5.13E-15	1	-5.13E-15	1
9F-210	8.075008205	-0.143119457	0.47583109	0.02400486	0.89890207	-0.363368009	0.045324304	-0.052575524	0.779238599	0.147672756	0.379166646	0.123878092	0.455721253
9F-213	7.650281583	1.233364787	3.45E-09	0.599676152	0.006808847	0.138043641	0.516133973	0.094977663	0.688076449	1.081130322	1.95E-09	1.601453817	7.78E-23
9F-220	3.473658248	-5.13E-15	1	-5.13E-15	1	-5.13E-15	1	-5.13E-15	1	-5.13E-15	1	-5.13E-15	1
9F-25	6.55393559	-0.484528968	0.102068997	0.136583161	0.583514384	-0.368136993	0.123951094	-0.782871608	0.006220484	-0.781645298	0.001874063	-0.155821196	0.475146969
9F-29	3.599317708	-5.13E-15	1	1.971706787	0.129909582	1.525925533	0.187686664	2.678584908	0.036488153	-5.13E-15	1	1.31791334	0.223533736
9F-31	5.455916222	0.079402908	0.864796826	-0.191366066	0.676878007	-0.354035192	0.388228831	-1.161266753	0.030146077	0.751541743	0.023216651	0.447656168	0.181232241
9F-32	10.75353027	0.299366657	0.023660409	0.194059981	0.139710719	0.308207807	0.015687709	0.31955816	0.013906466	0.377747247	0.002823972	0.416412639	0.000996215
9F-38	7.25511276	-0.010192604	0.96332559	-0.262029549	0.229063502	-0.118933828	0.523505881	-0.201626301	0.337750642	-0.062411061	0.731039528	-0.053272276	0.759769964
9F-4	12.61195279	-1.229628708	1.08E-14	-0.437578581	0.004977824	-1.795041321	7.27E-29	-0.398968667	0.010325183	-2.059526422	7.41E-37	-2.077805658	3.03E-37
9F-43	5.58986624	-0.843613701	0.056322371	-0.774729533	0.056607276	0.122535955	0.681356938	-1.101873913	0.008720293	-0.462317488	0.154910104	-0.556261336	0.077626866
9F-55	3.473658248	-5.13E-15	1	-5.13E-15	1	-5.13E-15	1	-5.13E-15	1	-5.13E-15	1	-5.13E-15	1
9F-57	4.896724095	0.831459121	0.192688587	0.089323208	0.896398172	-0.210724387	0.74267136	1.107766166	0.053353472	0.40095229	0.483361668	0.715411025	0.187687585
9F-63	4.034494703	-0.674616751	0.533130133	-0.941883092	0.376780257	-0.64879308	0.477309785	-1.76667497	0.134677786	-0.387148355	0.657163853	-0.863957972	0.334875632
9F-71	6.112777508	1.071842256	0.001364149	0.375040862	0.297309629	0.041248207	0.90179598	0.559067023	0.099074868	0.367428566	0.235643841	1.0528505	6.91E-05
9F-75	5.914898996	0.027660079	0.939901831	-0.317026169	0.386464413	0.465929529	0.100892473	-0.075586679	0.825486226	-0.65320595	0.049902291	-0.977691672	0.00369043
9F-9	4.909168553	0.269669048	0.673729149	0.631325169	0.259652358	-1.688236437	0.021178965	0.079873883	0.895000997	0.955906724	0.036163019	1.097638765	0.010317175
9F-90	9.114134282	-0.101210347	0.460664947	0.01583215	0.902726854	0.19090019	0.098582521	0.171255054	0.169051	-0.049516295	0.673313827	-0.121534364	0.29443501
9F-91	6.253059666	-0.236034949	0.442468412	-0.23300364	0.41669418	-0.527668637	0.044466659	0.086907715	0.740898558	-0.954571247	0.00058951	-0.558109331	0.023816177
9F-93	6.0717859	-0.521230502	0.101018609	-1.053890571	0.001317203	-0.466326054	0.066341102	-0.848795527	0.005678091	-0.529935854	0.035402597	-1.295723876	2.34E-06
9F-96	3.912912597	-1.895107899	0.257343082	0.914027475	0.447993918	0.349015309	0.756732085	2.224962022	0.022054851	0.70544332	0.500864836	1.173877117	0.228666235
9F-98	6.725978321	0.594556957	0.020509246	-0.054569376	0.841433819	-0.074336497	0.757434176	0.043336953	0.868232446	-0.102459339	0.666555568	0.128911646	0.558568498
9R-104	7.032152367	-0.014260131	0.960993478	0.211107726	0.432834765	0.053939171	0.830701568	0.457631737	0.075936017	-0.120675011	0.631843179	0.466073319	0.043637356
9R-117	3.473658248	-5.13E-15	1	-5.13E-15	1	-5.13E-15	1	-5.13E-15	1	-5.13E-15	1	-5.13E-15	1
9R-118	6.921942784	0.107344611	0.665020662	-0.10987131	0.649598775	0.192608342	0.333233013	0.108423197	0.631235817	-0.026235554	0.897296963	-0.108204288	0.583166759
9R-124	7.849305248	0.029761419	0.864186016	-0.260958442	0.129924647	-0.123572791	0.398865799	0.002035636	0.989844115	-0.134416726	0.350911053	-0.192994922	0.166315935
9R-14-m	3.473658248	-5.13E-15	1	-5.13E-15	1	-5.13E-15	1	-5.13E-15	1	-5.13E-15	1	-5.13E-15	1
9R-14-m2	7.980331815	-0.227013433	0.214366621	-0.456800737	0.010756582	-0.142763384	0.337425891	-0.113975869	0.488200081	0.331604917	0.014536726	0.111885205	0.408800562
9R-141	3.473658248	-5.13E-15	1	-5.13E-15	1	-5.13E-15	1	-5.13E-15	1	-5.13E-15	1	-5.13E-15	1
9R-145	10.19605012	-0.479752587	0.000328183	-0.107965154	0.397863872	-0.127846292	0.297465875	0.051061524	0.682632358	-0.412088208	0.000853348	-0.440957298	0.000370912
9R-150	5.829057034	0.31289247	0.421811947	-0.52948638	0.216203282	-0.226510273	0.520879379	0.289318757	0.420499221	0.499969035	0.103325923	0.352406879	0.244048235
9R-167	3.473658248	-5.13E-15	1	-5.13E-15	1	-5.13E-15	1	-5.13E-15	1	-5.13E-15	1	-5.13E-15	1
9R-170	5.975828606	-0.086749649	0.805906941	-0.365407571	0.299464123	-1.017995626	0.003172665	-0.768739366	0.036311626	-1.101458547	0.001371352	-0.461678002	0.130579407
9R-175	6.149068363	-0.08985101	0.831766205	-0.006337446	0.987699843	-0.130961	0.730641964	-0.401931181	0.343472152	-0.317464965	0.409890419	-0.241137328	0.52369756
9R-183	5.399451436	-1.010319318	0.130990996	0.702451845	0.14123442	-0.102882484	0.831929148	0.246527323	0.619081561	0.717301223	0.096790538	0.462355408	0.283545034
9R-194	3.473658248	-5.13E-15	1	-5.13E-15	1	-5.13E-15	1	-5.13E-15	1	-5.13E-15	1	-5.13E-15	1
9R-2	10.49638366	-0.017987164	0.86307756	0.060784033	0.547843158	0.108274324	0.2544002	0.280596888	0.004185078	0.257995787	0.005489749	0.087647486	0.349574745
9R-22	7.705634615	-0.24741678	0.187176453	-0.233303582	0.181906061	-0.310665556	0.043525952	-0.17171164	0.307284077	-0.181716468	0.218112957	-0.141681201	0.311760053
9R-35	10.20595022	0.27448502	0.100623562	0.220945019	0.18348914	0.443188267	0.005815079	0.178260803	0.281092372	0.266336602	0.097754175	0.074483223	0.646720676
9R-38	6.232435349	0.099245265	0.789165721	0.671219882	0.03091178	0.460749215	0.103999893	0.89354371	0.002122503	0.220163809	0.448644081	0.478556145	0.072081048
9R-40	6.846530937	-0.042486882	0.883158278	0.046535364	0.861875269	0.27233897	0.22738337	0.169095881	0.507429953	0.209781919	0.349126592	0.709014436	0.000372673
9R-45	3.900438762	0.672625124	0.574974841	0.950100793	0.38536077	-0.127441306	0.912925631	0.296030953	0.795356453	0.684815944	0.497127016	0.066888199	0.942949374
9R-49	3.473658248	-5.13E-15	1	-5.13E-15	1	-5.13E-15	1	-5.13E-15	1	-5.13E-15	1	-5.13E-15	1
9R-51	7.027444827	-0.747542768	0.00264484	-0.44881451	0.043369435	-0.601605527	0.002660574	-0.207954728	0.318300041	-0.813014314	6.58E-05	-1.040795917	2.96E-07
9R-53	5.106909015	0.205708747	0.676678639	0.340302147	0.449434293	-0.369677234	0.407129875	-0.062641816	0.894656902	0.009230385	0.98198564	-0.886254343	0.05188543
9R-55	8.878119323	-0.15642716	0.344257276	0.446062239	0.002178319	-0.12862887	0.370368402	0.450505799	0.001751779	0.521981222	7.57E-05	0.47500478	0.000288192
9R-56	3.473658248	-5.13E-15	1	-5.13E-15	1	-5.13E-15	1	-5.13E-15	1	-5.13E-15	1	-5.13E-15	1
9R-63	4.52522198	0.111335287	0.878758451	-0.149731948	0.834430736	0.048672298	0.935448302	-0.552954567	0.461154316	0.233629029	0.682809412	0.433656256	0.412806775
9R-77	5.202556548	0.406696805	0.42136554	0.12346047	0.805517664	-0.37220598	0.444861119	0.209279371	0.668643524	-0.087850888	0.848664852	-1.146853628	0.025157728
9R-84	3.473658248	-5.13E-15	1	-5.13E-15	1	-5.13E-15	1	-5.13E-15	1	-5.13E-15	1	-5.13E-15	1
ERCC-00003	3.730759032	-1.884256714	0.259808208	1.728928372	0.103144165	-0.354210144	0.771502374	-1.884256714	0.20772394	-0.442604346	0.718637241	0.599115827	0.577063468
ERCC-00004	3.571439149	-1.223078732	0.42422458	0.728991274	0.600368649	0.298632757	0.818034353	0.641409288	0.639225711	-1.223078732	0.289570481	-1.223078732	0.260132775
ERCC-00009	3.473658248	-5.13E-15	1	-5.13E-15	1	-5.13E-15	1	-5.13E-15	1	-5.13E-15	1	-5.13E-15	1
ERCC-00012	3.647224198	2.260098503	0.125807276	1.979392355	0.153440231	1.493971719	0.21723894	1.740594424	0.179068656	2.410527347	0.082545887	1.264364736	0.256718739
ERCC-00013	3.547330431	-1.243672947	0.421370846	-1.243672947	0.383632616	0.277936419	0.826045401	-1.243672947	0.368290048	-1.243672947	0.286951351	0.070609961	0.951706796
ERCC-00014	3.473658248	-5.13E-15	1	-5.13E-15	1	-5.13E-15	1	-5.13E-15	1	-5.13E-15	1	-5.13E-15	1
ERCC-00016	3.498953216	-1.24640703	0.421084804	-1.24640703	0.383366805	-1.24640703	0.29874551	-1.24640703	0.368034043	-1.24640703	0.286744223	-1.24640703	0.257457601
ERCC-00017	3.473658248	-5.13E-15	1	-5.13E-15	1	-5.13E-15	1	-5.13E-15	1	-5.13E-15	1	-5.13E-15	1
ERCC-00019	3.473658248	-5.13E-15	1	-5.13E-15	1	-5.13E-15	1	-5.13E-15	1	-5.13E-15	1	-5.13E-15	1
ERCC-00022	3.548416997	-1.243667919	0.421369449	0.707958363	0.60755584	0.272456828	0.828136713	-1.243667919	0.368288054	-1.243667919	0.286948787	-1.243667919	0.257635674
ERCC-00024	3.549792928	-1.243661555	0.421367681	0.74554745	0.595178061	0.272476236	0.828124915	-1.243661555	0.368285531	-1.243661555	0.286945543	-1.243661555	0.257632104
ERCC-00025	3.473658248	-5.13E-15	1	-5.13E-15	1	-5.13E-15	1	-5.13E-15	1	-5.13E-15	1	-5.13E-15	1
ERCC-00028	3.72674221	2.183212983	0.10933686	-5.13E-15	1	1.525726513	0.187700944	-5.13E-15	1	2.175967111	0.068446354	3.517631909	0.001287172
ERCC-00031	3.57044719	-1.223063718	0.424228659	-1.223063718	0.386473426	1.027338463	0.396287115	-1.223063718	0.371112957	-1.223063718	0.289575419	0.091301604	0.94352203
ERCC-00033	3.473658248	-5.13E-15	1	-5.13E-15	1	-5.13E-15	1	-5.13E-15	1	-5.13E-15	1	-5.13E-15	1
ERCC-00034	3.497851252	-5.13E-15	1	-5.13E-15	1	-5.13E-15	1	-5.13E-15	1	-5.13E-15	1	1.309139205	0.227903736
ERCC-00035	3.497362111	-1.221941278	0.424534473	-1.221941278	0.386807155	-1.221941278	0.301995293	-1.221941278	0.371457667	-1.221941278	0.289945714	-1.221941278	0.260517164
ERCC-00039	3.546616521	-1.246071296	0.421038633	-1.246071296	0.383301903	-1.246071296	0.298651058	-1.246071296	0.367961206	-1.246071296	0.286645059	0.741778028	0.52434691
ERCC-00040	3.623637842	0.94416592	0.506545431	1.535853507	0.215876837	0.286991046	0.819475357	-1.238805188	0.366533376	0.226423897	0.855299232	-1.238805188	0.255139808
ERCC-00041	3.473658248	-5.13E-15	1	-5.13E-15	1	-5.13E-15	1	-5.13E-15	1	-5.13E-15	1	-5.13E-15	1
ERCC-00042	3.59630599	-5.13E-15	1	1.971706941	0.129909706	-5.13E-15	1	-5.13E-15	1	2.176579371	0.068414257	1.994909099	0.085222501
ERCC-00043	3.571027337	-1.884694037	0.259573599	-1.884694037	0.222101505	-1.884694037	0.145763996	-1.884694037	0.207464356	-0.398167381	0.737826591	-0.570326659	0.6272187
ERCC-00044	3.473658248	-5.13E-15	1	-5.13E-15	1	-5.13E-15	1	-5.13E-15	1	-5.13E-15	1	-5.13E-15	1
ERCC-00046	3.573356521	-1.223107737	0.424216701	-1.223107737	0.386460378	0.306763405	0.814948823	-1.223107737	0.37109948	0.98707653	0.416016193	-1.223107737	0.260123008
ERCC-00048	3.473658248	-5.13E-15	1	-5.13E-15	1	-5.13E-15	1	-5.13E-15	1	-5.13E-15	1	-5.13E-15	1
ERCC-00051	3.727445646	0.288538718	0.831767061	0.076600185	0.953398326	0.35592612	0.746628569	-1.894783425	0.201690553	0.28168559	0.796497362	0.558977513	0.580461666
ERCC-00053	3.550621122	2.170054337	0.112798987	-5.13E-15	1	-5.13E-15	1	-5.13E-15	1	1.486966049	0.198264869	1.321961892	0.226234604
ERCC-00054	4.06682076	-1.211362946	0.297841208	0.817063765	0.280065076	-1.143926238	0.21231755	-0.207915673	0.814253186	-1.218458747	0.179883954	0.299092231	0.661161095
ERCC-00057	3.473658248	-5.13E-15	1	-5.13E-15	1	-5.13E-15	1	-5.13E-15	1	-5.13E-15	1	-5.13E-15	1
ERCC-00058	3.545980162	-1.222691452	0.424329894	-1.222691452	0.386583895	-1.222691452	0.301750219	0.641208561	0.639442703	-1.222691452	0.289697965	0.091586613	0.943431205
ERCC-00059	3.711797207	-1.926847101	0.259692984	-1.926847101	0.223370688	0.398992652	0.747176916	0.815807548	0.519514626	0.678431148	0.546233812	-0.629372248	0.616954241
ERCC-00060	4.070051484	0.144041723	0.87461458	-0.620303266	0.525671754	-0.304621452	0.703881861	-0.716334797	0.458584162	0.340055424	0.630745582	-0.593619772	0.449517859
ERCC-00061	3.498742052	-5.13E-15	1	-5.13E-15	1	1.515648761	0.192019912	-5.13E-15	1	-5.13E-15	1	-5.13E-15	1
ERCC-00062	3.62205057	3.028377946	0.029065944	-5.13E-15	1	-5.13E-15	1	1.826254088	0.153112171	2.176257348	0.079435503	1.296244791	0.23510095
ERCC-00067	3.473658248	-5.13E-15	1	-5.13E-15	1	-5.13E-15	1	-5.13E-15	1	-5.13E-15	1	-5.13E-15	1
ERCC-00069	3.473658248	-5.13E-15	1	-5.13E-15	1	-5.13E-15	1	-5.13E-15	1	-5.13E-15	1	-5.13E-15	1
ERCC-00071	3.499093674	-5.13E-15	1	-5.13E-15	1	-5.13E-15	1	1.862801325	0.144416141	-5.13E-15	1	-5.13E-15	1
ERCC-00073	3.473658248	-5.13E-15	1	-5.13E-15	1	-5.13E-15	1	-5.13E-15	1	-5.13E-15	1	-5.13E-15	1
ERCC-00074	3.751275515	-0.548986545	0.730108085	-0.997588465	0.538216845	-0.971907293	0.504351861	-2.822993323	0.107494213	-0.383022248	0.77721915	-0.933571499	0.515626684
ERCC-00075	5.143476965	-0.25610816	0.710582807	0.602264463	0.30912052	-0.39361369	0.518795248	0.425325961	0.477366259	0.546693965	0.316009813	0.186489591	0.739080888
ERCC-00076	3.473658248	-5.13E-15	1	-5.13E-15	1	-5.13E-15	1	-5.13E-15	1	-5.13E-15	1	-5.13E-15	1
ERCC-00077	3.711371185	-5.13E-15	1	2.775000511	0.032225934	2.250709579	0.062465142	2.678530368	0.036485437	2.650724256	0.025648547	1.317730653	0.223548918
ERCC-00078	3.473658248	-5.13E-15	1	-5.13E-15	1	-5.13E-15	1	-5.13E-15	1	-5.13E-15	1	-5.13E-15	1
ERCC-00079	3.52273679	-1.222334486	0.424427146	-1.222334486	0.386690023	0.307730935	0.814734497	-1.222334486	0.371336678	-1.222334486	0.289815721	-1.222334486	0.260383984
ERCC-00081	3.626654701	3.052679932	0.029042201	1.914617841	0.143900818	-5.13E-15	1	-5.13E-15	1	2.764251461	0.030957802	-5.13E-15	1
ERCC-00083	3.546159115	-1.895150717	0.258198688	-1.895150717	0.220823284	-1.895150717	0.144759769	-1.895150717	0.206231473	-1.895150717	0.134967856	-0.585617854	0.62111066
ERCC-00084	4.429709658	1.294042601	0.078857704	1.028705919	0.157444005	0.608894713	0.376657036	0.920371143	0.203791255	0.340890081	0.629840167	0.457028836	0.492048604
ERCC-00085	4.091290259	-3.920848674	0.016632944	-0.244106566	0.795844242	-1.211747958	0.208625017	-1.994029113	0.093108459	-1.009736327	0.273865801	-0.294143771	0.726932104
ERCC-00086	3.473658248	-5.13E-15	1	-5.13E-15	1	-5.13E-15	1	-5.13E-15	1	-5.13E-15	1	-5.13E-15	1
ERCC-00092	3.52155102	-5.13E-15	1	-5.13E-15	1	-5.13E-15	1	-5.13E-15	1	1.441519243	0.203263862	1.309333292	0.227801583
ERCC-00095	3.619442288	0.299629359	0.828855298	0.864757922	0.463674599	-1.889444174	0.143095415	-1.889444174	0.204724004	-0.43668403	0.717768377	-1.889444174	0.110462074
ERCC-00096	3.473658248	-5.13E-15	1	-5.13E-15	1	-5.13E-15	1	-5.13E-15	1	-5.13E-15	1	-5.13E-15	1
ERCC-00097	3.498626719	-5.13E-15	1	-5.13E-15	1	-5.13E-15	1	-5.13E-15	1	-5.13E-15	1	1.322161336	0.226382514
ERCC-00098	3.596262466	-1.238471489	0.420198619	0.732870297	0.59311466	-1.238471489	0.296829261	0.649209504	0.630876787	0.226058906	0.855440135	0.080059326	0.947039142
ERCC-00099	4.261690655	-0.31942701	0.717122871	-0.20960422	0.796453512	-0.468516551	0.527242627	0.225605707	0.757983758	-0.310968613	0.661034083	-0.346587039	0.612871361
ERCC-00104	3.525149029	-1.246221796	0.421059273	-1.246221796	0.383330927	-1.246221796	0.298693308	-1.246221796	0.367993782	0.241298284	0.852226029	-1.246221796	0.25739611
ERCC-00108	3.498742052	-5.13E-15	1	-5.13E-15	1	1.515648761	0.192019912	-5.13E-15	1	-5.13E-15	1	-5.13E-15	1
ERCC-00109	3.54605561	-5.13E-15	1	-5.13E-15	1	1.521603932	0.191238323	-5.13E-15	1	1.442055713	0.203124359	1.309532028	0.227697167
ERCC-00111	3.686077755	-1.894762737	0.254354436	-1.894762737	0.216470257	0.355946895	0.746623132	0.783831868	0.496692779	-0.430198944	0.717046034	0.100636251	0.925159333
ERCC-00112	3.498626719	-5.13E-15	1	-5.13E-15	1	-5.13E-15	1	-5.13E-15	1	-5.13E-15	1	1.322161336	0.226382514
ERCC-00113	3.731658986	-1.23850634	0.420189846	1.537118901	0.215582138	1.012013902	0.389289407	0.649727227	0.630689047	0.937963284	0.421038806	1.215255071	0.26530235
ERCC-00116	3.473658248	-5.13E-15	1	-5.13E-15	1	-5.13E-15	1	-5.13E-15	1	-5.13E-15	1	-5.13E-15	1
ERCC-00117	3.473658248	-5.13E-15	1	-5.13E-15	1	-5.13E-15	1	-5.13E-15	1	-5.13E-15	1	-5.13E-15	1
ERCC-00120	3.644844216	0.94639402	0.510092622	0.761034139	0.587911028	1.022483773	0.393870421	1.419662166	0.25449057	-1.228115503	0.287938096	-1.228115503	0.258462085
ERCC-00123	3.571048998	-1.86515545	0.262387421	0.893369467	0.458838667	-1.86515545	0.147920379	-1.86515545	0.210046588	-1.86515545	0.137995638	-1.86515545	0.114893395
ERCC-00126	3.473658248	-5.13E-15	1	-5.13E-15	1	-5.13E-15	1	-5.13E-15	1	-5.13E-15	1	-5.13E-15	1
ERCC-00130	3.497362111	-1.221941278	0.424534473	-1.221941278	0.386807155	-1.221941278	0.301995293	-1.221941278	0.371457667	-1.221941278	0.289945714	-1.221941278	0.260517164
ERCC-00131	3.593618631	-1.238470779	0.420198798	0.732870129	0.593114981	0.287235242	0.819384415	0.649209152	0.63087716	0.226058605	0.85544036	-1.238470779	0.255181848
ERCC-00134	3.499093674	-5.13E-15	1	-5.13E-15	1	-5.13E-15	1	1.862801325	0.144416141	-5.13E-15	1	-5.13E-15	1
ERCC-00136	3.473658248	-5.13E-15	1	-5.13E-15	1	-5.13E-15	1	-5.13E-15	1	-5.13E-15	1	-5.13E-15	1
ERCC-00137	3.524660119	-1.222364143	0.42441906	-1.222364143	0.386681199	-1.222364143	0.301857018	-1.222364143	0.371327563	-1.222364143	0.289805929	0.142545019	0.923848866
ERCC-00138	3.886337785	-1.101559137	0.403309033	-0.590028022	0.611971339	-1.78133103	0.136658436	-1.498144516	0.241552801	-0.065658037	0.945294327	-1.355691428	0.210165015
ERCC-00142	3.497362111	-1.221941278	0.424534473	-1.221941278	0.386807155	-1.221941278	0.301995293	-1.221941278	0.371457667	-1.221941278	0.289945714	-1.221941278	0.260517164
ERCC-00143	3.473658248	-5.13E-15	1	-5.13E-15	1	-5.13E-15	1	-5.13E-15	1	-5.13E-15	1	-5.13E-15	1
ERCC-00144	3.54861545	-1.222731723	0.424318934	-1.222731723	0.386571934	1.052405543	0.388572886	-1.222731723	0.371214703	-1.222731723	0.289684695	-1.222731723	0.260249761
ERCC-00145	3.643569731	-1.238963718	0.420129485	0.733083654	0.593040207	0.286750194	0.819565536	0.649287061	0.630846073	0.225584498	0.855619934	0.755872118	0.507569074
ERCC-00147	3.572568889	-1.223095825	0.424219937	0.728995842	0.600360259	-1.223095825	0.301618548	-1.223095825	0.371103126	-1.223095825	0.289564862	0.808033733	0.499174485
ERCC-00148	3.549254032	-5.13E-15	1	1.951642491	0.134391336	-5.13E-15	1	1.900377174	0.14103447	-5.13E-15	1	1.309557817	0.227683631
ERCC-00150	3.473658248	-5.13E-15	1	-5.13E-15	1	-5.13E-15	1	-5.13E-15	1	-5.13E-15	1	-5.13E-15	1
ERCC-00154	3.499030403	-5.13E-15	1	-5.13E-15	1	1.521401178	0.191411677	-5.13E-15	1	-5.13E-15	1	-5.13E-15	1
ERCC-00156	3.473658248	-5.13E-15	1	-5.13E-15	1	-5.13E-15	1	-5.13E-15	1	-5.13E-15	1	-5.13E-15	1
ERCC-00157	3.473658248	-5.13E-15	1	-5.13E-15	1	-5.13E-15	1	-5.13E-15	1	-5.13E-15	1	-5.13E-15	1
ERCC-00158	3.522294766	-1.222327667	0.424429006	-1.222327667	0.386692053	0.299174372	0.817977074	-1.222327667	0.371338774	-1.222327667	0.289817973	-1.222327667	0.260386291
ERCC-00160	3.473658248	-5.13E-15	1	-5.13E-15	1	-5.13E-15	1	-5.13E-15	1	-5.13E-15	1	-5.13E-15	1
ERCC-00162	3.59944161	0.993431493	0.503971655	-1.210300384	0.390386193	-1.210300384	0.305936874	0.708900518	0.621396656	0.214079835	0.864673056	0.193894591	0.905100597
ERCC-00163	3.473658248	-5.13E-15	1	-5.13E-15	1	-5.13E-15	1	-5.13E-15	1	-5.13E-15	1	-5.13E-15	1
ERCC-00164	3.497362111	-1.221941278	0.424534473	-1.221941278	0.386807155	-1.221941278	0.301995293	-1.221941278	0.371457667	-1.221941278	0.289945714	-1.221941278	0.260517164
ERCC-00165	3.473658248	-5.13E-15	1	-5.13E-15	1	-5.13E-15	1	-5.13E-15	1	-5.13E-15	1	-5.13E-15	1
ERCC-00168	3.548267795	-5.13E-15	1	2.736554516	0.036303774	-5.13E-15	1	-5.13E-15	1	-5.13E-15	1	1.309549869	0.227687803
ERCC-00170	3.590575788	-5.13E-15	1	-5.13E-15	1	-5.13E-15	1	-5.13E-15	1	2.116159428	0.078314883	2.427259196	0.041892754
Gene_AB188681.1_BIO6	11.00386995	-0.54056465	5.92E-07	-0.133131642	0.199391062	-0.206507614	0.039507586	-0.095623307	0.353041624	-0.152447117	0.125055872	-0.315880496	0.001655454
Gene_AB300409.1_Flo5	6.760421297	0.506478319	0.15345518	0.62612504	0.060643212	0.770659595	0.010388838	0.657122091	0.044189446	1.158386891	4.96E-05	0.940285347	0.000968221
Gene_AB385683.1_Mal13	13.82314496	0.811416809	4.70E-20	0.437042888	7.71E-07	0.088419528	0.315212996	0.377906432	1.87E-05	0.536577198	9.29E-10	0.60740153	4.57E-12
Gene_AJ586506.1_DUPA	13.86291051	0.092340819	0.256870542	-0.107120774	0.188750694	0.193295942	0.016445134	0.198746553	0.014080647	0.024375318	0.762007738	-0.021180438	0.793087683
Gene_AJ586506.1_DUPB-C	14.25175906	-0.263903543	0.001411603	-0.260650759	0.001585178	-0.236560331	0.003916029	-0.071733248	0.382825515	-0.290646017	0.000387434	-0.176346609	0.031395322
Gene_AP012028.1_SYK7_073811	3.572784048	-1.884711586	0.259564207	-1.884711586	0.222091365	-0.362994436	0.767338829	0.031865995	0.986886909	-1.884711586	0.135915972	-1.884711586	0.11303917
Gene_EU004203.1_COX1	7.369184069	-0.594623208	0.311380276	-1.102850753	0.065141798	1.259109196	0.023596342	-0.05796498	0.918773487	-0.014788642	0.978737725	-1.407352597	0.015872346
Gene_FN393070.1_EC1118_1G1_0023g	6.166366336	-0.107717931	0.764905091	-0.077365363	0.817163753	-0.165460658	0.575613344	0.014341893	0.964282294	0.462224968	0.074730819	0.45707866	0.066266452
Gene_FN393070.1_EC1118_1G1_6293g	13.10147529	0.277551484	0.001138292	-0.157091506	0.06768779	-0.229945623	0.006777347	-0.177741399	0.038200982	0.195461459	0.019991993	0.149221044	0.076765869
Gene_FN393072.1_EC1118_1H21_0496g	12.7477016	0.398470646	0.000168284	-0.007369667	0.944714335	0.526871393	4.79E-07	-0.012976391	0.902708081	0.14113592	0.177545521	0.227731202	0.029878931
Gene_FN393074.1_EC1118_1I12_1684g	12.65057677	0.349553046	0.000338375	0.10249979	0.293596928	0.334822114	0.000501862	-0.070295598	0.472359961	-0.200420426	0.038314321	-0.254151983	0.008818948
Gene_FN393081.1_EC1118_1M36_0034g	7.742483088	-0.870489658	0.002195306	-0.410145065	0.110187352	0.326749774	0.137548218	0.247523487	0.293382486	0.760657865	0.000306204	0.019066904	0.931546344
Gene_FN393081.1_EC1118_1M36_0045g	6.016856973	-0.66046089	0.166177286	0.27739621	0.466936978	0.876725587	0.004965118	-0.142046448	0.722702226	1.002783701	0.000949598	-0.031997121	0.924923255
Gene_FN393087.1_EC1118_1O30_0001g	10.8643326	1.603500875	7.99E-30	0.986276398	7.48E-12	1.08353184	7.15E-15	1.189675166	5.16E-17	1.924756328	2.23E-45	2.566823241	9.77E-79
Gene_FN393087.1_EC1118_1O30_0012g	13.12131428	0.256307421	8.16E-07	0.227042053	1.01E-05	0.043579271	0.385348232	0.238770532	2.98E-06	0.185738453	0.000176736	0.239279157	1.33E-06
Gene_FN394216.1_EC1118_1O4_0023g	11.24564209	-0.664223496	1.03E-05	-0.67556843	6.78E-06	-0.854524895	8.92E-09	-0.638785627	1.84E-05	0.105020673	0.467243908	-0.858921365	7.06E-09
Gene_FN677930.2_mal33	3.473658248	-5.13E-15	1	-5.13E-15	1	-5.13E-15	1	-5.13E-15	1	-5.13E-15	1	-5.13E-15	1
Gene_HQ615872.1_59A_0012g	13.14415581	0.804436227	2.77E-24	0.172839201	0.030774378	0.209523479	0.007633313	0.470547159	2.70E-09	0.569440422	2.58E-13	0.94060296	1.56E-33
Gene_HQ615872.1_59A_0023g	14.07298601	0.615267725	1.87E-16	0.366605572	9.39E-07	0.197570532	0.007765442	0.537619152	5.29E-13	0.543652953	1.89E-13	0.702899534	2.27E-21
Gene_HQ615872.1_59A_0034g	10.85814123	-2.18482727	2.34E-46	-0.820931129	2.14E-09	-0.591515081	8.36E-06	-0.19300222	0.146930227	-1.300245919	1.25E-21	-1.378931958	7.93E-24
Gene_HQ615872.1_59A_0045g	10.82139244	0.196816844	0.060117973	0.064067934	0.537894612	0.497993694	3.08E-07	0.232618599	0.022617579	0.181547478	0.064554711	0.044256227	0.653360696
Gene_HQ615872.1_59A_0056g	13.10792231	0.360229252	2.48E-05	0.21206473	0.012962103	0.234007505	0.005499134	0.374285717	1.02E-05	0.223334714	0.007876706	0.19189557	0.022890302
Gene_HQ615872.1_COS4	11.6121354	0.042417846	0.569600286	0.095634997	0.188377775	-0.094160685	0.179231645	0.160490737	0.025094909	0.19129289	0.004976371	0.314938229	3.16E-06
Gene_M81158.1_MAL64	13.26549631	1.071906418	1.55E-40	0.127239406	0.118026604	0.066027734	0.410705043	0.171587359	0.034129092	0.620549392	5.39E-15	0.860728866	2.49E-27
HRA1	7.647649363	0.864653926	0.00195175	0.093241197	0.755103748	-0.227649186	0.422408048	0.629857043	0.022481257	1.402838336	5.40E-09	1.995561774	1.20E-17
ICR1	10.70570435	0.224447991	0.056525748	0.056744415	0.628699208	0.145546671	0.19571278	0.277346826	0.015955912	0.374284003	0.000695311	0.48230161	1.20E-05
MUT1.1	3.473658248	-5.13E-15	1	-5.13E-15	1	-5.13E-15	1	-5.13E-15	1	-5.13E-15	1	-5.13E-15	1
MUT1.2	3.473658248	-5.13E-15	1	-5.13E-15	1	-5.13E-15	1	-5.13E-15	1	-5.13E-15	1	-5.13E-15	1
MUT1.3	3.473658248	-5.13E-15	1	-5.13E-15	1	-5.13E-15	1	-5.13E-15	1	-5.13E-15	1	-5.13E-15	1
MUT100.1	6.229696567	-0.570085435	0.117946261	-0.32099021	0.322753731	0.579993248	0.01581745	-0.136889765	0.653959972	-0.055676058	0.833009146	-0.317749514	0.229301672
MUT1000.1	7.042297562	0.642333241	0.004631091	-0.188389865	0.449273708	0.288906508	0.151979998	-0.031433636	0.894141579	-0.099578495	0.63788569	-0.069070752	0.73259005
MUT1004.1	4.020960551	-2.963343941	0.071494325	0.702167203	0.42690417	-1.437578712	0.183200636	0.598637087	0.49533113	0.329428954	0.684049905	0.553899729	0.45978074
MUT1006.1	7.156504394	-0.366285209	0.193742256	-0.247680823	0.340299442	0.454497631	0.026440205	0.435383196	0.05375766	0.423300776	0.036885049	0.569741736	0.00298746
MUT1007.1	5.321475289	-0.904101259	0.114649751	-0.9015976	0.10264437	-0.560990378	0.250236295	-0.194279109	0.696534408	-1.514706932	0.004422321	-1.53600034	0.003310892
MUT1007.2	4.487942795	0.72736513	0.404301638	1.575543699	0.024845619	0.183155218	0.815856873	0.662855924	0.411727303	1.152715144	0.080206922	1.442421574	0.017073806
MUT1007.3	3.810818507	-2.659596029	0.113688577	-0.675971693	0.583617572	-0.409008071	0.690828142	-0.763066489	0.530936682	-0.453413226	0.653364159	0.413936692	0.639649575
MUT101.1	3.636150018	-2.686798734	0.106982193	-2.686798734	0.080496728	-2.686798734	0.036975705	-2.686798734	0.071005727	-0.510897205	0.608046887	-1.369004674	0.198142064
MUT101.2	4.187250752	-1.930751301	0.068953841	-0.826148546	0.308211243	-1.023357219	0.156399295	-1.435218173	0.102041104	-0.582520483	0.375261196	-0.262451056	0.658839359
MUT1010.1	3.52657047	2.186256386	0.111709303	-5.13E-15	1	-5.13E-15	1	-5.13E-15	1	1.479240373	0.199152427	-5.13E-15	1
MUT1010.2	3.709871812	0.287812088	0.832078464	-1.895401682	0.216384099	-1.895401682	0.140089704	-0.007676639	0.995339791	1.112473725	0.255300897	0.099263122	0.925913809
MUT1012.1	3.575232338	-1.245872607	0.421011525	0.706270084	0.607949932	-1.245872607	0.298595504	0.654201351	0.634919021	0.23271371	0.855348188	-1.245872607	0.257280877
MUT1013.1	4.760690161	1.79197482	0.023071132	1.898648698	0.012568479	0.431485599	0.605217482	0.412056145	0.658002747	2.101163798	0.002083786	1.971817109	0.004307866
MUT1014.1	3.708565538	-2.344512865	0.162705106	-2.344512865	0.130088246	0.386668073	0.692363462	-0.456207678	0.712727147	-0.879420371	0.440234468	-0.349780764	0.7304235
MUT1015.1	3.473658248	-5.13E-15	1	-5.13E-15	1	-5.13E-15	1	-5.13E-15	1	-5.13E-15	1	-5.13E-15	1
MUT1015.2	3.473658248	-5.13E-15	1	-5.13E-15	1	-5.13E-15	1	-5.13E-15	1	-5.13E-15	1	-5.13E-15	1
MUT1017.1	3.473658248	-5.13E-15	1	-5.13E-15	1	-5.13E-15	1	-5.13E-15	1	-5.13E-15	1	-5.13E-15	1
MUT1018.1	3.595944256	0.287876586	0.83205719	-1.895088579	0.216433334	0.355533329	0.746851069	-1.895088579	0.201660697	-1.895088579	0.130335025	-1.895088579	0.107604134
MUT1018.2	6.284404115	-0.959814421	0.010818565	-0.505126788	0.128409022	-0.006716414	0.98100375	-0.229061704	0.466774623	-1.080976725	0.00071571	-1.031958825	0.000791479
MUT102.1	6.113024625	-0.319185797	0.376725139	-0.169076659	0.61188749	-0.334309349	0.271837053	-0.266731699	0.422211291	-0.571766071	0.065083124	-0.377100478	0.195097311
MUT102.2	3.573157113	-5.13E-15	1	1.988809036	0.131312388	-5.13E-15	1	-5.13E-15	1	1.478613948	0.19907212	1.983613761	0.09029359
MUT1020.1	3.965947658	0.670303186	0.555238261	-2.344486536	0.130071815	-0.093979302	0.928455488	1.759964792	0.042624366	-0.167979922	0.87138098	1.34997934	0.091636432
MUT1020.2	3.497851252	-5.13E-15	1	-5.13E-15	1	-5.13E-15	1	-5.13E-15	1	-5.13E-15	1	1.309139205	0.227903736
MUT1020.3	3.618879542	-1.236658669	0.420657027	0.732437556	0.593938324	0.288675146	0.81918272	0.655049889	0.629551392	0.225290455	0.856015502	0.081734177	0.946490657
MUT1020.4	3.544261789	-1.864402994	0.26260289	-1.864402994	0.224983035	-1.864402994	0.148131753	-1.864402994	0.210271873	-1.864402994	0.138203862	-0.550131098	0.635989811
MUT1022.1	4.037171984	-1.21194989	0.297627946	-3.395150097	0.02076064	-0.304081692	0.704342688	-1.506816634	0.171930892	0.34071527	0.630156388	0.122049696	0.861909037
MUT1022.2	3.757506346	2.195080074	0.121149775	2.045805994	0.1377229	1.484988541	0.207398478	-5.13E-15	1	3.718500131	0.005031961	2.406061051	0.056556653
MUT1026.1	6.216049247	0.475282221	0.122201245	-0.474721248	0.1687254	0.617950569	0.01394849	-0.718273479	0.040863796	-0.201119682	0.477204772	-0.415716785	0.13868767
MUT1026.2	8.194606851	0.092005979	0.65433038	-0.180632838	0.380519473	0.280533764	0.126352634	0.042893007	0.828359936	-0.206733904	0.275957727	-0.239096607	0.202610606
MUT1027.1	6.370822872	0.17902078	0.72528531	0.611901473	0.19820283	0.244443046	0.599803535	0.265431709	0.580281264	0.438774935	0.333623992	0.778153511	0.08417707
MUT1028.1	3.499093674	-5.13E-15	1	-5.13E-15	1	-5.13E-15	1	1.862801325	0.144416141	-5.13E-15	1	-5.13E-15	1
MUT1029.1	3.473658248	-5.13E-15	1	-5.13E-15	1	-5.13E-15	1	-5.13E-15	1	-5.13E-15	1	-5.13E-15	1
MUT1029.2	4.916525003	-1.250941004	0.03793239	0.186743914	0.662156015	-0.918474577	0.04290513	-1.617891703	0.005463477	-1.258930861	0.007607092	-0.839284852	0.044443778
MUT1031.1	3.757533062	-1.895079806	0.254305734	0.879916566	0.449821658	0.355555928	0.746817794	-1.895079806	0.201650489	1.113268855	0.25500301	0.100280738	0.925352024
MUT1031.2	4.578679702	-0.195143253	0.762048741	-0.063710838	0.913609398	-1.939971365	0.005946574	-0.355727658	0.555670697	0.009433434	0.984784188	-0.818952469	0.13201945
MUT1032.1	4.160295833	0.365894932	0.671977849	-0.269186398	0.76498838	-0.194022354	0.80392173	-0.866660611	0.37302659	-0.265183202	0.731989684	-0.034722817	0.960107093
MUT1034.1	3.83235156	-0.780422349	0.523484572	-0.991461641	0.400315829	0.126901788	0.881502862	-1.075161375	0.354386551	-2.963434939	0.016773712	-0.162164047	0.846151298
MUT1035.1	3.805089778	2.264008694	0.127028469	2.671209214	0.063443759	3.055269018	0.031345828	1.996759378	0.155570459	2.305461356	0.091931522	3.425792819	0.022356608
MUT1035.2	3.571334042	-1.223077142	0.424225012	-1.223077142	0.386469447	0.298633905	0.818034231	0.681949086	0.625482568	0.219526596	0.86040731	-1.223077142	0.26013331
MUT1035.3	4.177586733	1.235763993	0.184062966	0.600949524	0.538640917	1.136244509	0.149004997	1.171364569	0.175623025	0.605973653	0.4716394	0.830150789	0.287717245
MUT1037.1	4.167626746	-3.867286195	0.01082837	-0.579734154	0.489339897	-1.61657743	0.059960787	0.448004561	0.508640263	0.207170296	0.739356353	-1.065791601	0.145282195
MUT1044.1	6.166157853	-0.854244599	0.029129216	-1.316627767	0.000973423	0.333447521	0.218953884	-0.790751662	0.026307693	-0.274525437	0.347313628	-0.058587836	0.830813327
MUT1044.2	3.525194525	-1.243775788	0.421399489	-1.243775788	0.38366987	-1.243775788	0.299012661	0.656884928	0.634302933	-1.243775788	0.287003895	-1.243775788	0.257696318
MUT1046.1	7.384595642	-0.821132794	0.000465832	-0.635647046	0.003313287	0.054347978	0.758120868	-0.710798441	0.000888207	-0.851061688	1.43E-05	-1.2657987	3.11E-10
MUT1047.1	4.078961353	0.086138957	0.94032194	1.621986876	0.044391267	-0.160960822	0.857511612	-0.269190635	0.798640163	0.355896225	0.681926693	-0.149068316	0.865036975
MUT1048.1	4.586767496	1.672290609	0.070173263	3.068557082	0.00010556	-0.299620615	0.774610451	-1.061170323	0.398498503	1.443974733	0.087951173	0.930373616	0.279245238
MUT1049.1	3.473658248	-5.13E-15	1	-5.13E-15	1	-5.13E-15	1	-5.13E-15	1	-5.13E-15	1	-5.13E-15	1
MUT1050.1	4.231782167	-2.341658913	0.173498601	1.545777683	0.133427431	0.722435275	0.485545107	-2.341658913	0.129532589	2.291466188	0.010316652	2.0014415	0.025094913
MUT1055.1	3.893398483	-3.195773598	0.048322424	-1.224080501	0.286210525	-0.105420791	0.8983312	-1.307568927	0.247278795	-1.730725537	0.09511014	0.120389176	0.871902997
MUT1057.1	6.354542948	-0.944683189	0.017023408	-0.281281158	0.40132047	-0.418769083	0.170606484	0.507637453	0.078939334	0.028659863	0.919790595	-0.185070285	0.514111901
MUT1057.2	5.00438911	-1.54946508	0.028430045	-1.006393873	0.103097466	-0.2314466	0.638220251	-0.22781905	0.669754227	-0.85271667	0.106561539	-0.739785201	0.141930202
MUT1058.1	4.486047242	-1.204307394	0.228933959	-0.232073641	0.776991312	-1.105968174	0.182004461	0.622395503	0.380129389	-0.386073668	0.60414343	0.37341355	0.582876266
MUT1059.1	3.978833966	1.624214989	0.161958516	0.832516601	0.492774022	0.806776882	0.462629617	0.751782258	0.533497413	1.125903982	0.288825524	1.745790155	0.078444757
MUT1061.1	4.202945398	-0.711980503	0.459762811	0.23727234	0.753608928	0.580276322	0.351195017	-1.838637055	0.082111893	-0.195276896	0.779164836	-0.925397895	0.215654513
MUT1063.1	4.507207944	1.783776987	0.036623489	2.249344719	0.00274291	2.187384311	0.001362954	1.177544869	0.179910208	0.855068874	0.300419591	1.446522347	0.047301104
MUT1063.2	4.57804677	-0.769588868	0.364731854	-0.646450801	0.407958279	-0.298987436	0.645858831	-0.737786248	0.341555898	0.410031444	0.484585252	0.480921274	0.388512933
MUT1063.3	4.336280765	-1.211640195	0.297677884	1.523015355	0.021965103	0.60849824	0.37698798	0.463557303	0.555313547	-0.387441032	0.626644439	0.727730386	0.253196855
MUT1067.1	7.892679661	-0.417398125	0.034818724	-0.112104749	0.531870547	-0.324260157	0.051747734	-0.073498558	0.673806946	-0.485299383	0.00383235	-0.237043617	0.132744949
MUT107.1	6.30369493	-0.456299525	0.206273792	-0.60471209	0.08402095	0.314319811	0.247568539	-0.019568852	0.950442306	-0.021981572	0.937411707	-0.557868836	0.056736604
MUT1070.1	4.101036513	0.14237404	0.876941706	-0.621417229	0.528254973	0.621690004	0.375264691	-0.709374403	0.466258967	0.34572826	0.630642932	-2.077347074	0.03498782
MUT1071.1	3.752816458	1.7763549	0.161686296	-1.238511508	0.382071238	0.287292994	0.81935485	0.649718075	0.630690299	1.412126082	0.202062985	1.563384718	0.136485038
MUT1071.2	4.538216696	-1.108114248	0.168192944	-0.681933668	0.330343963	-0.651316864	0.28584402	-0.142988755	0.818226796	-1.12998675	0.079700606	-0.19810028	0.713475609
MUT1073.1	3.473658248	-5.13E-15	1	-5.13E-15	1	-5.13E-15	1	-5.13E-15	1	-5.13E-15	1	-5.13E-15	1
MUT1074.1	4.528600291	0.832364036	0.314724901	1.033254714	0.172096255	0.913306706	0.183956227	0.909527517	0.227086877	0.525306217	0.464399364	1.217695646	0.051437868
MUT1074.2	5.735660858	0.228921205	0.618566844	0.231731188	0.59001986	0.363357642	0.321551067	1.105360374	0.001860069	0.829455638	0.012349676	0.527678991	0.115536715
MUT1076.1	3.548097344	0.947298248	0.512108208	-1.222723809	0.386574284	0.298888825	0.818007199	-1.222723809	0.371217131	-1.222723809	0.289687303	-1.222723809	0.260252432
MUT1077.1	4.481032955	-0.711713141	0.459852641	0.237727762	0.753127302	1.395853752	0.009859109	0.378288866	0.598311791	0.347811749	0.584402337	-0.03222693	0.960293389
MUT1081.1	6.132299874	-0.025186289	0.94544848	0.22979243	0.489539118	-0.161680708	0.609036609	0.221668726	0.496472598	-0.513762072	0.116211446	-0.325254173	0.291924044
MUT1081.2	6.223016053	0.407052403	0.329283088	0.277871043	0.505127372	0.389308464	0.302560006	0.283271785	0.479611675	0.401229551	0.284997437	-0.339500776	0.389545076
MUT1085.1	3.500711573	-5.13E-15	1	-5.13E-15	1	-5.13E-15	1	1.906218589	0.140695253	-5.13E-15	1	-5.13E-15	1
MUT1085.2	3.549246133	-1.243664084	0.421368384	0.75473821	0.592226338	-1.243664084	0.298957848	-1.243664084	0.368286533	-1.243664084	0.286946832	0.06589367	0.953567922
MUT1087.1	3.639944882	-1.911888712	0.256561297	-1.911888712	0.219426854	0.332097874	0.769008758	-1.911888712	0.204938797	-0.474195631	0.706028701	0.083308493	0.937700394
MUT1088.1	6.433219946	-0.221176325	0.552879221	-0.091366172	0.793620351	0.161589386	0.594108476	0.142358499	0.664578077	0.192105531	0.516994844	0.478725676	0.089981474
MUT109.1	3.473658248	-5.13E-15	1	-5.13E-15	1	-5.13E-15	1	-5.13E-15	1	-5.13E-15	1	-5.13E-15	1
MUT109.2	3.501399868	-5.13E-15	1	-5.13E-15	1	-5.13E-15	1	-5.13E-15	1	-5.13E-15	1	1.36602229	0.221469974
MUT1090.1	4.317734649	0.196060092	0.809676927	0.48506237	0.501943299	-0.108566985	0.876636592	0.589028232	0.394201165	0.188125506	0.773332492	-0.924955533	0.215801187
MUT1091.1	8.119063246	0.267442718	0.205043691	0.070035647	0.739060388	0.55842382	0.003166464	-0.567681474	0.011077763	-0.450034724	0.02760711	0.12899009	0.504244237
MUT1095.1	5.275465767	-0.546792102	0.331245901	-0.209367966	0.679200069	0.531105421	0.198369388	-0.811198928	0.134603175	-0.814033287	0.094165415	-0.672551494	0.143960392
MUT1097.1	4.826383642	-0.098901789	0.889062219	0.96047413	0.077092324	0.447237737	0.392920525	0.953807533	0.072388123	0.253893731	0.633011994	0.026490377	0.960050749
MUT1099.1	7.499883955	-0.139550182	0.530660838	-0.446658813	0.043714431	0.163946319	0.3584976	0.39238365	0.037182655	-0.019495884	0.913975369	-0.100152917	0.570504632
MUT1099.2	6.844458591	-0.303111888	0.290856501	-0.012322068	0.961512844	0.179014426	0.408910094	0.497106934	0.028301949	0.2836279	0.175798924	-0.547505687	0.017525755
MUT11.1	3.473658248	-5.13E-15	1	-5.13E-15	1	-5.13E-15	1	-5.13E-15	1	-5.13E-15	1	-5.13E-15	1
MUT1102.1	4.024971332	0.508171231	0.624041414	1.087793504	0.228615951	-0.788016023	0.460819958	0.181791259	0.856729224	-0.847820385	0.422466393	0.038121884	0.959459786
MUT1103.1	5.421755857	-1.159586385	0.054835526	0.032462951	0.945094549	-0.004013686	0.992543991	0.035797237	0.939547068	-0.070118084	0.867691023	0.021510193	0.958047765
MUT1103.2	3.889593918	-2.639012361	0.123277324	-0.704829181	0.587158225	0.854000685	0.389613243	-2.639012361	0.086297709	0.66040448	0.498268919	0.127772087	0.897790321
MUT1109.1	3.473658248	-5.13E-15	1	-5.13E-15	1	-5.13E-15	1	-5.13E-15	1	-5.13E-15	1	-5.13E-15	1
MUT111.1	6.285540256	0.199357053	0.562490629	-0.330692752	0.357072871	0.126517971	0.674732339	-0.313075522	0.371080039	-0.125359585	0.68372551	-0.074964656	0.801445315
MUT1110.1	7.202017947	0.192212385	0.576441492	-0.079654971	0.817435461	-0.057468149	0.862595817	-1.078632828	0.004345641	-0.17318395	0.601220038	-0.244323739	0.457579505
MUT1111.1	4.49134681	0.300675516	0.720350068	0.625892974	0.411802556	0.047944086	0.953778847	-0.542222006	0.540981173	-0.212196294	0.781749739	-0.478139944	0.536818462
MUT1112.1	4.695748413	0.09130609	0.876857205	-1.661830571	0.026973155	-0.39099111	0.461933273	-0.150849996	0.789979918	-0.745384438	0.176009963	-1.084486043	0.052058638
MUT1115.1	4.380193072	0.361834411	0.60314054	0.309279021	0.638428439	0.324122162	0.571919721	-2.226003586	0.026593373	-0.582870211	0.374865665	-0.797843559	0.218711707
MUT1117.1	4.435133868	-0.191209524	0.804615995	0.097825102	0.886344995	0.048965843	0.935089392	-0.927340312	0.247866504	0.23402919	0.6823611	-0.419510497	0.491436337
MUT1119.1	4.60528655	-1.346312227	0.071337727	-0.277710268	0.625719036	-0.882136693	0.107993921	-1.699208102	0.017982902	-0.307647311	0.527424472	-0.643894979	0.190649302
MUT1120.1	5.219782174	-0.31775627	0.550996789	0.166122652	0.721857844	-0.550336922	0.233263996	-0.357941722	0.468563383	-0.433439677	0.329738493	-0.236520154	0.572684804
MUT1122.1	3.54887565	-1.254668285	0.419845943	-1.254668285	0.382113195	-1.254668285	0.297530565	-1.254668285	0.366778601	0.223660341	0.858873845	0.059620161	0.955981591
MUT1122.2	3.599196041	0.287876818	0.832056904	-1.895089051	0.216433042	-1.895089051	0.140130784	-0.006578597	0.9958361	-0.429851204	0.717208292	-1.895089051	0.107603852
MUT1122.3	3.57221043	-1.243558311	0.421339073	-1.243558311	0.383591277	-1.243558311	0.298906168	0.661453341	0.632492352	-1.243558311	0.286893027	0.744469122	0.523020859
MUT1129.1	4.681422545	-0.98343182	0.240813022	0.694071553	0.244073593	0.027473444	0.962166307	-0.980992357	0.201543531	0.028801194	0.959145135	-0.068227319	0.907120718
MUT1129.2	3.687232125	0.288227527	0.831902181	0.076600937	0.953398687	-1.895101462	0.140123101	-1.895101462	0.201652494	1.397516026	0.136743001	-1.895101462	0.107596425
MUT1129.3	4.464962353	-1.310937662	0.143030007	-1.038589835	0.190609838	-0.326673917	0.590186526	-0.766288135	0.297294491	0.256576504	0.635227291	-0.088420349	0.872048487
MUT1138.1	4.065683009	-1.387142913	0.2232622	-3.570415266	0.013443891	-0.19240756	0.796292158	-0.891682863	0.345235583	-0.562590711	0.468913783	0.280978979	0.66433363
MUT1138.2	5.815894297	-0.727818024	0.065325054	-1.094924864	0.005608976	-0.241502892	0.413006164	-0.340226095	0.309491462	-0.600638634	0.051295398	-0.563419282	0.054550926
MUT114.1	3.549075659	2.170034574	0.112804488	1.951639038	0.134392152	-5.13E-15	1	-5.13E-15	1	-5.13E-15	1	1.30955638	0.227684386
MUT1141.1	3.499030403	-5.13E-15	1	-5.13E-15	1	1.521401178	0.191411677	-5.13E-15	1	-5.13E-15	1	-5.13E-15	1
MUT1143.1	8.260035027	-5.654505227	4.60E-84	-1.805835644	6.17E-32	-1.219792253	7.43E-22	-0.761708169	3.84E-09	-2.80631891	5.32E-73	-3.182424001	2.18E-90
MUT1155.1	6.437688589	-0.396034423	0.278279424	0.038668074	0.904711545	0.193253397	0.49490482	0.222911796	0.468538096	0.210946309	0.4471067	0.065100956	0.813262722
MUT1159.1	5.939456405	-0.52216144	0.246737613	0.209694023	0.582473309	0.269383967	0.436340431	0.517902261	0.154400114	-0.59978458	0.1163501	-0.831525125	0.03063896
MUT1160.1	4.577672988	1.191149311	0.100752898	0.409040194	0.590420599	0.104418766	0.889796802	0.614060304	0.414451858	-0.080419855	0.914540292	-1.063088509	0.185386552
MUT1163.1	5.217974431	-0.865305981	0.129630967	-0.37981202	0.44082114	-0.577256534	0.198597595	-0.600198589	0.23087174	0.212822897	0.587775701	-0.538403558	0.200825659
MUT1164.1	4.343393768	0.117976095	0.885762661	-0.506142931	0.553076789	-1.051078263	0.199277401	-0.194693442	0.807304752	0.010766441	0.990072095	-0.588415275	0.424197187
MUT1168.1	4.707298362	-0.339540259	0.684276496	-0.373292232	0.643045235	-0.196085692	0.786501184	0.007130776	0.990560215	0.320686143	0.640045762	-0.272041548	0.700210568
MUT1169.1	7.318010382	-0.089260877	0.740433553	0.367550576	0.127864377	0.361431658	0.108354481	0.368353224	0.12276061	-0.07181322	0.7581184	-0.746531963	0.002565337
MUT1171.1	9.219938166	-0.883982098	1.55E-08	-0.170801599	0.220066587	0.018515576	0.885896296	0.092205746	0.491444538	-0.726719968	9.12E-08	-1.021874651	1.28E-13
MUT1172.1	4.467755431	0.752819207	0.331357203	0.247065426	0.757509389	1.067783963	0.091781649	-0.112132417	0.88953332	0.582246953	0.376637745	-0.383691522	0.600209488
MUT1172.2	6.313310586	-0.66773953	0.025586553	-1.922852986	5.07E-08	0.051574516	0.807443654	-1.109031682	0.00016845	-0.621657736	0.007958884	-1.181303244	1.59E-06
MUT1172.3	6.42883079	0.070456659	0.847799049	-0.327530761	0.377828051	-0.563396437	0.105851672	-0.039088009	0.911539251	0.413357716	0.17597991	0.54150382	0.069697078
MUT1179.1	5.534169283	-1.296640508	0.033463789	0.843939898	0.02871251	0.498575756	0.170516482	0.263247589	0.529829513	-0.092829808	0.813872763	0.129629858	0.722757466
MUT118.1	8.060565622	0.106320747	0.584141652	-0.020709909	0.913425329	-0.442014918	0.01585286	0.173653063	0.340735861	0.149297374	0.37590591	0.308813602	0.056602303
MUT118.2	4.620760222	-1.528353488	0.107510798	-0.157030001	0.82853018	-0.210477401	0.749705927	-0.494963373	0.507179278	-0.019697211	0.972068559	-0.035665179	0.954139389
MUT1180.1	4.822865501	-0.139471089	0.830519982	0.073549849	0.900126334	0.311377567	0.545374914	-0.717305671	0.278746362	-0.622348125	0.280819484	-0.206533581	0.694970977
MUT1180.2	3.969587427	-2.965313174	0.071668116	0.322561701	0.733402329	-0.236032877	0.794588436	0.223806416	0.811879422	0.038918415	0.962902572	0.118419541	0.883133969
MUT1182.1	6.257752375	-0.775555263	0.073911198	-0.703436702	0.088127322	-0.252178388	0.482331041	-0.003898859	0.991401153	-0.401078748	0.269525273	0.114176243	0.733603626
MUT1182.2	4.284643759	-1.233622795	0.300954834	0.234426288	0.785406896	0.774941753	0.281199602	0.937524338	0.223194446	-0.10135132	0.899281485	0.425889562	0.548957139
MUT1184.1	7.394514413	-0.03429727	0.888323905	0.481417755	0.0236366	0.220244637	0.266635157	0.909167477	2.85E-06	-0.360697646	0.089924615	-0.171975465	0.390919686
MUT1184.2	6.568117572	-0.28955344	0.310676329	0.184092857	0.449535117	0.003788272	0.986223512	0.222142637	0.345513766	-0.769408271	0.001857193	-0.885273134	0.000231059
MUT1186.1	3.731783287	-2.344405418	0.162716686	-2.344405418	0.130098226	-2.344405418	0.070812566	0.334345613	0.760749172	0.663356741	0.47181989	-0.34903124	0.73085356
MUT1186.2	6.438629054	-0.438302791	0.156535131	-0.209067817	0.449180022	-0.352916834	0.151674913	-0.009614896	0.970381901	-0.446985081	0.068681272	-0.139776076	0.529323728
MUT1189.1	3.837186316	0.852253804	0.392562497	-0.71506608	0.556154934	-1.160952061	0.297441435	0.874402599	0.336771385	-2.686761571	0.032423817	-0.232988777	0.79861266
MUT1192.1	4.792238822	-0.846655164	0.185127285	-0.859938268	0.149440226	-0.634265758	0.199077466	-1.510999312	0.02069189	-0.205769538	0.646979485	-0.196277636	0.646962535
MUT1194.1	3.499525082	-5.13E-15	1	1.950669952	0.134621433	-5.13E-15	1	-5.13E-15	1	-5.13E-15	1	-5.13E-15	1
MUT1194.2	3.621582824	2.248520002	0.122480545	2.596844035	0.060836109	-5.13E-15	1	1.947548195	0.153888056	1.983060728	0.111435475	-5.13E-15	1
MUT1196.1	5.532986264	0.817639827	0.140174241	-0.173473238	0.776333185	0.233514285	0.663056438	-0.060299881	0.920046937	0.517430261	0.315098992	1.067501858	0.027843933
MUT1196.2	3.999149995	-0.063968519	0.947845654	-0.304718203	0.744128409	-1.333619656	0.161189825	-0.902080208	0.367013273	-0.275123628	0.732696393	-2.288885696	0.023453217
MUT1199.1	4.772098127	0.555346827	0.405120154	0.716040466	0.243570912	-0.009613551	0.987081827	0.33326952	0.602867334	0.517694973	0.353759569	0.104168336	0.85421455
MUT12.1	3.640758764	-1.238483272	0.420195653	0.733435522	0.592925293	0.287439397	0.819304774	-1.238483272	0.366576642	1.41221399	0.202068644	0.079238186	0.947358573
MUT120.1	3.601925109	-1.322089357	0.419925745	0.801709881	0.610267209	0.414487375	0.794331101	-1.322089357	0.369744078	0.258796826	0.858219435	0.01200223	0.978800742
MUT1200.1	6.343791011	0.033742007	0.926471372	-0.185646511	0.608937886	0.044031369	0.888542436	0.09821083	0.773874247	0.028175259	0.928192754	0.76093696	0.006228234
MUT1203.1	5.810333606	-0.138356001	0.751621053	0.510341291	0.16767111	-0.591184443	0.132325333	-1.182930953	0.014187455	0.374586929	0.265269182	0.469503231	0.145764197
MUT1203.2	6.067308463	0.45490358	0.221330517	-0.074792162	0.846596266	-0.42539039	0.245274541	-0.183427769	0.634116481	-0.074807329	0.827918137	0.33684334	0.292905013
MUT1205.1	5.228143974	0.30799376	0.554825421	-0.800383172	0.18340333	0.572036232	0.159745636	-0.204184756	0.696650592	0.362211099	0.382539323	0.801136478	0.029783349
MUT1206.1	7.994447787	0.630871353	0.004504566	0.590032479	0.005849329	-0.084662445	0.691755846	0.936928473	2.90E-06	1.403005559	1.57E-15	1.141418862	1.41E-10
MUT1210.1	3.732349727	0.287917868	0.83203204	0.076309507	0.953528219	0.355558079	0.746819872	0.783675397	0.496749154	-0.429988262	0.71713362	0.099831619	0.925600051
MUT1213.1	5.358515611	0.09816992	0.828187903	-0.390075002	0.400893579	0.371037438	0.291244958	-1.063597518	0.037860984	-0.015596392	0.96640256	-0.302627344	0.41515459
MUT1213.2	3.473658248	-5.13E-15	1	-5.13E-15	1	-5.13E-15	1	-5.13E-15	1	-5.13E-15	1	-5.13E-15	1
MUT1215.1	8.182487526	-0.449858055	0.022858583	0.174009957	0.311136486	0.122883142	0.437378057	0.118519086	0.48770616	0.020043629	0.899102251	-0.412640698	0.011463158
MUT1217.1	8.133250731	-0.033412899	0.851435862	-0.188431903	0.278588296	-0.049494393	0.746160112	-0.317575455	0.068456041	0.147920998	0.314125638	0.042569034	0.769092812
MUT1218.1	3.7973711	0.288123479	0.831940863	1.393166739	0.194954557	0.35551782	0.74683272	-0.006663358	0.995797484	0.281399991	0.796642286	0.558682296	0.580600321
MUT1218.2	7.903881182	-0.378574996	0.060400065	-0.193726167	0.297197327	0.189699736	0.228932415	-0.124898038	0.487358721	-0.069120523	0.668195524	-0.241974059	0.130048389
MUT1220.1	4.884029667	-0.284589663	0.681765089	-1.221514123	0.112355072	0.265316199	0.60449994	1.198374851	0.012616937	0.594178633	0.210924295	0.128102799	0.794872192
MUT1220.2	4.444758289	-0.031214832	0.97209188	0.095109431	0.907125003	0.867463023	0.163921133	0.92891228	0.174156428	1.007291248	0.092315359	-0.053149735	0.937974467
MUT1223.1	3.473658248	-5.13E-15	1	-5.13E-15	1	-5.13E-15	1	-5.13E-15	1	-5.13E-15	1	-5.13E-15	1
MUT1223.2	3.473658248	-5.13E-15	1	-5.13E-15	1	-5.13E-15	1	-5.13E-15	1	-5.13E-15	1	-5.13E-15	1
MUT1225.1	3.497851252	-5.13E-15	1	-5.13E-15	1	-5.13E-15	1	-5.13E-15	1	-5.13E-15	1	1.309139205	0.227903736
MUT1228.1	5.643913413	0.180809008	0.67831024	0.315987322	0.437644361	0.427492955	0.243107972	-0.688294256	0.142458076	-0.762706346	0.070477076	-0.967025638	0.021575593
MUT1232.1	3.52371338	-1.243782696	0.421401418	-1.243782696	0.383672379	0.277725458	0.826201279	-1.243782696	0.368333677	-1.243782696	0.287007432	-1.243782696	0.257700211
MUT1233.1	6.499781365	-1.261410125	0.000474435	-0.095956989	0.727035072	-0.220749393	0.373452656	0.059854426	0.819613147	-0.288346058	0.242624593	-0.396195399	0.101115853
MUT1235.1	3.621131021	-2.477801936	0.188474564	-2.477801936	0.160348902	-1.020401278	0.504018852	-2.477801936	0.149564358	-0.177853691	0.90142098	-2.477801936	0.080053977
MUT1235.2	3.77151732	-0.085853168	0.94886208	-2.297145842	0.164268234	-0.022541076	0.981481402	0.330777646	0.802354174	-2.297145842	0.093823719	0.778832759	0.508782296
MUT1235.3	3.547914183	2.186194289	0.111657462	-5.13E-15	1	-5.13E-15	1	-5.13E-15	1	-5.13E-15	1	1.97882363	0.090792203
MUT1235.4	3.875102638	0.056410419	0.960020722	0.658063358	0.488099782	-1.420522273	0.210164464	-1.030293993	0.394523569	-0.775148109	0.448239422	-0.50867361	0.59205249
MUT1235.5	3.525663289	-5.13E-15	1	-5.13E-15	1	1.561322118	0.18724573	-5.13E-15	1	-5.13E-15	1	1.322057242	0.226305116
MUT1235.6	3.958170808	0.80494026	0.463387923	0.887784677	0.387779097	0.293847265	0.761457175	-0.867199274	0.504599651	-0.618532661	0.582673071	-0.006181322	0.993519473
MUT1242.1	6.523005317	-0.327443685	0.355378619	-0.205408587	0.535312752	-0.05936216	0.840483222	0.010849137	0.972672041	0.11174714	0.697440604	0.052259373	0.851774189
MUT1243.1	5.246516221	-0.548262746	0.336984097	0.340295884	0.449410346	0.229863906	0.566384297	0.229610081	0.608082555	-0.370670636	0.396806878	0.32627943	0.378787681
MUT1243.2	3.499801815	-5.13E-15	1	-5.13E-15	1	-5.13E-15	1	-5.13E-15	1	1.478964579	0.199267278	-5.13E-15	1
MUT1245.1	4.234983787	-3.195087642	0.04834707	1.017524702	0.190483251	0.628191754	0.390197224	-0.008251885	0.992707448	0.540721996	0.458140576	0.798650232	0.233932104
MUT1249.1	5.374507954	-1.504448558	0.013333683	-0.47844679	0.334096252	0.141382227	0.732908436	-0.916540693	0.076350981	-1.203830509	0.012821393	-0.718118593	0.105623837
MUT125.1	3.598547084	-5.13E-15	1	-5.13E-15	1	2.730891232	0.022526892	2.67858482	0.036488191	-5.13E-15	1	-5.13E-15	1
MUT125.2	7.755156856	-0.350608809	0.061066643	-0.110764903	0.506883534	-0.314331205	0.036845432	0.227083401	0.13622856	-0.68447849	1.44E-05	-0.142069432	0.299584931
MUT1257.1	4.057890271	2.025566384	0.057206236	2.274926155	0.019469356	-0.382673764	0.757635068	0.007059608	0.998069326	1.771057738	0.057197947	1.590896177	0.087143217
MUT1257.2	3.814803892	-1.93600383	0.26236423	-1.93600383	0.226630923	-0.425412134	0.754351532	0.825132999	0.529154377	1.673459554	0.137028939	0.807213544	0.475500255
MUT1257.3	4.381847987	0.172428172	0.847036324	-0.089775873	0.921162014	0.694546279	0.339310502	-0.157400295	0.858424066	0.253355804	0.743012452	0.049512514	0.94274421
MUT126.1	3.621272118	0.137802747	0.920511997	-2.062242944	0.226249414	-0.597494301	0.702995346	-0.317251525	0.864974828	-2.062242944	0.147082012	-0.770809149	0.601814553
MUT126.2	3.915430498	-3.085459103	0.092804856	-1.212904724	0.410446055	0.153200314	0.902746358	-0.227356774	0.859946505	-0.037055234	0.978343348	-0.364772491	0.769463439
MUT1260.1	4.064957145	-2.563527508	0.008322056	-2.775104915	0.002916183	-1.656083016	0.011677786	-2.067948546	0.009926733	-2.570403458	0.000580116	-4.746578887	7.21E-07
MUT1261.1	3.522997098	-1.246236948	0.421061356	-1.246236948	0.383333855	-1.246236948	0.29869757	-1.246236948	0.367997068	-1.246236948	0.286693893	0.067958185	0.952767278
MUT1262.1	3.596367878	2.18334513	0.109332741	-5.13E-15	1	2.250490696	0.062484982	-5.13E-15	1	1.464530435	0.197547296	1.31791355	0.223533863
MUT1264.1	3.527702112	-5.13E-15	1	2.809613289	0.033585672	-5.13E-15	1	-5.13E-15	1	-5.13E-15	1	-5.13E-15	1
MUT1264.2	4.000629194	-1.012012206	0.395635655	0.092886062	0.919311104	0.183443864	0.815679875	-0.516476361	0.602390707	-0.188094238	0.818536557	-0.393689528	0.626129568
MUT1268.1	5.583335413	-1.534611221	0.002214821	-1.135725485	0.010443055	-0.514534341	0.163953966	-1.086343206	0.012913603	-1.061622309	0.006685337	-1.615476636	7.60E-05
MUT1269.1	5.189772257	-1.12624708	0.046465937	-0.831411864	0.095223556	-0.478800552	0.235909108	-0.323475684	0.463175624	-0.290249535	0.448877527	-0.286363332	0.433994513
MUT127.1	3.473658248	-5.13E-15	1	-5.13E-15	1	-5.13E-15	1	-5.13E-15	1	-5.13E-15	1	-5.13E-15	1
MUT1274.1	3.473658248	-5.13E-15	1	-5.13E-15	1	-5.13E-15	1	-5.13E-15	1	-5.13E-15	1	-5.13E-15	1
MUT1276.1	3.499836696	-5.13E-15	1	-5.13E-15	1	-5.13E-15	1	-5.13E-15	1	1.479604905	0.199199456	-5.13E-15	1
MUT1276.2	3.548109588	-5.13E-15	1	-5.13E-15	1	2.258463835	0.065660421	-5.13E-15	1	1.44210045	0.203112739	-5.13E-15	1
MUT1278.1	3.473658248	-5.13E-15	1	-5.13E-15	1	-5.13E-15	1	-5.13E-15	1	-5.13E-15	1	-5.13E-15	1
MUT1279.1	6.356630657	-0.614972575	0.154622896	-0.329251107	0.424058028	-0.080685497	0.826584416	-0.265608624	0.502343247	0.309780425	0.384369933	-1.16439001	0.003685069
MUT1279.2	5.84368559	-0.904929074	0.035214825	-1.178816983	0.005558111	-0.653535939	0.059454642	-0.254776938	0.478626153	-0.000279055	0.999009854	-1.518300965	5.39E-05
MUT128.1	4.997140387	-0.708351721	0.24050705	-1.517172453	0.020202406	-0.413363558	0.371644622	-0.867393611	0.124267196	0.065339303	0.876072757	0.330102693	0.389293394
MUT1282.1	3.890024979	-0.380561671	0.704864507	-3.39515872	0.020767999	-0.304964406	0.703653534	-3.39515872	0.016922005	-0.744458897	0.377516128	-0.940881511	0.255864449
MUT1284.1	4.862462389	0.414105382	0.566643879	0.407808309	0.568604274	0.231071651	0.729972346	0.294919874	0.671265376	-0.246650327	0.723393254	0.327818875	0.607546196
MUT1285.1	3.66638866	2.182980088	0.109355264	-5.13E-15	1	3.090370502	0.008439037	-5.13E-15	1	1.46509325	0.197484454	1.995021007	0.085209214
MUT1285.2	3.596047457	-1.236475838	0.420703487	0.73239356	0.594021837	0.288036988	0.819459311	0.653995614	0.629972645	-1.236475838	0.285330122	0.081965189	0.946411057
MUT1287.1	6.114694069	0.226548533	0.498261166	0.102176994	0.749980165	0.113291931	0.684515268	0.081995439	0.79369942	0.108465599	0.692211789	-0.214668139	0.438780177
MUT1288.1	3.549567752	-1.909291951	0.25613225	-1.909291951	0.218871467	-1.909291951	0.143178436	-1.909291951	0.204335608	-0.422303112	0.727290573	-1.909291951	0.110857173
MUT129.1	3.969180943	0.28798041	0.831993935	0.879521004	0.449937087	0.835647064	0.418431049	0.783350436	0.496839807	1.636261233	0.07123947	1.622468385	0.064253602
MUT129.2	3.666763988	-2.344691504	0.162686154	-0.372988104	0.766844233	-2.344691504	0.070795846	-2.344691504	0.117878834	0.30709607	0.751894284	-1.026782858	0.351640879
MUT1290.1	4.19996167	-0.031158372	0.972142394	0.393677224	0.610231349	0.433275697	0.518506001	-0.383861758	0.657079707	0.166111919	0.809580942	-1.575488259	0.068756331
MUT1291.1	3.692150086	1.775842615	0.161784179	0.732953085	0.593078238	0.286769781	0.819555759	-1.238951575	0.366510825	1.412294926	0.202036539	0.078776617	0.947537821
MUT1291.2	7.532708301	0.573616248	0.035009719	0.072586654	0.795978768	-0.042947013	0.869551134	0.325509528	0.223906197	1.069974896	5.45E-06	0.96919669	3.46E-05
MUT1293.1	3.911851621	1.644079165	0.132672152	-1.895221988	0.216395527	1.927972835	0.028698335	-1.895221988	0.201622586	1.11216536	0.255337832	0.906124569	0.348744631
MUT1293.2	7.129531953	-0.861495051	0.000395751	-0.804036991	0.000386613	-0.386392034	0.038421188	-0.520695429	0.01347961	-0.522404109	0.005321287	-1.056968033	6.55E-08
MUT1295.1	4.354693489	1.03070647	0.211366329	0.092729402	0.919411987	0.183280334	0.81576315	0.663388205	0.411433315	1.836033497	0.001786949	-0.1136112	0.883268092
MUT1298.1	6.542225761	-0.495502063	0.086689993	-0.951229669	0.001286051	0.139824388	0.521660418	-0.631801721	0.020854901	-0.66771932	0.005958092	-1.281743821	5.99E-07
MUT13.1	4.948166916	0.292767417	0.608744866	0.304466896	0.568742026	-0.308190512	0.553115482	-0.641014169	0.30159302	-0.278575819	0.582756899	0.905654388	0.022278279
MUT13.2	3.88009665	1.578207101	0.103991154	-0.372860526	0.766884957	-0.818314531	0.478359048	0.334004911	0.760921312	0.948585314	0.282884811	-0.349793042	0.730387636
MUT1300.1	5.516845015	-0.506383312	0.275428776	-0.542072965	0.213733799	-0.081877122	0.813564201	-0.548484059	0.196508982	-0.334429044	0.347920119	0.385394585	0.199637783
MUT1300.2	4.29800028	0.655503028	0.403752349	0.394011966	0.609920691	-0.839453727	0.311187446	-0.383705305	0.65717539	0.166017944	0.809655827	0.671157579	0.269465809
MUT1300.3	3.497795062	-5.13E-15	1	-5.13E-15	1	-5.13E-15	1	-5.13E-15	1	1.440994495	0.203400616	-5.13E-15	1
MUT1300.4	3.525042728	-1.243776495	0.421399687	0.730787888	0.600137798	-1.243776495	0.299013009	-1.243776495	0.368331207	-1.243776495	0.287004257	-1.243776495	0.257696717
MUT1304.1	3.858215546	3.873938672	0.002917195	3.265542457	0.013002409	1.534411563	0.193974513	2.583616503	0.047659696	2.157154896	0.078795794	3.048165998	0.011940302
MUT1306.1	7.524779537	0.298041875	0.142853157	0.13616784	0.48931045	-0.193979794	0.290665847	0.322381274	0.083159158	-0.009056538	0.958750848	0.293156592	0.067304315
MUT1306.2	4.093012747	2.288979873	0.061264273	3.124374631	0.00296345	2.084475918	0.05539084	0.658950838	0.635359895	1.701328466	0.125997979	2.644233336	0.008932594
MUT1309.1	7.509198555	-0.25122462	0.182654867	-1.344529567	3.48E-10	-0.117293579	0.46072144	-1.710631281	1.66E-14	-1.488857858	5.17E-15	-1.177410985	1.80E-11
MUT1309.2	5.950639591	-0.077598062	0.834100731	0.273262177	0.398584708	-0.499237815	0.124140643	-0.035850912	0.914657147	-0.196925418	0.513991353	0.233171836	0.383671664
MUT131.1	3.524451248	-5.13E-15	1	1.951159819	0.134505409	1.521511334	0.191317469	-5.13E-15	1	-5.13E-15	1	-5.13E-15	1
MUT1312.1	9.005064441	-0.348050292	0.0193286	-0.008424278	0.950082385	-0.231645225	0.06487414	0.275642223	0.02987327	0.141666743	0.229318716	0.528713684	1.88E-06
MUT1313.1	4.762938225	0.861484431	0.143881076	-0.3605697	0.604118818	0.542584056	0.291885777	0.174266854	0.776359673	0.451556395	0.379494887	0.026135031	0.96056214
MUT1314.1	4.833953997	-0.774777323	0.171086112	-1.802851758	0.004600786	0.335014396	0.383584214	-1.61218617	0.00701715	-2.813682693	8.36E-06	-1.61429847	0.001094415
MUT1316.1	4.685235203	-0.444811552	0.531538566	-1.017587918	0.167024079	0.521758349	0.306378662	0.003397375	0.996142708	-1.358335085	0.041932172	-0.228513787	0.672591866
MUT1317.1	9.702795497	0.827317964	3.33E-05	0.664850447	0.000817688	0.040609431	0.837986718	0.604971695	0.002303372	0.800077783	3.33E-05	0.857528058	8.90E-06
MUT1317.2	10.71164951	1.126083187	2.25E-11	0.95293754	1.46E-08	0.21052231	0.209731388	0.901031821	7.76E-08	0.822638273	6.35E-07	1.082247398	5.81E-11
MUT132.1	4.258512939	0.357628495	0.635552382	-0.580117145	0.489032232	-0.044358768	0.946542031	-0.306371007	0.693260822	-0.13215933	0.841042647	-1.066382691	0.145031993
MUT1323.1	3.600527922	-5.13E-15	1	-5.13E-15	1	1.473003096	0.214463941	3.474484564	0.017142399	-5.13E-15	1	1.273065591	0.250238538
MUT1325.1	5.65578492	-0.974204398	0.036584788	-0.414081154	0.293453687	-0.17882232	0.589847059	-0.792098639	0.053708659	0.196179351	0.522923068	-0.892506419	0.011031716
MUT1328.1	4.86889245	0.252301211	0.712800761	0.199841526	0.757709837	0.548152988	0.302642085	1.409607469	0.005201751	0.727568183	0.150954495	0.413977153	0.419119761
MUT133.1	7.030213256	-0.217405576	0.43202944	-0.28167467	0.296600902	-0.171094532	0.486185956	-0.293511206	0.266727522	-1.172041385	1.63E-05	-1.227684469	4.36E-06
MUT1334.1	4.965533298	-0.323957664	0.582686964	0.037783346	0.94137656	0.391514103	0.3514538	-0.907877341	0.128159004	0.017787021	0.967778348	-0.375559162	0.404557421
MUT1334.2	3.750811609	-0.780615344	0.523411786	-0.991913068	0.400150107	-1.43769703	0.183242411	-1.075872318	0.354132164	-2.963612447	0.016772377	-0.509848904	0.562247406
MUT1336.1	4.670947765	0.493250367	0.526802662	0.229169293	0.764745657	0.70300273	0.259451671	1.577593752	0.008214874	0.003130382	0.995860267	1.280866987	0.018018038
MUT1336.2	3.71032699	0.942779064	0.517206298	0.748610174	0.597586725	1.504356678	0.200813504	-1.24967255	0.368775635	0.18112417	0.876783528	1.18628683	0.299550825
MUT1338.1	4.49590483	0.342446267	0.639201012	0.656074137	0.320407115	0.560606689	0.350348543	0.034624293	0.96428039	-1.468557373	0.065814411	-0.406692703	0.533995966
MUT1339.1	5.615279498	-0.207393491	0.661561664	-0.544708282	0.248500194	-0.004620571	0.989774532	-0.16318104	0.712154888	-0.593984226	0.165026233	-0.492953684	0.232729151
MUT134.1	6.208176794	-0.237009395	0.482550256	-0.080322046	0.794547627	-0.335447687	0.23703758	-0.505280925	0.120746569	-0.159672781	0.556098049	-0.252101258	0.340509111
MUT1341.1	3.909001001	-1.048531297	0.398733222	-3.219015553	0.035805367	-3.219015553	0.012775292	-0.551566312	0.601347989	0.51955074	0.518686555	-0.436181761	0.622492589
MUT1342.1	6.873505908	0.17572114	0.516224957	-0.29282377	0.291561587	0.059554056	0.799060219	0.277851406	0.261146265	-0.257230347	0.286611393	0.027636391	0.90299433
MUT1344.1	3.816036055	-0.503785883	0.689316903	0.087614929	0.934464588	0.043801679	0.962612054	-0.008030905	0.993897582	-1.222484911	0.266334662	-0.69240279	0.476996923
MUT1346.1	4.881951113	-0.521023924	0.436056228	0.642638269	0.199670034	0.21081648	0.656659387	-2.067842532	0.009873254	-0.279195063	0.581968101	0.568645045	0.175331381
MUT1347.1	3.749612532	-2.339903563	0.169986834	-0.345387422	0.788441656	-0.826685039	0.493273874	-2.339903563	0.125662488	0.68591195	0.492822774	0.094959349	0.924176249
MUT1348.1	7.000514217	-1.241962408	4.01E-06	-0.56929445	0.010943261	-0.310791268	0.097719146	-0.816701243	0.000343148	-0.60408346	0.001811799	-0.777817592	4.71E-05
MUT135.1	5.648062781	0.631114325	0.143632937	0.1922002	0.662356643	-0.517991479	0.234324493	0.081304867	0.852708374	1.090444338	0.000695988	0.938430784	0.003103676
MUT1353.1	3.572112122	-1.243558762	0.421339198	0.745268072	0.595128516	-1.243558762	0.298906387	-1.243558762	0.368244864	-1.243558762	0.286893256	0.740043542	0.524744697
MUT1358.1	5.077316941	0.515086672	0.359050787	0.718326332	0.156163383	0.196168718	0.687384483	-0.172401701	0.767570292	0.105282537	0.828604621	1.022555519	0.010243119
MUT1358.2	3.950598355	-0.744114443	0.588612585	0.345254824	0.763946891	0.469347509	0.654623848	-2.88470658	0.068064543	-1.37828171	0.258999057	0.898937193	0.389656787
MUT136.1	6.335630842	0.678843279	0.06582092	0.354177865	0.343608806	-0.128962181	0.720085362	0.567495188	0.111808006	0.661110093	0.041440664	0.758867782	0.015818391
MUT1360.1	5.119053241	-1.830106774	0.007811176	-1.62686892	0.011047045	-1.292301416	0.02232225	-1.006160697	0.082845867	-1.251745606	0.02260674	-0.998391217	0.058468286
MUT1361.1	4.195748512	0.229432025	0.757104492	0.426776728	0.52370292	-0.378360845	0.573467722	-0.434787676	0.56880899	-2.53109162	0.006677323	-2.001291594	0.014006988
MUT1362.1	6.150266279	0.289796551	0.417610638	0.333694603	0.314684286	0.28245495	0.334473982	0.268889763	0.411667444	0.422485336	0.131798541	0.564101607	0.031432895
MUT1367.1	3.500513803	-5.13E-15	1	-5.13E-15	1	-5.13E-15	1	1.900954152	0.141134972	-5.13E-15	1	-5.13E-15	1
MUT1368.1	3.524163533	-5.13E-15	1	1.951154192	0.13450674	1.515893559	0.191911026	-5.13E-15	1	-5.13E-15	1	-5.13E-15	1
MUT137.1	6.087590333	0.617703085	0.07132299	0.436725529	0.189089482	0.600299229	0.033829366	-0.039420898	0.911550669	0.36763573	0.20433558	0.13290336	0.645638647
MUT1373.1	3.690319533	-2.345267206	0.162612692	-2.345267206	0.130006312	0.745029073	0.421117961	-0.456957118	0.71237302	-0.880170698	0.439942337	-2.345267206	0.048738157
MUT1373.2	4.439671564	-2.399088487	0.019651785	-1.790562855	0.039409032	0.183715698	0.73984522	-0.712713612	0.312461769	-0.331060625	0.573073217	-1.498376098	0.025303028
MUT1375.1	3.646022398	-1.922746421	0.255780245	-1.922746421	0.218832633	0.811966967	0.456678624	-0.010768655	0.993963416	-0.439416694	0.722564393	-1.922746421	0.111479132
MUT1375.2	3.912525589	0.257901477	0.852029384	0.039556258	0.972052749	1.393527801	0.182351489	-1.937048642	0.205167005	1.200303213	0.271101969	1.535885594	0.124510323
MUT1377.1	3.473658248	-5.13E-15	1	-5.13E-15	1	-5.13E-15	1	-5.13E-15	1	-5.13E-15	1	-5.13E-15	1
MUT1378.1	3.499801815	-5.13E-15	1	-5.13E-15	1	-5.13E-15	1	-5.13E-15	1	1.478964579	0.199267278	-5.13E-15	1
MUT1378.2	3.473658248	-5.13E-15	1	-5.13E-15	1	-5.13E-15	1	-5.13E-15	1	-5.13E-15	1	-5.13E-15	1
MUT138.1	4.243244682	0.144120111	0.874538235	0.569103167	0.47179983	-0.304285079	0.704116174	0.920278521	0.203916089	0.341151809	0.629665279	-0.079008187	0.913122071
MUT1380.1	5.721545751	0.744471004	0.051094742	0.281354651	0.472279282	0.20776153	0.548519863	0.10069408	0.798646427	0.404089304	0.218528201	0.012136482	0.971227222
MUT1381.1	9.29731356	0.374184867	0.004256771	0.071363463	0.586727489	0.263487829	0.024632902	0.489223138	6.23E-05	0.554202923	7.27E-07	0.295519653	0.009083187
MUT1382.1	9.334585264	0.374380321	0.00789274	0.315057231	0.021639329	0.330851527	0.009559015	0.4966534	0.000186988	0.532827802	1.67E-05	0.362286099	0.003681123
MUT1385.1	5.736867916	-0.312952481	0.45749813	-0.366288178	0.362242841	-0.241708318	0.491369167	-0.692605143	0.096164593	-0.457821406	0.20007634	-0.309436566	0.360336705
MUT1389.1	3.931183396	-0.180302725	0.86097957	-0.420492212	0.674877628	0.182648669	0.816397167	-0.516762064	0.602230445	-1.730736167	0.095099618	-0.741682272	0.383888853
MUT1389.2	4.08662663	-0.379956482	0.705234063	-0.107482745	0.904236625	-1.144368239	0.212150474	-0.716085541	0.458721658	-0.102277955	0.893083826	0.456747131	0.492491174
MUT1389.3	6.754542788	0.703094281	0.006715703	-0.197435558	0.492897492	0.070806216	0.770228981	-0.799416401	0.010880252	0.618332156	0.0046892	0.3307863	0.134144992
MUT139.1	7.89214468	0.06867835	0.726895303	0.251373464	0.166851916	-0.03222725	0.850552607	-0.019105381	0.918398306	-0.078559487	0.643372363	0.166696879	0.297666117
MUT1392.1	9.701871515	-0.654553814	0.000189835	-0.083887059	0.616274102	-0.2034384	0.211559019	-0.146635118	0.377544967	-0.520291273	0.001515817	-0.705121193	2.10E-05
MUT1392.2	5.075089996	-0.362527274	0.510548919	-0.319327197	0.531242012	0.230036179	0.566146287	0.229316251	0.608560663	-1.163015003	0.020595669	-0.221171716	0.586941941
MUT1393.1	3.473658248	-5.13E-15	1	-5.13E-15	1	-5.13E-15	1	-5.13E-15	1	-5.13E-15	1	-5.13E-15	1
MUT1393.2	3.599572311	-5.13E-15	1	3.287492936	0.008733584	-5.13E-15	1	1.88833533	0.139096865	-5.13E-15	1	1.317715904	0.223556107
MUT1395.1	5.241971382	-0.253059185	0.607020998	-0.634127631	0.201592075	-0.110500366	0.783940549	-1.168145038	0.028423442	-0.744587674	0.087580918	-0.279789207	0.475395979
MUT1398.1	4.170967206	-1.049448018	0.337041567	-1.998143216	0.096216826	-1.216155281	0.207949308	-0.520502278	0.587516156	-0.198962817	0.813863265	-0.492960873	0.565169212
MUT1398.2	4.799780618	-0.050444263	0.934591766	0.025743679	0.963995191	-0.304307424	0.563051631	-0.636030673	0.310025049	0.212090714	0.654802349	-0.022086589	0.962492075
MUT1399.1	4.143712049	-0.983738354	0.417597422	1.236706619	0.117031616	0.221220753	0.79177738	0.055312342	0.958688862	0.778280554	0.302812207	-0.707842873	0.421585913
MUT1399.2	5.043109406	-0.376253467	0.537708044	0.188647523	0.726062193	0.482815284	0.297548097	-0.948210786	0.126074393	-1.039589678	0.06301728	-0.690142995	0.181688138
MUT140.1	7.664237311	-0.411061317	0.050119642	-0.339671285	0.084442341	-0.070332899	0.681614638	-0.585733662	0.003679643	-0.366288392	0.036822659	-0.506293468	0.00358131
MUT1401.1	6.20857379	0.059215508	0.857144208	-0.323441282	0.329115191	-0.043356021	0.875300204	-0.603733985	0.07619995	-0.236415557	0.398890942	0.281040528	0.258012146
MUT1404.1	5.438462526	0.454681087	0.279973955	-0.791377157	0.113292384	-0.291782991	0.459245129	0.418281717	0.279877726	-0.014416152	0.968779539	0.046009963	0.894961044
MUT1407.1	3.576711492	-1.245862399	0.421010137	-1.245862399	0.383261806	1.033808391	0.39434574	0.670602618	0.629440355	-1.245862399	0.286583735	-1.245862399	0.257277522
MUT1408.1	3.966355045	-0.555224399	0.572068954	-3.569847357	0.013463219	-0.479033164	0.539951065	0.288920773	0.706654238	-0.919121918	0.26403095	-2.252037026	0.018442165
MUT1409.1	5.967202401	0.189651956	0.583032305	0.077273901	0.815060111	0.025899182	0.928929739	-0.195902375	0.563260952	-0.17239291	0.55934765	-0.268166898	0.349913734
MUT1409.2	4.638910739	-1.401583697	0.236208948	0.607912004	0.446252449	0.825104542	0.23678918	0.596710134	0.458380388	1.100656308	0.100502282	1.62198395	0.008876837
MUT1414.1	4.081696085	-1.248171409	0.302400451	0.545133978	0.522011684	-0.32372231	0.708866108	0.415095438	0.622480853	-1.294229228	0.18135077	-0.334274014	0.684415028
MUT1416.1	8.682404741	0.560767287	0.000992533	0.272226406	0.111595235	-0.050996474	0.754890379	0.167503761	0.327216396	0.579542193	0.000131091	0.920636801	2.92E-10
MUT1418.1	7.675007117	-0.401102576	0.040432627	-0.592892961	0.001796898	0.040811126	0.781923372	-0.25213369	0.145933286	-0.123978159	0.405166178	-0.243294049	0.094753936
MUT1419.1	4.82976229	0.176791259	0.780219712	-0.657107852	0.342006684	-0.45656551	0.445054919	-0.504254913	0.448898144	-0.250473946	0.66400019	0.11740094	0.822278505
MUT1419.2	5.719991991	-0.029818427	0.948844482	-0.105996332	0.813765954	0.045548312	0.907857355	0.095405394	0.824451567	0.367132731	0.320442755	0.813882126	0.015694715
MUT1421.1	3.545630665	-1.222686108	0.424331349	-1.222686108	0.386585482	0.2934122	0.820102411	-1.222686108	0.371228696	-1.222686108	0.289699726	0.091590703	0.943429902
MUT1422.1	4.116922929	0.546075032	0.635126822	0.357752222	0.756254387	0.105812373	0.919480307	0.198791301	0.860003281	0.738925399	0.473646688	0.536017775	0.590582133
MUT1422.2	3.976545627	1.578020115	0.104002743	-0.373340037	0.766645459	0.386372586	0.692490728	1.514398585	0.094273612	0.662228687	0.472363216	0.108993562	0.909143309
MUT1424.1	6.077296465	0.289822171	0.509670843	0.463716285	0.269131337	0.232932031	0.561448184	0.414692679	0.318288548	0.403444756	0.30149841	-0.192814815	0.635724472
MUT1426.1	6.530308548	0.013212167	0.965241135	0.138036907	0.617896429	0.165856327	0.489565041	0.094025139	0.729485378	0.314593079	0.170448316	0.002702816	0.990713645
MUT1427.1	4.084957011	-0.379758118	0.705368431	0.270919431	0.745588627	-1.144004691	0.212282528	-1.506742813	0.171937915	0.679430826	0.30995329	-0.31319196	0.676845372
MUT1427.2	6.059588143	-0.555552944	0.11878517	-0.66016941	0.053383195	-0.126309902	0.651942377	-0.616097095	0.063123368	-1.253949955	0.000121701	-0.92984384	0.001884368
MUT143.1	4.888644901	0.623246969	0.21248604	-0.522027744	0.366109064	-0.559568605	0.27289516	-1.030545232	0.093668329	-1.821148534	0.002986068	-0.00160586	0.997854688
MUT1430.1	3.498742052	-5.13E-15	1	-5.13E-15	1	1.515648761	0.192019912	-5.13E-15	1	-5.13E-15	1	-5.13E-15	1
MUT1431.1	5.547079918	0.143104875	0.774749129	-0.143680557	0.772590855	0.575085637	0.153897398	0.39854746	0.374724791	-0.029614712	0.945338641	0.270956513	0.50375822
MUT1432.1	7.111507226	-0.972013724	0.005039606	-0.061314872	0.841297782	-0.035779914	0.90066986	-0.193402719	0.52393046	-0.345499489	0.233615552	-1.108836482	0.000289205
MUT1433.1	5.629017016	0.480614872	0.308056287	0.193960509	0.675234704	-0.202967391	0.651791202	-0.606081268	0.245708845	0.210642307	0.61956424	0.4028663	0.322561336
MUT1434.1	5.727713602	-0.565265933	0.141563828	-0.837192001	0.026623823	-0.236436762	0.418497293	-0.434769063	0.2015061	-1.383969329	8.17E-05	-0.388408629	0.167204626
MUT1435.1	5.292854913	-0.064392938	0.911846241	0.230796775	0.657120951	0.913821837	0.025512844	0.685049142	0.142415093	0.249540648	0.578795848	0.667641571	0.09774576
MUT1435.2	3.499525082	-5.13E-15	1	1.950669952	0.134621433	-5.13E-15	1	-5.13E-15	1	-5.13E-15	1	-5.13E-15	1
MUT1435.3	4.234935884	-0.020441262	0.982104786	-1.599862459	0.161366054	-0.466738516	0.577053434	0.00346325	0.997598434	0.701234898	0.323313158	0.319801631	0.658855353
MUT1435.4	4.240564439	0.322035486	0.770058662	1.503260138	0.076413254	0.034130864	0.970071359	0.863133803	0.350149922	1.402270531	0.066933586	1.420884107	0.05276869
MUT1439.1	4.620041134	-0.07361923	0.925312571	0.920782326	0.131323367	-0.61800227	0.377088175	1.178464675	0.038001739	0.077229318	0.89920101	0.551823625	0.306499788
MUT1439.2	3.917181602	0.978134342	0.506570983	-1.214454257	0.389083895	1.54739365	0.191166721	2.491206291	0.033872069	1.780145066	0.115809102	2.32561056	0.028034218
MUT144.1	3.624097771	1.77655429	0.161671465	-1.238478896	0.38208017	-1.238478896	0.296827052	1.440108834	0.24149643	0.226632583	0.855219249	-1.238478896	0.255179355
MUT1443.1	5.474928974	-0.033959783	0.943646182	0.485548489	0.233662506	0.216630961	0.563715892	-0.535174074	0.265639855	0.528284088	0.130320325	-0.009993846	0.978406534
MUT1448.1	6.251282966	0.155707908	0.678879823	-0.126601191	0.736990963	0.423437122	0.180723178	0.333454861	0.33386149	0.004281619	0.988654267	0.239280341	0.44618941
MUT1449.1	5.92801043	0.537456383	0.129848452	-1.084841035	0.010953284	-0.210854781	0.544813362	-0.701566015	0.076827386	-1.358966605	0.000593047	-1.979695814	1.82E-06
MUT145.1	4.184563294	0.357724803	0.635493492	-1.89640312	0.072226273	-0.489821506	0.49234747	-1.189011542	0.190334536	-0.574840723	0.417815179	-0.173995068	0.783781572
MUT1451.1	7.021984673	-0.052600267	0.856463009	0.171159484	0.519360892	0.156814803	0.515384293	0.137334172	0.601023409	0.287238762	0.221773943	0.525559169	0.018161019
MUT1453.1	3.548965513	-1.222737069	0.424317479	-1.222737069	0.386570346	0.337763832	0.803488878	0.641232216	0.639417126	-1.222737069	0.289682934	-1.222737069	0.260247957
MUT1455.1	3.711364288	0.949498457	0.510238324	0.73125491	0.598600356	1.476243743	0.19588743	0.655313443	0.633524428	-1.242748396	0.286488238	1.208549807	0.280658949
MUT1457.1	4.449056285	-1.398926058	0.122672404	-0.440021373	0.540455953	0.563420646	0.30054385	-0.070336396	0.913748704	-1.140946354	0.09727492	-1.611114969	0.022844985
MUT1459.1	4.511055468	1.843434447	0.009228898	0.09264335	0.919472068	-0.944619523	0.315746569	0.366430076	0.666777828	1.022470784	0.128841596	2.064654098	0.000154955
MUT1460.1	3.473658248	-5.13E-15	1	-5.13E-15	1	-5.13E-15	1	-5.13E-15	1	-5.13E-15	1	-5.13E-15	1
MUT1460.2	3.498785634	-1.243899463	0.421434113	-1.243899463	0.383714887	-1.243899463	0.299073631	-1.243899463	0.368380312	-1.243899463	0.287067364	-1.243899463	0.257766163
MUT1463.1	5.466946811	1.22650068	0.024534164	1.666251049	0.000567741	1.159868087	0.014398214	1.014070437	0.054123916	1.091853498	0.020267028	1.301987624	0.003518475
MUT1464.1	3.473658248	-5.13E-15	1	-5.13E-15	1	-5.13E-15	1	-5.13E-15	1	-5.13E-15	1	-5.13E-15	1
MUT1464.2	4.37141636	-0.574764962	0.48902836	0.309787785	0.637914488	-0.110421639	0.858156582	0.385407486	0.542395529	-1.106427809	0.122788493	-0.798210122	0.21851772
MUT1465.1	5.633403816	0.026576503	0.955966449	0.635546743	0.122139632	0.064988826	0.872066317	0.473654048	0.252930808	0.314102892	0.406225927	-0.044580375	0.908970254
MUT1465.2	4.312750711	0.527668524	0.534787332	-0.107330757	0.904342701	0.767820303	0.252150333	-0.208795079	0.813518818	0.679276997	0.309902148	0.456571507	0.492505485
MUT1468.1	6.164319987	-0.064958395	0.880395438	0.915071172	0.010926557	0.64823765	0.059299969	0.101902667	0.795575786	-0.179107658	0.633598128	0.371544193	0.27799086
MUT1468.2	3.929643986	-3.195355901	0.048347594	-1.223664287	0.286349317	0.807590118	0.255270898	-1.306984622	0.247460003	-1.730711455	0.095104135	-0.39336273	0.626409238
MUT1469.1	3.547918359	-1.246062209	0.42103739	-1.246062209	0.383300154	-1.246062209	0.298648512	-1.246062209	0.367959243	0.921306118	0.439098434	-1.246062209	0.257343335
MUT147.1	7.115715431	-0.12062319	0.666527916	-0.181273135	0.503150889	0.393539639	0.090671101	-0.493339091	0.075402797	-0.294502292	0.234456629	-0.333799271	0.170047509
MUT147.2	7.928926783	-0.242577282	0.259694235	-0.320224192	0.126266987	0.215050466	0.234437466	-0.026715973	0.892715503	-0.261477197	0.16479553	-0.439425578	0.019452459
MUT1471.1	3.796666642	-1.064662059	0.499497254	-3.167814338	0.074511079	0.063653498	0.961393452	-3.167814338	0.067566132	-1.626342282	0.253047488	-0.779385472	0.55981235
MUT1473.1	4.41729402	2.001903945	0.01334222	0.600589494	0.538801083	1.619855352	0.02601915	1.628985964	0.041476197	2.089150918	0.001638085	0.394271364	0.636126024
MUT1475.1	4.981209391	0.806316657	0.215682639	0.784762355	0.202406116	0.768772014	0.164926969	0.700822679	0.254557883	0.771902579	0.158671348	1.038619561	0.044516677
MUT1478.1	4.697925931	-0.039896375	0.965394965	0.848307958	0.241690437	0.581319483	0.384396962	1.485497719	0.019262932	1.204410958	0.044042444	1.440944424	0.009781612
MUT1479.1	4.441761595	-1.543576112	0.166868099	0.880712642	0.189763993	0.096519842	0.886370148	0.77257748	0.247838027	0.009310446	0.98897857	0.725937106	0.204835936
MUT1479.2	5.715289748	1.008391903	0.009447649	0.945551686	0.010494915	-1.038131621	0.025012814	0.233496759	0.571527723	0.609106215	0.072809255	0.900907972	0.003627188
MUT148.1	4.669526086	1.610642448	0.016269795	0.681631365	0.35457296	-0.63888781	0.426360928	-0.14952576	0.856157308	1.279271791	0.034732327	1.217700675	0.038662448
MUT1483.1	5.361981622	-0.019972773	0.966806897	-0.299270207	0.53746504	-0.304530039	0.478894441	0.066025112	0.884041772	-0.28575616	0.497356017	0.048680426	0.90001166
MUT1485.1	3.733029438	-1.895141912	0.258061701	1.358994481	0.222694198	-1.895141912	0.144595933	-1.895141912	0.206070324	1.432476139	0.150847755	-0.585328951	0.620902618
MUT1485.2	4.827004473	0.059941505	0.932981794	0.293879017	0.643420964	-0.261111363	0.676370773	0.240491159	0.706315835	0.82822486	0.11822998	0.424081545	0.431082247
MUT1485.3	4.929891165	0.53039046	0.369665542	1.068920975	0.032720115	-0.505198815	0.385053312	-2.620411962	0.005756386	0.670015666	0.150003578	0.859951038	0.046742298
MUT1485.4	3.648587749	1.194674389	0.249960566	-0.372680176	0.76699457	-2.344725455	0.070794678	-2.344725455	0.117876862	-2.344725455	0.063927202	-2.344725455	0.048772159
MUT1489.1	6.937201089	0.709269893	0.007599497	0.038417281	0.891979492	-0.506841534	0.063678438	0.28346564	0.284849517	0.896788268	4.06E-05	0.710438547	0.001175913
MUT1489.2	3.736871728	-0.503563284	0.689437742	0.088494743	0.933912988	-2.686816888	0.036968038	-0.798584307	0.504580205	-0.510234761	0.608403279	-1.368382981	0.198273963
MUT149.1	5.016741668	-1.530115097	0.008152705	-0.838246349	0.075983933	-0.713519715	0.073144008	-0.122374047	0.7605803	-1.840951205	0.000106653	-1.514225669	0.000384689
MUT1491.1	4.72533611	-3.301719019	0.000596817	-0.873730704	0.161780062	-0.615303215	0.258412453	-1.632845873	0.01704436	-1.066252368	0.058754919	-2.38570376	0.000267513
MUT1491.2	6.771676501	-1.805145676	5.95E-08	-1.955098733	1.65E-09	-0.044578979	0.846937518	-1.99980443	4.45E-10	-1.032633006	4.64E-05	-1.751765896	8.67E-11
MUT1491.3	8.81492652	-0.907970151	0.003025134	-1.911748946	2.47E-09	0.391374318	0.178286519	-1.828903973	9.86E-09	-1.693919191	4.25E-08	-2.865395196	6.96E-18
MUT1495.1	5.872100699	0.03269106	0.927530755	-0.691976636	0.072996612	0.67491942	0.009614045	-0.115208582	0.732185443	-0.617501702	0.055387948	-0.900912092	0.005253698
MUT1496.1	8.849983071	0.363078269	0.063718281	-0.45845104	0.026236515	0.266879441	0.156001393	-0.640729815	0.001851307	-0.718020414	0.000282301	-0.321242639	0.094232918
MUT1498.1	5.62164433	-0.45943803	0.294794706	0.129047997	0.725376854	-0.126515889	0.707550918	-0.64511724	0.118500041	-0.17397739	0.602470387	-0.322567491	0.32552734
MUT1499.1	3.473658248	-5.13E-15	1	-5.13E-15	1	-5.13E-15	1	-5.13E-15	1	-5.13E-15	1	-5.13E-15	1
MUT15.1	7.892301037	-0.269589115	0.221701332	-0.317285046	0.138269297	0.541704421	0.002347218	0.080711904	0.685507845	-0.325818311	0.090418641	-0.465110781	0.014636567
MUT150.1	9.108341294	-0.682394558	1.00E-04	-0.154478801	0.340255002	-0.123547895	0.420883508	-0.123877492	0.437239605	-0.244181601	0.110915215	-0.34436768	0.02496539
MUT1505.1	3.52232354	-5.13E-15	1	-5.13E-15	1	-5.13E-15	1	-5.13E-15	1	1.441536231	0.20325944	1.322070056	0.22631462
MUT1505.2	3.473658248	-5.13E-15	1	-5.13E-15	1	-5.13E-15	1	-5.13E-15	1	-5.13E-15	1	-5.13E-15	1
MUT1510.1	5.053465579	0.056013619	0.933080152	1.158069941	0.022371246	0.984496764	0.03291418	1.132040506	0.022854233	0.048237131	0.928001927	0.660904387	0.151308549
MUT1511.1	5.398714183	-0.756885147	0.099388377	-0.689948384	0.10423319	-0.552275455	0.12647873	-0.371669999	0.341684969	-0.709303976	0.051333344	-1.28262175	0.000790694
MUT1512.1	4.094267903	0.719525817	0.430073552	0.071490565	0.938768557	-0.932955872	0.340445806	-0.059718188	0.954054803	-0.227407537	0.795918316	0.539746892	0.480137987
MUT1513.1	5.253848296	-1.000655016	0.081654646	-0.087450211	0.846002408	-0.704767099	0.106578308	0.305406301	0.453105372	-0.609864621	0.147467202	0.337192359	0.32315344
MUT1514.1	7.721686851	-0.409884312	0.046535008	0.178433966	0.311356053	0.011491518	0.943292182	-0.140169103	0.44041943	-1.009659176	5.92E-08	-0.086649244	0.580163275
MUT1515.1	6.243141031	-0.297967111	0.365291774	-0.254814899	0.403255876	-0.183805857	0.482033624	-0.231221736	0.4339681	0.104495078	0.668241656	-0.399639591	0.116498125
MUT1516.1	4.113230041	-3.237443491	0.056827691	-0.537391798	0.63897813	0.543054448	0.540383026	-1.324792883	0.287091859	1.016338433	0.234636968	0.124673946	0.914557026
MUT1516.2	3.547354847	2.170012553	0.112810619	-5.13E-15	1	-5.13E-15	1	-5.13E-15	1	1.442084016	0.203117007	1.309542508	0.227691666
MUT1521.1	3.880598426	0.229888423	0.85346301	0.655218886	0.592673933	-1.261394907	0.335269136	1.000979601	0.370500297	-2.750146134	0.046962695	-0.336639152	0.776187335
MUT1525.1	4.813694435	1.117971983	0.120756368	1.345857526	0.038406281	-0.192187829	0.79679375	1.091375288	0.10089351	1.610920824	0.00299163	1.743622728	0.000653968
MUT1525.2	3.645967603	3.014863031	0.023566183	1.971358041	0.1299351	1.525714285	0.187705987	-5.13E-15	1	1.465221193	0.197471948	1.994908393	0.08521918
MUT1527.1	4.918396368	0.275984905	0.664945537	-0.032395819	0.958726519	-0.121504658	0.831258276	-0.921564724	0.194906868	0.400109127	0.45122214	0.333741031	0.519954556
MUT1527.2	8.304298291	0.641759068	0.001303909	0.543218418	0.005439405	0.60298161	0.000831999	0.24412286	0.223252613	0.599229702	0.000824359	0.893765393	2.45E-07
MUT153.1	3.473658248	-5.13E-15	1	-5.13E-15	1	-5.13E-15	1	-5.13E-15	1	-5.13E-15	1	-5.13E-15	1
MUT153.2	5.168784611	0.062656102	0.911140789	0.348164765	0.489265389	0.464800826	0.295847339	0.228769703	0.648335271	-0.258675381	0.594536143	-0.246864457	0.597844075
MUT1536.1	4.392062648	-0.589692159	0.579673314	0.302867444	0.723254918	-0.528422332	0.550201651	0.663050587	0.414112241	0.628660378	0.405281225	0.950792138	0.191975242
MUT1536.2	3.521411954	-1.222314045	0.42443272	-1.222314045	0.386696106	-1.222314045	0.301873383	-1.222314045	0.371342961	-1.222314045	0.289822471	0.091875334	0.943339188
MUT1538.1	7.608352946	-0.357210211	0.11401911	-0.225146809	0.289379192	-0.01288582	0.945345379	0.31975217	0.097628512	-0.786611497	0.000114647	-0.608271103	0.001746756
MUT1539.1	4.243445821	-0.454691639	0.698433523	0.949256368	0.321088272	0.263578409	0.78237969	-1.635241879	0.201584377	0.476821482	0.617001454	-0.001787834	0.98726334
MUT1539.2	5.052060947	-0.568166219	0.498635206	1.069147466	0.068021444	0.659697494	0.235065561	1.081338117	0.059134609	1.144232722	0.023926817	1.696117544	0.000159394
MUT1540.1	3.473658248	-5.13E-15	1	-5.13E-15	1	-5.13E-15	1	-5.13E-15	1	-5.13E-15	1	-5.13E-15	1
MUT1540.2	5.567626755	-0.184195783	0.738190021	-0.092634082	0.85745587	-0.255340267	0.585524251	-0.176507467	0.729630418	1.298608661	0.000564904	0.777071413	0.046432487
MUT1540.3	3.498144418	-5.13E-15	1	-5.13E-15	1	-5.13E-15	1	-5.13E-15	1	-5.13E-15	1	1.314104436	0.227320302
MUT1540.4	3.547522881	-1.243672056	0.421370598	-1.243672056	0.383632294	0.27244421	0.828144385	-1.243672056	0.368289695	-1.243672056	0.286950896	0.078301632	0.948685268
MUT1543.1	5.789399002	-0.038864377	0.930556827	0.126396711	0.753731612	-0.146617586	0.697835406	0.409086513	0.279189611	0.366271531	0.288865274	0.110636992	0.748358124
MUT1547.1	6.45900865	-0.628787495	0.039998219	-0.199547183	0.453766234	-0.467828979	0.055898072	-0.28943308	0.272679214	-0.740508445	0.003266394	-0.844162157	0.000575894
MUT1548.1	9.919868004	0.148136768	0.359302289	-0.3377508	0.040752325	0.012880369	0.934238142	-0.094633035	0.556163865	0.125835127	0.414477438	0.316594904	0.039249741
MUT1549.1	3.498742052	-5.13E-15	1	-5.13E-15	1	1.515648761	0.192019912	-5.13E-15	1	-5.13E-15	1	-5.13E-15	1
MUT1549.2	3.595016207	0.94479613	0.50636121	-1.238471154	0.382082291	1.012019234	0.389314309	-1.238471154	0.366580067	-1.238471154	0.284725764	0.079244127	0.947356962
MUT1549.3	3.473658248	-5.13E-15	1	-5.13E-15	1	-5.13E-15	1	-5.13E-15	1	-5.13E-15	1	-5.13E-15	1
MUT1552.1	5.142049892	-0.495689301	0.395984199	0.005007753	0.990705701	-0.161399086	0.729771133	-0.177204749	0.73065674	-0.326155076	0.488280078	-0.359258033	0.431348273
MUT1552.2	3.709251214	-1.23883108	0.420145811	0.73306898	0.593038701	0.286970713	0.819478887	0.648893731	0.630973259	1.7685334	0.095384007	0.756076445	0.507479383
MUT1554.1	9.956375418	0.250695629	0.02641741	-0.223722641	0.054165953	-0.387403622	0.000432555	-0.354428231	0.002293229	0.195445937	0.059312538	0.182784361	0.075712101
MUT1556.1	4.916268102	-0.116428728	0.858167518	0.458494536	0.401308586	-0.28507822	0.600634489	0.783767076	0.117881	-0.013902461	0.978235418	0.610685509	0.1638564
MUT1559.1	3.792293567	-0.750259386	0.556746531	-0.119159966	0.908273939	-2.937280366	0.02544791	-2.937280366	0.052130183	0.059750499	0.95017487	-0.951439322	0.346869175
MUT1559.2	3.547000326	-5.13E-15	1	-5.13E-15	1	2.231855983	0.067367912	-5.13E-15	1	-5.13E-15	1	1.314281724	0.227137758
MUT1564.1	6.359345668	-0.438709885	0.150537496	-0.351062859	0.212511212	-0.435385411	0.080745036	-0.393566299	0.154363211	-0.862964889	0.001035172	-0.495956107	0.036351517
MUT1565.1	6.610514749	-0.574781845	0.063854595	-0.14124153	0.603907554	-0.018007281	0.940402318	0.246123139	0.32571332	-0.845724371	0.001498617	-1.17973358	1.18E-05
MUT1566.1	6.305084631	-0.247704537	0.4609991	0.078530778	0.792048602	-0.105769704	0.69653405	0.224310682	0.431133991	-0.230646508	0.396315009	-0.547898884	0.046193196
MUT1568.1	6.317334018	0.040152431	0.919420152	0.455363929	0.199583085	0.045533008	0.893087569	0.546579747	0.110246129	0.62746521	0.045818555	0.434232991	0.16690736
MUT1569.1	7.167134406	-0.642451571	0.029208046	0.065236551	0.794942466	-0.08952545	0.700098514	0.065178566	0.79105252	0.177421752	0.42162735	0.326678167	0.125204348
MUT157.1	3.708758786	1.776028039	0.161749499	0.732877209	0.593101471	0.287417466	0.819309788	0.649737286	0.630687671	0.226071271	0.855430898	1.215258165	0.265307263
MUT157.2	4.091959668	-0.555568128	0.571811192	-1.59889272	0.1447112	-0.479923902	0.53920237	-0.891414401	0.345360873	-0.038833872	0.956547272	-0.052358053	0.938844435
MUT1570.1	7.78907174	-0.613858615	0.005876254	0.112351387	0.558637221	0.068808045	0.699021054	0.075825382	0.691365865	-0.826472455	2.43E-05	-0.822500516	1.50E-05
MUT1571.1	7.923917801	-0.178408823	0.383802131	0.418563482	0.017757057	0.301871053	0.061886047	0.300997109	0.087335875	0.038478595	0.816808797	-0.226900299	0.173479223
MUT1571.2	6.578464736	0.126118622	0.646942796	-0.303861701	0.277527542	-0.071965596	0.75716673	0.306081448	0.206878108	-0.143290934	0.535674226	-0.335655749	0.142086448
MUT1572.1	9.437313756	0.496073933	0.00125763	0.70668749	1.65E-06	0.536196159	0.000139978	0.7413755	3.39E-07	0.690846543	5.48E-07	0.866447025	1.56E-10
MUT160.1	4.915010673	-1.062708912	0.086203085	-0.680846352	0.204599912	-0.089929156	0.829339491	-0.480174718	0.339665549	-0.607773724	0.175231212	-0.937098833	0.038213935
MUT160.2	4.525825907	0.111276958	0.878817561	-0.448642468	0.553284031	-0.735803763	0.284535284	-0.008931611	0.989496645	0.10373288	0.859197353	0.762000922	0.128559667
MUT162.1	3.667213187	2.300551858	0.05001714	-1.238490127	0.382077094	0.287308975	0.819352843	-1.238490127	0.366574705	0.938090665	0.421007099	0.079234825	0.947359484
MUT163.1	5.946122437	-0.719533786	0.117214243	-0.521718509	0.221059982	-1.152363831	0.005961007	-0.503795027	0.228460385	-0.077374788	0.831092368	0.19767356	0.573354961
MUT172.1	3.550032753	-5.13E-15	1	-5.13E-15	1	1.529960236	0.190353214	-5.13E-15	1	1.442142305	0.20310187	1.363709818	0.221566529
MUT173.1	4.888654596	-1.268616011	0.075130666	-1.208395759	0.069848579	-0.523236782	0.320176215	-0.690855981	0.246797064	-0.095752068	0.843689815	-0.279965344	0.562995597
MUT174.1	4.555633978	-1.414946637	0.029793394	-3.365970398	7.57E-05	-1.030595533	0.033554954	-0.675803529	0.187922995	-2.68662805	1.96E-05	-1.82020368	0.000423227
MUT175.1	7.797260598	-0.538615952	0.011057227	-0.138904621	0.463869885	-0.12157741	0.476206924	-0.076193707	0.678424335	-0.276344782	0.108286585	-0.426223465	0.012299008
MUT177.1	3.641750483	-2.382463036	0.164878581	-2.382463036	0.133253189	-2.382463036	0.074561885	-0.526831352	0.690973648	-0.206717624	0.855738386	-1.07581482	0.356804247
MUT178.1	3.694211543	0.953433949	0.543111991	0.820059313	0.600101794	2.182765526	0.114212269	0.81631457	0.608766916	0.369725141	0.813856876	-1.159827516	0.286325444
MUT178.2	4.239743598	-1.374213729	0.260454879	0.501053107	0.577216054	0.070420668	0.934399511	0.430284319	0.608796906	-0.31678128	0.713702853	0.288338071	0.729466418
MUT18.1	4.563692367	0.074718832	0.924127609	-0.201407796	0.794775482	-0.131590356	0.850357964	-1.18017557	0.179909322	0.010445661	0.990304646	-0.14865954	0.824393523
MUT182.1	6.964876299	-0.591590994	0.209813618	0.023697936	0.957228609	-0.67449311	0.130810281	0.122111144	0.778562049	-0.002941718	0.994235428	0.434281207	0.303469913
MUT185.1	3.871592708	-2.968354764	0.074909976	-2.968354764	0.05400045	0.641887663	0.439669256	-0.294319868	0.781681511	-0.767681512	0.440850167	-0.530699721	0.566826145
MUT187.1	7.259837336	0.224480981	0.297555141	0.11271089	0.584527368	-0.321399183	0.098191691	-0.230912227	0.281557286	-0.019858895	0.912467246	0.325546244	0.04544464
MUT188.1	5.175160191	-1.46734543	0.024379429	-0.786507334	0.141744132	0.141585377	0.72025827	-0.726916202	0.158827053	-0.01795146	0.96441194	0.128848025	0.729884818
MUT189.1	4.894459287	-0.575310313	0.48851574	0.803180094	0.180647933	-0.111087277	0.857292687	0.201075885	0.758480221	1.433910224	0.002039521	1.305659209	0.004312538
MUT19.1	5.09010801	0.764710141	0.15627685	-2.283676194	0.006442804	-0.67308277	0.237437976	-0.396765301	0.51208011	0.544015063	0.258271037	0.298833893	0.539125809
MUT19.2	8.006598914	0.124645416	0.485349013	0.096700028	0.568272792	0.041320073	0.784778618	0.387093397	0.013848306	0.024836775	0.868150068	-0.070278876	0.630008227
MUT190.1	3.924136459	-0.154746647	0.906977646	0.437244496	0.70445207	0.371807889	0.714518573	-2.343435897	0.122969472	0.318717114	0.755526492	1.468145569	0.084473949
MUT191.1	4.796301009	-0.032424096	0.960754081	-0.543599265	0.422361461	-0.0702787	0.896306532	-0.192742857	0.755111915	-0.04030203	0.938957016	0.961012246	0.023811784
MUT192.1	5.096413979	1.190779992	0.054525314	1.290140405	0.024249525	0.00896327	0.988829823	-0.431329184	0.572673327	1.885056985	2.92E-05	1.890484032	1.42E-05
MUT193.1	3.544690801	-1.222671733	0.424335262	-1.222671733	0.386589752	-1.222671733	0.301756647	-1.222671733	0.371233107	0.219354233	0.860540638	0.091601703	0.943426396
MUT195.1	4.126102893	1.643709716	0.132704597	1.769762931	0.080120878	0.835405054	0.418501629	1.962973242	0.040662896	1.635486377	0.071321499	1.956320472	0.019165939
MUT196.1	6.703525198	1.391237824	7.26E-06	0.82915619	0.010786242	0.760088806	0.009640828	0.16919253	0.637128789	1.527231104	3.04E-09	1.719200892	1.88E-12
MUT197.1	3.473658248	-5.13E-15	1	-5.13E-15	1	-5.13E-15	1	-5.13E-15	1	-5.13E-15	1	-5.13E-15	1
MUT198.1	3.70843991	-1.895551177	0.254242295	-1.895551177	0.216364414	-0.369749435	0.758596602	0.78297866	0.497051721	0.280915073	0.796909857	0.558275211	0.580838427
MUT199.1	4.150657973	-1.54360744	0.166919513	-0.439206809	0.607342262	-0.10877651	0.876443081	-0.539906683	0.523661158	-0.719821817	0.343172223	-0.033075904	0.959346162
MUT200.1	3.739710064	1.787086388	0.171935325	1.552194786	0.226414277	0.347732296	0.800395442	0.682951565	0.626393078	1.486297443	0.202498461	0.088231436	0.944931296
MUT200.2	6.196198346	-0.459627824	0.253876573	-0.065436595	0.851071652	0.79121114	0.002321722	0.9535922	0.000648423	0.286200086	0.305601797	-0.005222032	0.985185772
MUT203.1	11.70141857	0.122916961	0.780797962	0.393107322	0.373492858	-0.123190099	0.780030485	0.008243976	0.985091803	0.133030924	0.762764601	0.526722805	0.233154121
MUT204.1	6.157288219	0.299313581	0.392628038	-0.037432179	0.914848696	1.07154483	2.43E-05	0.064711714	0.846693486	-0.394122189	0.21798402	-0.003573083	0.990085212
MUT206.1	6.289838557	0.543546463	0.0994056	0.042355686	0.900683814	0.235510584	0.423251264	0.414601357	0.185687916	0.359903407	0.205439593	-0.151596643	0.608958253
MUT207.1	4.686059255	-0.037238622	0.959573826	1.126636487	0.068374402	0.269815284	0.672368518	0.762556973	0.248048382	-0.205747305	0.755907539	-0.779855285	0.260237483
MUT209.1	4.841409931	-0.346041677	0.6408199	0.57421733	0.335373389	0.571628807	0.294203431	-1.03131906	0.175099706	0.153399942	0.787218507	0.305558296	0.569429963
MUT21.1	3.473658248	-5.13E-15	1	-5.13E-15	1	-5.13E-15	1	-5.13E-15	1	-5.13E-15	1	-5.13E-15	1
MUT211.1	5.659426174	-0.124400863	0.741594157	-0.397152795	0.284895898	-0.375216628	0.241552363	-0.300638079	0.396940059	-0.467563505	0.143310355	-1.136962122	0.000889343
MUT213.1	4.671803036	-0.317620075	0.65529728	-0.579151944	0.410128421	-0.170713133	0.774544214	-2.107430736	0.015918377	-0.259475402	0.661972494	-0.22463356	0.696489997
MUT214.1	4.473622022	0.011511914	0.987243116	1.066715242	0.127747984	-0.517141447	0.509496513	-0.019103548	0.981330556	0.313990701	0.646211472	0.176302197	0.789401216
MUT214.2	3.691387229	1.775912734	0.161772144	1.535395789	0.215963887	0.286769478	0.81955591	-1.238951762	0.366510827	0.9376295	0.421161257	0.078955219	0.947468171
MUT214.3	3.473658248	-5.13E-15	1	-5.13E-15	1	-5.13E-15	1	-5.13E-15	1	-5.13E-15	1	-5.13E-15	1
MUT218.1	4.196065052	0.70067869	0.471227095	0.733545047	0.427819273	0.077520509	0.924330013	-0.068066973	0.949945079	0.572285554	0.488924046	-0.137967788	0.878209482
MUT219.1	6.057042064	-0.720686309	0.089587492	-0.408225571	0.295472893	-0.549783131	0.128797768	-0.541513979	0.167661178	-0.785713426	0.031709028	-0.821698187	0.023898688
MUT22.1	3.473658248	-5.13E-15	1	-5.13E-15	1	-5.13E-15	1	-5.13E-15	1	-5.13E-15	1	-5.13E-15	1
MUT220.1	6.105451853	0.035372242	0.927530135	-0.172863405	0.650289185	0.371478149	0.237387617	0.506627376	0.130628194	0.05416301	0.866825271	0.033616858	0.914969281
MUT222.1	3.473658248	-5.13E-15	1	-5.13E-15	1	-5.13E-15	1	-5.13E-15	1	-5.13E-15	1	-5.13E-15	1
MUT222.2	3.473658248	-5.13E-15	1	-5.13E-15	1	-5.13E-15	1	-5.13E-15	1	-5.13E-15	1	-5.13E-15	1
MUT224.1	3.638085373	-2.344333421	0.162733008	-2.344333421	0.130114062	-0.81841057	0.478370351	-2.344333421	0.117918785	-0.879234017	0.440324684	-0.34961431	0.730532776
MUT224.2	3.753760918	-1.256081124	0.422641578	0.666957573	0.631251226	0.962057533	0.437806394	2.671524533	0.019290514	0.263306562	0.847807887	0.041481704	0.964774785
MUT226.1	5.404073145	-1.379249716	0.001935336	-1.790646112	6.51E-05	-1.441626228	8.04E-05	-0.606612539	0.086137753	-2.083835524	1.79E-07	-1.548398579	9.04E-06
MUT226.2	3.57337608	-1.243552966	0.421337596	0.745252342	0.595125728	0.286318102	0.822778922	-1.243552966	0.368242576	0.199094795	0.86834038	-1.243552966	0.257571325
MUT226.3	7.160257313	-1.580610319	1.10E-07	-0.486550731	0.046774555	-0.643689146	0.004735718	-0.209462946	0.363229118	-1.431076918	6.77E-09	-1.763657441	2.59E-12
MUT228.1	5.759117584	-0.21058966	0.645547257	-0.339954066	0.447382803	0.254038054	0.484552458	-0.103098075	0.805440448	0.106351091	0.772159286	-0.003937305	0.990545265
MUT23.1	5.760594105	-0.160340985	0.703943667	-0.368216778	0.372819415	-0.125503003	0.725061949	-0.173207251	0.660292413	-0.11471177	0.744062347	-0.470514428	0.187223421
MUT230.1	4.109620668	0.859213747	0.344480082	-0.128764905	0.898214272	-0.66849951	0.481974699	-0.656307408	0.53291417	-0.328398234	0.712202106	0.165929908	0.844470801
MUT230.2	4.257491592	0.666295238	0.567246017	2.252471978	0.009268056	1.247249755	0.165216918	-0.472791572	0.710755103	2.37334949	0.002024773	0.946176837	0.288138768
MUT24.1	3.473658248	-5.13E-15	1	-5.13E-15	1	-5.13E-15	1	-5.13E-15	1	-5.13E-15	1	-5.13E-15	1
MUT240.1	5.426160039	-0.669807323	0.139622533	-0.939579255	0.034624912	0.030057447	0.925603305	-0.927388466	0.031592039	-0.062836439	0.844935353	-1.537146606	0.000102354
MUT241.1	3.571819981	0.283364784	0.83734668	-1.886959295	0.221795039	-0.370613751	0.763960353	-1.886959295	0.207166585	-1.886959295	0.135687415	-1.886959295	0.112836257
MUT241.2	3.550636256	-5.13E-15	1	-5.13E-15	1	-5.13E-15	1	2.711969037	0.037936816	-5.13E-15	1	1.309568951	0.227677788
MUT241.3	3.99726081	-0.776891817	0.532362222	0.298075339	0.756872964	-0.713542215	0.474413896	-1.085340175	0.360186444	0.577361363	0.479624954	0.540696023	0.491516733
MUT242.1	6.104949817	-0.631076178	0.079370966	-0.04099867	0.891139766	0.133920662	0.595864305	-0.289946813	0.343130327	-0.386360415	0.155464942	-0.912970504	0.001328297
MUT246.1	5.422271233	0.048921808	0.932443648	0.224431267	0.674977004	0.080182637	0.869036581	0.556600976	0.265828659	0.100294804	0.834073145	0.637070147	0.154538262
MUT25.1	3.523636383	-1.907232079	0.256524556	-1.907232079	0.219260181	-1.907232079	0.143520417	-1.907232079	0.204720899	-1.907232079	0.133783303	-1.907232079	0.111166292
MUT25.2	3.473658248	-5.13E-15	1	-5.13E-15	1	-5.13E-15	1	-5.13E-15	1	-5.13E-15	1	-5.13E-15	1
MUT250.1	4.515827361	0.23510447	0.748840101	-0.934191896	0.271157242	0.376952896	0.544289614	0.098425056	0.888782913	0.055908067	0.933580038	-0.517633299	0.434017382
MUT251.1	6.25844368	-1.002569986	0.007028195	-0.290689668	0.336329636	-0.509310542	0.06187457	-0.31089951	0.292649432	0.196803128	0.404123416	0.000525444	0.998197307
MUT251.2	6.159789273	-0.890345234	0.080669709	0.654922911	0.100966771	0.609111233	0.096241306	0.487317573	0.214629916	0.182798282	0.628894253	0.029803444	0.937260845
MUT255.1	3.573113149	-5.13E-15	1	-5.13E-15	1	1.516357677	0.191705144	-5.13E-15	1	2.210192035	0.06991385	1.30974907	0.227583346
MUT256.1	5.152704338	-0.249201073	0.638099146	0.101082364	0.827134398	0.050480664	0.901246861	-0.113762549	0.808532878	-0.257358078	0.541545887	-0.272459504	0.499713821
MUT262.1	5.742724168	0.327211186	0.450281098	-0.152852381	0.73264216	-0.365845515	0.373575452	0.562091196	0.150610161	0.219711483	0.556462223	0.195660328	0.591223209
MUT263.1	3.832515821	-2.657772654	0.118850279	-0.716344172	0.576504066	0.429959771	0.662166507	-0.046940338	0.970879788	-1.172725984	0.311608425	0.209564743	0.838388883
MUT266.1	8.333914037	-0.471821851	0.016953348	-0.513154256	0.007815547	-0.372012887	0.037141102	-0.518177019	0.006461733	-0.772875728	2.36E-05	-0.640724432	0.00034936
MUT267.1	7.40010275	-0.774822134	0.006631928	-0.048254419	0.84423553	0.074887854	0.738872786	0.15700094	0.505083995	-0.053507651	0.811136732	-0.201568276	0.368614538
MUT267.2	3.767881786	-2.286627612	0.184253954	-0.243100752	0.844673746	-0.786018471	0.528904721	-0.320570915	0.79710907	-0.131182759	0.9060878	0.73404981	0.479899727
MUT27.1	4.161662075	0.727462974	0.404339592	0.769304465	0.343791665	0.182730605	0.816279161	-0.008941404	0.992168383	0.336167873	0.655481454	-0.113938082	0.882992614
MUT271.1	5.413871538	-0.620952858	0.244191782	-0.419982971	0.391662298	-0.192713434	0.652051955	-0.241346811	0.606554808	-0.394484785	0.360046109	-0.358841618	0.392842136
MUT272.1	4.837196564	0.465595251	0.479194562	-0.258785443	0.713704931	0.54863306	0.30225131	0.275927284	0.657584078	0.55329481	0.289241088	1.145154603	0.011517676
MUT273.1	6.600945043	-1.467736562	1.88E-07	-1.804614691	9.58E-11	-0.521181903	0.005936739	-1.100493095	3.62E-06	-1.049660439	2.71E-07	-1.620941481	4.07E-14
MUT274.1	4.264990819	0.65519361	0.403966698	-0.282698267	0.745965002	-0.839439387	0.311207761	-0.383589606	0.657272577	0.165363341	0.810339545	0.670852863	0.269695211
MUT274.2	8.452453142	-0.518501157	0.003249248	-0.192833805	0.231721548	-0.491089352	0.001347566	-0.075928778	0.627578553	-0.244921008	0.094002139	-0.11234662	0.428285604
MUT276.1	5.71943529	0.122838354	0.816430417	0.400929838	0.416655799	-0.620873783	0.232649837	-0.453596188	0.405108986	-0.483994444	0.337475192	0.034389294	0.943289325
MUT277.1	4.052304711	0.021893608	0.981494747	0.318458184	0.745981805	0.116405792	0.895557407	-1.078910463	0.366631973	0.025437987	0.975391359	0.84458884	0.271144854
MUT277.2	3.473658248	-5.13E-15	1	-5.13E-15	1	-5.13E-15	1	-5.13E-15	1	-5.13E-15	1	-5.13E-15	1
MUT278.1	6.3828277	-0.162499995	0.626202441	-0.078991795	0.798626349	-0.061194414	0.823072431	0.203772548	0.481443781	0.082706759	0.755551546	-0.307982316	0.254442659
MUT279.1	3.681524233	-0.161402858	0.901482839	-2.344386069	0.130104528	-0.818666321	0.478255327	-2.344386069	0.117909514	-0.879823924	0.440081358	0.10943925	0.908864008
MUT279.2	5.797840256	-0.246238075	0.48555597	-0.390432485	0.249371618	-0.230450948	0.419262999	-0.849205134	0.018231089	-0.780428771	0.011451959	-0.965240952	0.001479185
MUT28.1	3.473658248	-5.13E-15	1	-5.13E-15	1	-5.13E-15	1	-5.13E-15	1	-5.13E-15	1	-5.13E-15	1
MUT283.1	4.573407445	-0.283211619	0.682164004	0.098987581	0.869199898	-0.34540569	0.541592987	-0.649861471	0.333613355	0.267759609	0.591723288	-1.192755945	0.05047673
MUT283.2	6.666023348	-0.23193334	0.420626855	-0.018924572	0.941569545	-0.018303318	0.935065851	0.129370349	0.596684257	-0.091577918	0.681883773	-0.139094787	0.518390574
MUT287.1	4.902142658	-0.032720033	0.960409459	-0.296612357	0.646686462	1.076430807	0.014631593	0.6661801	0.206057875	-0.160414965	0.76534183	0.292379921	0.538991115
MUT288.1	7.759272156	0.1716048	0.367659261	0.078475723	0.669540143	-0.580875023	0.001332564	0.3038112	0.079346104	-0.727694248	6.46E-05	0.171475248	0.268088663
MUT289.1	3.834392555	0.279034895	0.836886832	-1.90509059	0.21639558	1.464315118	0.126175443	-1.90509059	0.201716508	0.747355909	0.471512878	1.181418847	0.212940358
MUT290.1	6.159737357	-1.296100879	0.00027146	-0.5370282	0.06106187	-0.484751519	0.048479324	-0.55968372	0.045771708	-0.860830298	0.000833099	-1.061125112	2.96E-05
MUT291.1	3.547003116	-1.222707089	0.424325638	0.728891801	0.600551279	0.293404246	0.820101258	-1.222707089	0.37122226	-1.222707089	0.289692812	-1.222707089	0.260258076
MUT292.1	3.54954427	-1.254657866	0.419846105	0.696990245	0.611200071	-1.254657866	0.297530008	0.609324839	0.650436058	-1.254657866	0.285540917	-1.254657866	0.256291677
MUT292.2	3.473658248	-5.13E-15	1	-5.13E-15	1	-5.13E-15	1	-5.13E-15	1	-5.13E-15	1	-5.13E-15	1
MUT294.1	3.934035705	-0.50015383	0.69164943	0.090626398	0.932741675	-0.431738818	0.667779111	1.179262075	0.175142305	-1.218251972	0.268776472	0.630124213	0.436411579
MUT295.1	3.74459294	-2.35892272	0.17252517	-2.35892272	0.140896358	-0.052788687	0.957800729	-2.35892272	0.128979789	-0.271432393	0.823994913	0.657701643	0.510774746
MUT295.2	3.950546357	-0.162098629	0.90113462	0.430093082	0.698080612	0.386070717	0.692683504	0.333606281	0.761137791	0.662179861	0.472399596	1.17183802	0.153753925
MUT297.1	3.594419321	-5.13E-15	1	1.971931929	0.129891992	-5.13E-15	1	-5.13E-15	1	1.46452969	0.197547472	2.453745313	0.03505806
MUT298.1	8.182638849	0.348573523	0.08419161	0.279401319	0.152350841	0.297226976	0.097004145	0.242385525	0.212761572	0.517669247	0.002849608	0.795282657	1.75E-06
MUT299.1	4.071335909	-0.083489337	0.935237818	-0.882792655	0.435215383	-0.920178747	0.367658079	-3.612306557	0.018771264	0.524177573	0.561271972	-1.041082933	0.298141679
MUT299.2	4.097471463	-0.710708384	0.527132101	-0.976159144	0.37865666	-0.671370743	0.484882603	-1.784948968	0.143887722	-0.838356095	0.382825243	0.023946786	0.972745699
MUT30.1	4.300770544	-1.012015636	0.395573129	1.227869451	0.100702941	1.243316999	0.059545593	-0.008625624	0.992414707	0.540599137	0.458202689	0.498850484	0.478236139
MUT30.2	3.711065708	-2.34469405	0.162682365	0.430306488	0.698002899	-0.818892143	0.478155884	-0.456234422	0.712714049	-0.168227416	0.871251346	-1.026788381	0.351627564
MUT30.3	4.165815657	-1.211862774	0.297629295	-0.619855044	0.525918091	-1.14448171	0.212081935	0.710383875	0.345025218	-0.102658729	0.892716887	0.845974638	0.175864543
MUT306.1	3.968066032	0.288122185	0.831933416	0.076578146	0.953404619	0.83561373	0.418446121	1.291517888	0.226223899	1.397938343	0.136548215	1.799432737	0.035289114
MUT307.1	4.934881625	1.434087291	0.062130181	1.545184585	0.030843493	0.967337254	0.171604453	1.104043158	0.148713861	2.103923188	0.000614441	1.890092441	0.002220221
MUT307.2	3.616103705	-2.302664498	0.189517796	-2.302664498	0.157842318	-2.302664498	0.095488997	-0.350870818	0.792784439	-2.302664498	0.087911205	-0.363950822	0.764791974
MUT307.3	3.575323375	0.962977852	0.50725924	0.729006969	0.60033982	-1.223137466	0.301605007	0.693367311	0.621686939	-1.223137466	0.289551173	-1.223137466	0.260112998
MUT307.4	5.430127819	0.843113366	0.092781642	0.23308406	0.659280391	-0.045820025	0.924648949	0.123228948	0.814694495	0.979425612	0.013733124	1.775601082	9.76E-08
MUT311.1	5.068591697	-0.220061565	0.749439823	0.402057311	0.497077834	0.629403265	0.243234096	-0.049369396	0.93698581	0.050370728	0.928860938	0.120344559	0.831380874
MUT312.1	4.544207855	-1.192352215	0.209772526	0.209627205	0.768313709	0.837589794	0.153250542	-0.291421344	0.698353961	-0.528076296	0.444630625	-0.115939707	0.855217518
MUT312.2	3.64590362	-1.238803354	0.420151468	1.536420475	0.215749399	1.011906364	0.38934118	-1.238803354	0.366532773	0.226417861	0.855300643	0.078918788	0.947483077
MUT312.3	10.02858459	-0.336649117	0.08123798	0.206006909	0.268873099	0.532346852	0.003447404	0.440841005	0.016677713	-0.296066331	0.109057387	-0.895024894	2.45E-06
MUT315.1	3.734228459	1.88474924	0.174505463	-1.193003198	0.396131128	0.443477898	0.771340455	2.281678727	0.064370864	0.206636176	0.870664876	0.768504463	0.537020674
MUT319.1	4.924983149	0.511978723	0.45177403	-0.223616731	0.757791416	0.646075764	0.289751585	-0.083277969	0.90363518	0.074944646	0.911523946	0.324072856	0.587365982
MUT319.2	4.421050979	0.663934095	0.424519517	0.078813995	0.925991091	0.031309226	0.966168168	0.677080162	0.370259415	0.312889235	0.664133211	0.964895879	0.136327487
MUT322.1	4.834932905	1.33512873	0.029013527	-0.281754155	0.709030008	-0.221327743	0.737750283	-0.648272184	0.408977653	0.63164538	0.273774715	1.188846762	0.022798141
MUT325.1	8.156740284	0.452962158	0.050152418	0.005305659	0.982354103	-0.590109156	0.011693605	0.021223661	0.928571365	0.698185743	0.000940247	0.571624488	0.007218531
MUT326.1	3.499836696	-5.13E-15	1	-5.13E-15	1	-5.13E-15	1	-5.13E-15	1	1.479604905	0.199199456	-5.13E-15	1
MUT329.1	4.422678854	-2.090019309	0.065815111	0.491276047	0.500272719	-0.325964947	0.660631334	-0.20275886	0.799724907	-0.758585492	0.323659997	-0.400167927	0.577956158
MUT33.1	9.232826088	-0.009227117	0.951656614	-0.30643798	0.046061299	0.851081946	1.03E-10	-0.324360795	0.031693596	-0.392150475	0.005982542	-0.399995179	0.004519721
MUT331.1	6.150568885	-0.336538009	0.386063606	0.436785869	0.182735936	0.141198211	0.648290982	0.395006714	0.223909108	-1.155478406	0.001542866	-0.711058976	0.031815673
MUT331.2	4.08793908	0.731693682	0.412510122	-0.420379156	0.680481774	0.416161781	0.593505603	-1.296218661	0.258147695	0.101656106	0.900038854	0.122054321	0.874446355
MUT333.1	9.0960733	0.436763782	0.019356606	0.523037503	0.004109935	-0.06320898	0.726803846	0.596536816	0.000845823	0.314903203	0.070932571	0.955601003	1.45E-08
MUT333.2	5.557396063	1.103398784	0.023827938	1.464124138	0.000634643	0.121413897	0.801016572	1.461777337	0.000484102	0.801355331	0.056370526	1.604482677	4.97E-06
MUT334.1	5.567347811	0.061536453	0.904779932	0.539887612	0.238641899	0.190482766	0.660755067	-0.246782891	0.616271367	0.210737281	0.619908891	0.051439736	0.902815367
MUT335.1	5.189643028	0.491102472	0.341550137	0.71510944	0.12398581	0.515844633	0.222837756	0.328274066	0.500408135	0.539499231	0.192607885	-0.709359434	0.147572235
MUT335.2	3.619900348	0.288248833	0.831896815	0.076257547	0.953553348	-0.369167929	0.758863803	-1.89509203	0.2016585	-1.89509203	0.130332903	-0.577298872	0.615150272
MUT336.1	4.836150217	-0.19544814	0.761656203	0.379548737	0.482236188	0.100512255	0.839386992	-0.566014566	0.366954815	0.195455709	0.68317414	0.050433959	0.914513013
MUT336.2	6.404029303	-0.167630454	0.608332314	-0.71892503	0.034243552	0.09411654	0.722948922	-0.830813427	0.014016105	0.130867652	0.613716636	0.063064552	0.803685362
MUT338.1	8.613854852	-0.30410255	0.059371866	-0.532493063	0.000849507	0.143462126	0.279682727	-0.098447599	0.503569768	-0.14226107	0.294022915	-0.248162597	0.064754062
MUT339.1	7.119763763	0.170774496	0.518296121	0.142240131	0.572228814	0.594290994	0.00472397	0.129179374	0.601528672	0.272800719	0.207117323	0.389649422	0.059758344
MUT345.1	4.80113912	-1.79329025	0.01547813	-0.753526324	0.194049688	-0.68260537	0.178681937	-1.444050765	0.024592618	-0.97967629	0.061227985	-0.553708813	0.24214641
MUT346.1	5.00046459	0.576356549	0.347041258	-0.350147243	0.598927223	-0.348643093	0.568529246	-0.597873396	0.377642163	-0.536543736	0.380640153	0.248657671	0.65884772
MUT347.1	4.188869232	-1.120638667	0.252775484	-1.373210016	0.151902387	-0.734027449	0.339586609	-0.575496582	0.487241368	-1.491365447	0.074752538	-0.461754834	0.511628117
MUT348.1	6.367659663	0.236623324	0.464515074	-0.249057985	0.453715608	-0.138800988	0.623487363	0.272817927	0.351852282	0.517365807	0.03609504	0.742721753	0.001103192
MUT35.1	4.761525779	0.371969163	0.541548414	-0.24360321	0.703225698	-0.095641667	0.861477656	-0.180481897	0.770220208	0.079363709	0.878592974	-0.531757574	0.339283933
MUT350.1	3.812323801	-0.379348608	0.705701655	-1.423107385	0.204106238	-0.66372434	0.434777052	-1.506297428	0.172137629	-1.929908654	0.056404193	-3.394516133	0.002621336
MUT353.1	5.20895967	-1.102834403	0.036389013	-1.36830963	0.007914849	-0.452780062	0.227861087	-0.616906205	0.156501396	-1.014728881	0.012565469	-0.322443908	0.348020213
MUT354.1	3.665407377	-0.164693598	0.900177045	-2.348646019	0.130245153	-0.099701256	0.925351077	-2.348646019	0.118085281	-2.348646019	0.064182418	-0.354262372	0.729152791
MUT356.1	6.88393766	0.154552501	0.547890456	-0.275326123	0.293044712	-0.375906222	0.109079056	-0.484145882	0.068197642	0.448033116	0.027436054	-0.139631923	0.514794531
MUT357.1	5.470666099	-0.752916225	0.127075367	-0.305971902	0.469045409	0.424033363	0.187798188	-0.009649123	0.980217712	-1.016321078	0.012602381	-0.229118635	0.49918309
MUT358.1	4.14200184	-1.01244133	0.395421031	0.768827248	0.344068539	1.111592429	0.09941821	-0.009374824	0.991829412	-1.019118146	0.274731084	0.119830385	0.872389797
MUT358.2	3.473658248	-5.13E-15	1	-5.13E-15	1	-5.13E-15	1	-5.13E-15	1	-5.13E-15	1	-5.13E-15	1
MUT358.3	3.497851252	-5.13E-15	1	-5.13E-15	1	-5.13E-15	1	-5.13E-15	1	-5.13E-15	1	1.309139205	0.227903736
MUT358.4	3.648391786	1.7759059	0.161779995	-1.238838205	0.382030023	-1.238838205	0.296779577	0.649649457	0.630722965	1.412408469	0.202019819	-1.238838205	0.255134601
MUT364.1	5.922121218	0.833116231	0.024855407	-0.090678874	0.827406126	0.560763689	0.083840114	0.160504352	0.678315631	0.685581088	0.028175691	0.546421013	0.076226277
MUT365.1	7.073372938	-0.509055767	0.047950793	-0.156600167	0.486829052	0.560826183	0.001256959	-0.266361426	0.234794247	-0.376521808	0.06055157	-0.387931579	0.04391349
MUT368.1	3.473658248	-5.13E-15	1	-5.13E-15	1	-5.13E-15	1	-5.13E-15	1	-5.13E-15	1	-5.13E-15	1
MUT368.2	3.549753441	-1.243661737	0.421367732	-1.243661737	0.383628565	-1.243661737	0.298956699	1.423402533	0.257983584	-1.243661737	0.286945636	-1.243661737	0.257632206
MUT368.3	3.731150559	-1.895220868	0.254287411	1.392436945	0.195162735	1.195276649	0.223606964	-1.895220868	0.201634157	-0.430641028	0.71684715	-0.577421712	0.615082737
MUT368.4	5.200389184	-1.10012489	0.067807672	-1.162045934	0.042060668	-0.193200988	0.654631604	0.222206698	0.614869346	-0.190850563	0.654176366	-0.953591164	0.03735267
MUT371.1	4.334397367	-1.85017147	0.13647981	-0.004518769	0.992660233	0.670712632	0.431487874	-0.743207813	0.459786279	-0.498828001	0.573561218	-0.340068918	0.69152557
MUT376.1	6.766139221	-0.181622293	0.545658972	0.072050509	0.788646667	0.226879837	0.323645774	0.373596524	0.132679627	0.245320594	0.276968621	0.303288785	0.158655022
MUT38.1	4.93950742	-1.262405123	0.068997541	-0.264431101	0.629216481	-0.74163556	0.154645685	-0.111449932	0.830777689	-0.834214036	0.108088587	0.08179558	0.851774467
MUT380.1	5.164353963	0.576570054	0.305537475	-0.418783708	0.506716732	0.693404964	0.146180059	0.331178279	0.546487764	0.652751408	0.163418114	0.180603256	0.708035364
MUT380.2	4.979203197	0.136084737	0.789225973	-0.413478647	0.433966429	-0.226563764	0.608748347	0.094641325	0.839611837	-0.836180683	0.083452666	-0.546845782	0.211913791
MUT382.1	3.91231518	0.939595943	0.529024502	1.982159435	0.119854735	0.245040715	0.845352666	1.847407263	0.143407895	2.095426068	0.075833715	1.982039051	0.084318287
MUT385.1	4.004898638	2.272565464	0.086079745	2.126136162	0.10722905	1.793355541	0.14492997	2.753448867	0.023620794	2.220174786	0.069762614	0.880011893	0.507624564
MUT387.1	6.061292822	-0.204554547	0.654130665	0.277483631	0.501289133	-0.064241851	0.873341898	-0.511032797	0.259268315	-0.115213985	0.77355339	-0.198806474	0.620897236
MUT389.1	8.023659873	0.086859003	0.715618926	0.146119957	0.526868587	-0.143233455	0.518091091	0.313314562	0.16067118	0.358901308	0.089209898	0.248988362	0.238464701
MUT39.1	3.951237104	-1.253997335	0.309805568	-0.094921417	0.92163356	-0.742412781	0.432983533	-0.759977912	0.47071093	-3.445041186	0.00641948	-0.156270655	0.856393292
MUT390.1	7.220473858	-0.568216926	0.069392167	-0.039125246	0.891255948	0.041946179	0.873846418	-0.006816755	0.980750612	-0.764819218	0.006832152	-0.815697253	0.003667802
MUT390.2	5.453633151	-0.90932375	0.100072168	0.088753109	0.844867858	-0.159658809	0.710251438	-0.178266045	0.699834977	-1.340022955	0.006649223	-0.552889542	0.203386783
MUT392.1	5.134400889	-1.417387787	0.015944647	-0.872166247	0.077372068	-0.372691033	0.338366123	-0.580391613	0.201830971	-0.691997072	0.086662506	-0.499972501	0.1795527
MUT393.1	7.07188354	-0.215323128	0.382158561	0.182653822	0.392921736	0.262351205	0.155751414	-0.034546308	0.873644032	-0.339638561	0.091910732	-0.410839012	0.035284036
MUT395.1	3.693859956	1.776297461	0.161705071	0.733407282	0.592929424	1.492278012	0.180136765	-1.238496915	0.366572787	0.226590468	0.855232601	0.079965702	0.947074163
MUT395.2	3.915711333	0.337208481	0.722484418	-1.237969491	0.28692526	0.189015527	0.815188582	-1.322675677	0.248150998	-0.571171008	0.520455288	-1.887354972	0.0636611
MUT395.3	5.312609389	0.267480425	0.576567724	0.198195554	0.662671746	0.554151535	0.136183355	-0.347162517	0.479045419	-0.110137109	0.788600404	0.027048264	0.943772303
MUT400.1	4.339071833	-2.057235707	0.010116457	-2.297275538	0.002993711	-1.068995548	0.045045512	-1.213487853	0.050023119	-3.607101561	5.39E-06	-1.990752008	0.000593462
MUT401.1	3.950182171	0.830821061	0.446159688	-2.735473567	0.086488969	0.32346086	0.73860043	-0.06862079	0.957351286	0.512928125	0.587370972	0.041659964	0.959045393
MUT407.1	6.769300686	-0.955430301	0.00303757	-0.300512921	0.267461193	0.150247228	0.504789759	-0.244964744	0.349864953	-0.202399581	0.385474481	-0.100819807	0.650198214
MUT409.1	6.335777942	0.561100897	0.06611213	-0.060570631	0.851113954	-0.343661186	0.245638828	0.058561267	0.849306605	0.227772504	0.38704494	0.627992011	0.00799757
MUT41.1	3.473658248	-5.13E-15	1	-5.13E-15	1	-5.13E-15	1	-5.13E-15	1	-5.13E-15	1	-5.13E-15	1
MUT411.1	5.780980069	-1.748766535	0.000257101	-0.065415568	0.83969874	-0.222056217	0.442655713	-0.338687918	0.307214749	-0.596214356	0.049321827	-0.920721778	0.002615902
MUT412.1	3.618334136	-1.238841827	0.420147003	-1.238841827	0.382030604	1.012313356	0.389213112	-1.238841827	0.366528583	-1.238841827	0.284677556	1.214713113	0.265490129
MUT413.1	3.473658248	-5.13E-15	1	-5.13E-15	1	-5.13E-15	1	-5.13E-15	1	-5.13E-15	1	-5.13E-15	1
MUT413.2	4.672781238	0.111232871	0.878850856	0.6565925	0.28703057	-0.111003744	0.857413585	0.384745237	0.54291885	0.566636384	0.29404829	0.522936573	0.316084001
MUT414.1	4.00823231	-1.040801893	0.442636914	0.353432477	0.737710295	0.074288766	0.935595734	-0.048176572	0.96786075	-0.498903285	0.640674922	-0.821793312	0.444872425
MUT414.2	6.400072534	-0.079246598	0.831526519	0.128772167	0.708423493	0.115328048	0.711998975	-0.205195713	0.566291793	0.235326298	0.439351751	0.476241581	0.1000929
MUT416.1	3.473658248	-5.13E-15	1	-5.13E-15	1	-5.13E-15	1	-5.13E-15	1	-5.13E-15	1	-5.13E-15	1
MUT416.2	3.767768733	-2.949446655	0.074970371	-0.976554867	0.414207766	-0.695379211	0.482222028	-2.949446655	0.046481097	-0.296606578	0.745373018	-0.961255902	0.317479689
MUT416.3	3.522781943	-5.13E-15	1	-5.13E-15	1	1.52150414	0.191323619	-5.13E-15	1	-5.13E-15	1	1.309343322	0.227796308
MUT42.1	3.661210216	-1.89506331	0.254313665	0.076640363	0.953381502	-1.89506331	0.14012899	-1.89506331	0.201659219	-1.89506331	0.130332819	1.186409626	0.20295182
MUT423.1	4.170544829	0.919905349	0.323619836	0.677151329	0.466339964	0.343176706	0.70062259	-0.079948776	0.92925452	-0.267844091	0.76401404	-0.467281532	0.601442018
MUT425.1	5.337700278	-1.56952379	0.019348656	-0.541744732	0.323208074	-0.015729514	0.973978509	-0.519395584	0.330550467	-0.975377289	0.062109595	-0.056093666	0.90513946
MUT426.1	5.319119418	0.430169156	0.401436376	0.729440503	0.108522162	0.186695146	0.671469219	0.770039094	0.080547274	0.417445694	0.314456631	0.408755023	0.306100146
MUT427.1	5.353974913	-1.205495577	0.013411229	-0.907428121	0.034332416	-0.74111055	0.038727135	-1.138921928	0.008890497	-0.833337487	0.019645383	-0.516604232	0.108873874
MUT428.1	4.742955077	-0.03752714	0.960360194	-0.112258543	0.877321232	-0.441872947	0.517984548	-1.256688505	0.139370384	0.550234068	0.354722127	0.546774682	0.349178827
MUT430.1	8.286839257	0.260346734	0.14068892	0.346939477	0.037436133	0.386387068	0.010505186	0.309170907	0.060601673	-0.009573969	0.951152111	0.082673811	0.583963437
MUT432.1	7.214654775	-0.451722344	0.091729619	0.163024153	0.481891944	0.237384312	0.252446269	0.31114568	0.159207787	-0.447655396	0.045545343	-0.487637156	0.025579661
MUT445.1	4.860898658	-0.498876285	0.515537114	0.747480824	0.198294258	0.135237646	0.81232875	0.243005259	0.694981531	0.382313425	0.482735775	0.75751579	0.129583028
MUT447.1	4.383382681	-1.493171525	0.085096904	-1.73321538	0.039234509	-0.890081091	0.152412683	-1.829547558	0.027512851	-0.160085358	0.765933487	-0.385103509	0.470444787
MUT448.1	4.815989783	-1.277644454	0.114058688	-1.317854441	0.086561057	-0.411717102	0.521457818	-0.464663345	0.4945267	-0.439438794	0.48495698	-1.030685754	0.113728373
MUT449.1	5.673863365	-0.16868616	0.688085916	0.339465088	0.340439938	0.050925477	0.876488753	0.171618825	0.631928966	-0.434447523	0.215230512	-0.318466343	0.331494697
MUT450.1	5.301183069	-0.532614181	0.271145913	-0.141124415	0.736270775	-1.160984366	0.00779852	-0.086200228	0.830945068	-0.472462064	0.212117475	-0.299138108	0.393691779
MUT451.1	4.569086616	0.487587262	0.500200296	0.231691366	0.746039611	-0.172218002	0.796043422	0.11799007	0.868326403	0.470407845	0.426048497	0.637491199	0.250239746
MUT452.1	7.151746518	-0.789228749	0.000581133	-0.999669501	7.04E-06	-0.431024729	0.012705167	-0.520573273	0.008439486	-0.393532578	0.019528262	-0.747464002	1.26E-05
MUT453.1	4.24536829	-0.244667037	0.815182812	-0.196733893	0.845807364	0.431741537	0.602563756	-0.19851355	0.839437642	-0.874797779	0.358118043	-0.541934447	0.548511606
MUT456.1	7.054455407	-0.14963553	0.631070284	-0.068599051	0.818806666	-0.060300081	0.827659528	0.376062589	0.178261768	-0.568833643	0.04806753	-0.149587043	0.585692649
MUT458.1	4.235128522	0.34422096	0.713113646	0.769476144	0.34366401	0.18339694	0.815678068	0.909919959	0.239311889	-0.18691271	0.819491813	0.798484233	0.234021937
MUT462.1	3.473658248	-5.13E-15	1	-5.13E-15	1	-5.13E-15	1	-5.13E-15	1	-5.13E-15	1	-5.13E-15	1
MUT462.2	3.773399122	-3.141425435	0.085367388	-0.522393744	0.704199104	-0.89919385	0.481940102	-3.141425435	0.059427138	-1.615399147	0.225053644	-0.751883949	0.540210344
MUT463.1	4.431273884	-1.915380118	0.081807026	0.65446871	0.329471175	-0.28544123	0.679226763	-0.230314945	0.760955948	0.38710824	0.534564113	-0.551325365	0.417635218
MUT468.1	5.167280299	0.055573426	0.910057779	-0.211951482	0.6625204	0.367872063	0.339878222	-0.010145862	0.982291719	-0.922860279	0.049076525	-0.837852802	0.057916344
MUT468.2	6.97307176	-0.045665966	0.885451205	-0.082028848	0.791229162	0.065393751	0.820026315	-0.098024115	0.747484969	-0.88651153	0.004316528	-0.958745663	0.001867846
MUT468.3	4.848195162	-0.525801862	0.341491484	-0.233011154	0.635366919	-0.273619316	0.528205817	-2.724484714	0.000234869	-1.187318056	0.016319101	-1.539859637	0.002091337
MUT469.1	3.810499674	-0.156823395	0.905483005	-0.384580684	0.765910929	-0.813347731	0.490243596	0.303665028	0.784459169	0.311406061	0.757665806	0.440594691	0.641221896
MUT469.2	4.209696201	-1.543218978	0.167011602	-0.060854458	0.939208372	-0.108556165	0.876663251	-0.164799535	0.835134073	-0.194983925	0.77946088	-0.03230098	0.960222872
MUT469.3	5.163134334	0.430437032	0.397954483	0.272513684	0.579330247	0.514456102	0.210757935	-0.350457929	0.514984723	0.299707913	0.474838519	0.003198231	0.993953522
MUT473.1	8.066982572	0.543299853	0.004123461	0.436851236	0.01739675	0.078415875	0.653676122	0.238055604	0.200028403	0.391999223	0.017453859	0.900172652	3.09E-09
MUT476.1	5.176797494	-0.330203343	0.616374516	0.167700057	0.77667745	0.64054278	0.205407098	0.690730973	0.204211113	-0.522970523	0.35980841	0.269671139	0.598866435
MUT477.1	3.930293625	0.670112475	0.555336824	-0.373264478	0.766685779	1.033234065	0.243780242	0.333913424	0.760966686	0.948431715	0.282929609	0.108993123	0.909146486
MUT48.1	5.874911324	0.122830344	0.75954569	0.258526277	0.479653468	0.126339477	0.699145221	0.086331458	0.814642524	0.609886024	0.038367299	0.34709884	0.240338603
MUT480.1	4.897077603	-0.056358652	0.941850141	0.568471572	0.418880799	0.882719905	0.167154127	-0.136115553	0.857444983	-0.236882076	0.735283219	0.117210991	0.859767683
MUT481.1	5.985682266	0.106561444	0.759585406	-0.290982674	0.407784591	-0.299096763	0.327228298	-1.378682034	0.001015477	0.127919625	0.644927894	0.400996981	0.113475443
MUT482.1	5.638253956	-1.196875714	0.063113113	0.513057401	0.258667319	0.67923695	0.090297681	1.210549983	0.002857855	0.371893553	0.365938395	0.300765224	0.459092795
MUT483.1	6.362967591	0.710131939	0.023122417	0.267214005	0.402982193	0.536152399	0.044046445	0.577656212	0.049236511	0.236937893	0.390225552	0.466336285	0.06639534
MUT485.1	4.026620242	-2.691433979	0.109150089	0.093170912	0.932436648	-0.444733435	0.666480535	1.656517038	0.047721226	0.831380294	0.324386535	0.387909997	0.653405146
MUT485.2	3.87498887	-2.692265716	0.112474129	0.064696071	0.951640309	0.014731834	0.984997786	0.498966914	0.628333924	0.008754843	0.99794353	-0.258791298	0.793698696
MUT486.1	5.440983469	-0.284298994	0.565637008	-0.594072352	0.226748756	-0.488091318	0.262227592	-0.580846271	0.228255075	-0.169096144	0.679592195	-0.138831402	0.72715501
MUT486.2	4.050973113	-1.21179964	0.297680918	0.817191813	0.280005974	-0.663820188	0.434600758	-1.507011965	0.171875013	-0.102482927	0.89289579	-0.313571375	0.676526483
MUT488.1	7.044883271	-0.320866848	0.243546484	0.322344151	0.16075961	0.145127951	0.486838504	-0.20859193	0.397975119	0.52756637	0.006270171	0.10320498	0.603739797
MUT490.1	3.551727937	-1.246035642	0.421033757	0.743140078	0.595959512	-1.246035642	0.29864107	0.654312524	0.635020881	-1.246035642	0.286634572	-1.246035642	0.257334568
MUT490.2	3.473658248	-5.13E-15	1	-5.13E-15	1	-5.13E-15	1	-5.13E-15	1	-5.13E-15	1	-5.13E-15	1
MUT492.1	4.231940789	-2.067266266	0.064730025	0.220347262	0.768148358	-0.86461534	0.262386298	-0.724675822	0.383466704	-0.980356286	0.202173569	-1.455052293	0.065258283
MUT494.1	3.545980162	-1.222691452	0.424329894	-1.222691452	0.386583895	-1.222691452	0.301750219	0.641208561	0.639442703	-1.222691452	0.289697965	0.091586613	0.943431205
MUT494.2	3.549353824	2.170038132	0.112803498	-5.13E-15	1	1.521617984	0.191226317	-5.13E-15	1	-5.13E-15	1	1.321966716	0.226238163
MUT494.3	5.215969529	-0.638535169	0.380676567	0.144514104	0.821119417	0.357487626	0.526490328	0.317574088	0.609930796	0.128830384	0.822283929	0.529654045	0.334822846
MUT50.1	3.814794707	-0.503551251	0.689433061	-0.715449721	0.555981313	-1.161120096	0.297390495	-0.007598373	0.994173891	-0.035636336	0.969353354	-0.233184303	0.798478656
MUT500.1	5.278242097	-0.020479143	0.96816517	0.318343417	0.480778287	-0.665995108	0.156740818	-0.409185238	0.415041222	0.582231507	0.121907369	-0.091772062	0.82025117
MUT501.1	3.598461683	-5.13E-15	1	1.954631983	0.133690257	1.517594773	0.19115991	1.902802274	0.14037007	1.476337605	0.19890437	1.321374906	0.225808384
MUT502.1	3.596688108	-1.238471603	0.420198591	0.733235319	0.592995157	-1.238471603	0.296829227	-1.238471603	0.36657994	-1.238471603	0.284725629	1.216012369	0.265117176
MUT504.1	3.473658248	-5.13E-15	1	-5.13E-15	1	-5.13E-15	1	-5.13E-15	1	-5.13E-15	1	-5.13E-15	1
MUT504.2	3.473658248	-5.13E-15	1	-5.13E-15	1	-5.13E-15	1	-5.13E-15	1	-5.13E-15	1	-5.13E-15	1
MUT507.1	3.966746151	-2.686743121	0.106961391	0.978144324	0.285555143	0.931532051	0.25243992	0.874403468	0.33671456	-1.222087736	0.266421914	0.114614478	0.895035426
MUT507.2	10.05984672	-0.176313325	0.175525237	0.050361686	0.686945022	0.17603852	0.138391036	-0.018796912	0.88007364	-0.132317883	0.2696621	-0.261477269	0.029516749
MUT51.1	3.779407421	0.464208065	0.786070988	2.041322507	0.156913957	-1.736829968	0.198718586	1.042032347	0.493411776	-0.189400673	0.869657294	0.707954146	0.613079347
MUT510.1	5.607140929	-0.226750327	0.652442772	-0.135179931	0.774764177	-0.330335859	0.449630654	-0.056855964	0.90118558	-0.335036913	0.438418291	0.646665015	0.090914888
MUT510.2	5.31866944	-0.419615169	0.47303834	-0.175382319	0.744060422	-0.121084823	0.801732634	0.564414034	0.237282634	-0.222466163	0.643477025	-0.065485135	0.887039009
MUT511.1	4.805901151	-0.994313046	0.187984666	-0.028212366	0.963109489	0.412619204	0.431727153	-0.596802039	0.363104855	-0.651895324	0.26635589	-0.819430674	0.160570166
MUT511.2	12.54837609	-1.121796812	3.94E-18	-0.065034165	0.601869433	-0.013657415	0.91200207	0.161113585	0.194223916	-0.384529203	0.001927848	-0.795614653	2.49E-10
MUT511.3	5.598442436	0.041427301	0.919074592	0.134593715	0.719314264	-0.367399201	0.303555738	0.086398271	0.814509978	0.153210072	0.631451574	-0.946503689	0.010399107
MUT511.4	7.70721529	-1.269772426	7.95E-11	-1.29197112	3.33E-12	-0.865943207	1.94E-08	-1.1673764	4.98E-11	-1.153584259	2.98E-13	-1.618811645	3.38E-23
MUT515.1	5.870729166	0.492837145	0.247980548	0.603368635	0.125731313	0.660142874	0.057866192	0.820034857	0.027914747	0.175764905	0.632483062	0.853198057	0.00795625
MUT517.1	3.473658248	-5.13E-15	1	-5.13E-15	1	-5.13E-15	1	-5.13E-15	1	-5.13E-15	1	-5.13E-15	1
MUT517.2	3.998355452	-3.570290509	0.022639	-0.2822088	0.746412799	-0.839530749	0.311281914	-1.681943833	0.119103736	-0.277891459	0.707891856	-0.488683361	0.504486917
MUT521.1	6.199314053	0.437800396	0.283762843	0.66004994	0.080131174	0.08452157	0.818073529	0.940855034	0.007980136	0.618846598	0.06887305	0.85814196	0.008410492
MUT523.1	3.968399157	0.346117901	0.726957873	-0.372196424	0.721079358	-0.464648003	0.618482941	-0.514275828	0.622982752	-3.186737826	0.011293735	0.326654285	0.68285997
MUT523.2	3.473658248	-5.13E-15	1	-5.13E-15	1	-5.13E-15	1	-5.13E-15	1	-5.13E-15	1	-5.13E-15	1
MUT523.3	3.473658248	-5.13E-15	1	-5.13E-15	1	-5.13E-15	1	-5.13E-15	1	-5.13E-15	1	-5.13E-15	1
MUT523.4	3.473658248	-5.13E-15	1	-5.13E-15	1	-5.13E-15	1	-5.13E-15	1	-5.13E-15	1	-5.13E-15	1
MUT526.1	3.777890335	3.014867166	0.023562205	2.77469919	0.032234177	-5.13E-15	1	3.187069081	0.01041599	2.650649456	0.025648151	2.453666812	0.03505109
MUT527.1	3.848971491	-0.498643393	0.701979795	0.921433556	0.344893691	-2.667457842	0.042899199	-0.765961999	0.535880748	-1.22740873	0.285422405	0.638878081	0.469956594
MUT529.1	5.859936475	-0.398407922	0.2844237	-0.452501006	0.19727235	-1.010885632	0.002603574	-0.206664096	0.526131782	-0.057413583	0.836226606	-0.526770581	0.067406884
MUT53.1	6.496140814	1.084386788	0.003120202	0.419137415	0.275546293	-0.105481779	0.780451828	0.014390425	0.972734428	0.762563048	0.026642584	1.18208948	0.000377676
MUT532.1	8.93642605	-0.219913536	0.18827877	-0.334155577	0.043284826	-0.640302057	5.55E-05	-0.329748383	0.042881484	-0.101799486	0.49764158	0.129042247	0.377898873
MUT533.1	4.027625952	-0.194357435	0.854632368	0.746468836	0.375397354	-1.693100378	0.115748637	-1.337374795	0.247465626	0.536818244	0.48260125	-0.417979962	0.620915745
MUT537.1	7.139124979	-0.644462561	0.008353038	-0.532766118	0.018825	-0.020322685	0.91302985	-0.543052417	0.014345698	-1.046563808	9.50E-07	-0.744350972	0.000154954
MUT541.1	4.035538921	0.945510236	0.506354532	-1.237951974	0.38222469	1.852231611	0.082362119	3.073882984	0.001545209	2.498004363	0.009605307	2.277702278	0.017954761
MUT541.2	7.147923741	-0.218472491	0.516106503	-0.58580466	0.082937118	0.118445287	0.700684487	-0.324980599	0.325199608	-0.530336972	0.095544567	-0.517807951	0.101161789
MUT541.3	9.9147398	-0.046913986	0.681170715	-0.226531637	0.045761489	-0.073279741	0.47898949	0.029538631	0.785082044	0.146737935	0.144018692	0.121166633	0.222474423
MUT543.1	5.002362868	-0.132146904	0.834055736	0.666621276	0.197556094	-0.144156674	0.783063499	0.422988491	0.418532823	-0.045726658	0.928338071	0.190929238	0.685354009
MUT548.1	5.819850995	0.079490997	0.844439347	-0.667177961	0.126819686	0.516032893	0.115273754	0.015734214	0.967270318	-0.307522384	0.39451137	-0.591961235	0.1030311
MUT548.2	7.59618196	-0.244857703	0.210037844	-0.296703706	0.107849935	-0.089713267	0.561978569	0.033241366	0.843947903	-0.401280949	0.012389288	-0.355649486	0.019416498
MUT55.1	6.280885958	-0.125767912	0.769343992	-0.077356984	0.84942337	0.488705503	0.164604596	0.589716592	0.109478166	0.268197585	0.452397759	0.306232328	0.385568079
MUT550.1	3.752658703	-3.046838003	0.074154693	-0.334674167	0.776184447	0.013640214	0.979720769	-3.046838003	0.047388178	-1.619930007	0.163661302	-3.046838003	0.013743748
MUT550.2	6.1448899	-0.275817905	0.517756892	0.863032445	0.011728046	0.153533459	0.655011267	0.030533901	0.935560855	-0.097588284	0.781849186	0.082064573	0.805610417
MUT550.3	6.993070356	-0.497632275	0.073759134	-0.492536498	0.061826996	0.099296279	0.656356014	-0.527074076	0.044671145	-0.755063532	0.00205564	-0.75077052	0.00157571
MUT553.1	4.149451649	1.671516421	0.137717627	1.839571065	0.080580123	1.934255668	0.036904536	1.73643867	0.097671829	0.327224101	0.777187523	2.258741109	0.008651339
MUT554.1	3.832060674	-1.011699516	0.395812399	-0.419463672	0.67557259	0.183030611	0.816082568	-3.194907796	0.027038585	-3.194907796	0.008807467	-1.200154409	0.187940801
MUT554.2	5.926117749	0.850103274	0.060865316	0.463422408	0.309914876	0.087594886	0.842445292	1.010713029	0.016315824	0.811958591	0.043722695	0.509239643	0.211730026
MUT556.1	7.894710416	-1.071355752	3.54E-06	-0.587809623	0.004744567	-0.93294385	3.09E-06	-0.669369946	0.00130434	-0.301594179	0.103962953	-0.815567713	2.23E-05
MUT557.1	7.782710021	-1.996472155	1.53E-12	-0.973563304	3.93E-05	-0.834378969	0.000119426	-0.760015124	0.000889918	-0.304605686	0.137622612	-0.671583189	0.001448951
MUT558.1	5.209509017	0.406793557	0.447192137	-0.306739471	0.592638059	-0.144640739	0.772910534	0.347421025	0.49802452	-0.086883881	0.859746047	-0.018094862	0.969003303
MUT559.1	6.32473575	-1.655168963	0.000187199	-0.306927069	0.359358574	-0.148983022	0.610484269	-0.212811406	0.510277971	-0.09241118	0.747891116	0.005366296	0.984243867
MUT560.1	5.045711377	-0.666221024	0.248867842	-0.576932714	0.279406629	-0.147963148	0.733232839	0.021943605	0.961933296	-0.776247197	0.099735815	-0.545590077	0.210681269
MUT562.1	5.977965664	-0.274697751	0.476296988	0.221486496	0.501349671	-0.148935674	0.629488404	0.281291768	0.376399806	-0.451149809	0.157420508	0.001681228	0.995251166
MUT565.1	6.699567703	0.312919597	0.365712793	0.047652851	0.890232036	-0.306555234	0.356671592	-0.923589384	0.016848258	0.452497367	0.138625277	0.650056165	0.029009537
MUT566.1	5.390053917	-2.483113202	0.000112058	-0.92080071	0.05664549	-0.830209831	0.057896869	-1.331290161	0.008261202	-1.132192551	0.010401552	-1.381418629	0.001983848
MUT567.1	6.76752363	-0.267190401	0.320986917	-0.08182133	0.738004796	0.114579883	0.582966048	-0.200162166	0.411357378	-0.774503273	0.001108143	-0.479501604	0.027094666
MUT568.1	5.155285473	0.301256507	0.580429657	0.165496366	0.751916978	0.641856858	0.125974609	0.177465405	0.72732251	0.816694884	0.04105438	-0.248023067	0.589715254
MUT568.2	4.824342349	-0.282871401	0.682465038	-0.085124149	0.891166909	0.359159448	0.47273536	-0.403536047	0.529876156	0.804077009	0.077053658	0.039624423	0.93639763
MUT570.1	5.123748417	-1.135387637	0.079859809	-0.313338502	0.553934174	-0.391234452	0.411033285	-0.754823308	0.171975292	0.23576026	0.582450148	-0.182811174	0.676495227
MUT570.2	3.975505116	0.327557626	0.764447498	0.087575381	0.934483128	-0.436748353	0.663827152	0.873507537	0.337140271	0.844246351	0.298071187	-0.232999263	0.798582554
MUT571.1	4.157817308	0.528002024	0.534602054	0.817368691	0.279852193	-0.663489283	0.434763064	0.70977289	0.345406603	-1.929965264	0.056334811	0.122383725	0.861546158
MUT571.2	3.59623492	-0.187679967	0.895211691	-2.378351541	0.140693703	-2.378351541	0.081297383	-2.378351541	0.128927352	-0.969952487	0.442964104	-2.378351541	0.058706902
MUT571.3	3.618153212	-1.180518416	0.437148509	0.715687241	0.623862311	1.003406225	0.441994932	-1.180518416	0.385758135	0.332766688	0.823978252	0.150614692	0.92245848
MUT571.4	3.64682874	2.186072783	0.111556471	2.816421807	0.033182652	-5.13E-15	1	-5.13E-15	1	1.486117187	0.198231041	2.442354408	0.039224088
MUT571.5	3.52184299	-5.13E-15	1	-5.13E-15	1	-5.13E-15	1	-5.13E-15	1	1.441525664	0.203262191	1.314190944	0.227231213
MUT571.6	4.05789357	1.611325795	0.13776216	2.200145441	0.022671301	0.750698385	0.471759149	-2.317944294	0.132522054	-0.826446604	0.492138304	1.292239197	0.173019345
MUT575.1	6.096298043	-0.48126133	0.16835043	-0.327560399	0.300697653	-0.669910412	0.021681105	-0.439479046	0.16252777	-0.200640613	0.445745713	-0.077077891	0.75413722
MUT576.1	7.300356254	-4.62104935	3.15E-23	-0.454121655	0.070291016	-0.959971541	9.65E-05	-0.343972854	0.161714632	-1.597930467	7.98E-10	-1.161291789	2.03E-06
MUT578.1	4.035777052	0.926451284	0.518425191	2.03023714	0.08868775	2.112697903	0.049105876	2.558475502	0.018922984	2.044453302	0.056520762	2.232320082	0.028494925
MUT578.2	3.984309311	-0.18758626	0.830198691	-3.726839817	0.008753002	-1.476328161	0.092188135	-0.166059919	0.834024179	-1.075735729	0.181338081	-1.27310174	0.106790886
MUT578.3	3.572889116	-1.914981035	0.255246879	-1.914981035	0.218021005	-0.393263443	0.753867779	-0.050459715	0.976175146	-1.914981035	0.132766002	-1.914981035	0.110237748
MUT578.4	3.671767468	0.929131109	0.516580545	2.033060122	0.086695307	0.312055262	0.812731032	0.659809025	0.632241689	-1.242928261	0.286577051	0.067903883	0.952618684
MUT578.5	3.521064094	-1.222308676	0.424434184	-1.222308676	0.386697704	-1.222308676	0.301875136	-1.222308676	0.371344612	0.219199856	0.860660149	-1.222308676	0.260392716
MUT58.1	7.577217142	0.678582994	0.007757861	1.015164214	9.83E-06	0.373788002	0.100985248	0.818715508	0.000455613	1.39552896	1.17E-12	1.41975403	1.42E-13
MUT58.2	6.391545087	0.331740234	0.439662287	0.358690213	0.3746436	0.346926228	0.359331155	0.32907587	0.423776985	1.280687274	0.000187156	1.114836982	0.001241952
MUT584.1	4.200278827	-0.728985887	0.468675543	-0.9642433	0.326054683	0.541210118	0.428390861	-1.830688164	0.096442633	-0.410562107	0.596544039	-0.051290413	0.943818671
MUT587.1	7.498580602	-0.003271086	0.988507328	0.078317932	0.713052635	0.423159096	0.019975715	-0.156608175	0.469673772	-0.123450307	0.522939834	-0.182718969	0.33417065
MUT589.1	3.776599295	0.67037213	0.555241976	-0.372509251	0.767063986	-0.818657991	0.478238347	0.334687991	0.760549349	0.662983022	0.472012138	-2.34439172	0.048782936
MUT59.1	6.008233332	-0.160101497	0.745714154	0.667639188	0.091368815	-0.077569481	0.845281782	0.379285712	0.353098095	1.815748961	1.65E-10	1.28844771	1.71E-05
MUT594.1	4.197087686	0.355832679	0.716030347	-1.205989301	0.307031079	-0.459259067	0.615531521	0.934807938	0.25766581	0.352381211	0.662492609	1.008944059	0.163902514
MUT594.2	5.369504813	0.676450443	0.122961861	0.323696535	0.462331197	-0.143935309	0.731097779	0.442205247	0.292629981	0.093848425	0.811811458	-0.198816021	0.616539444
MUT596.1	5.142830729	-0.023965227	0.962905434	-0.300796554	0.551827916	-0.216375506	0.620351322	-1.24199907	0.033164879	-0.041170472	0.921867976	0.031196202	0.937312356
MUT597.1	5.773271788	-0.397376495	0.363852433	-0.569961916	0.181338935	0.167900309	0.618833919	0.058985047	0.872673799	-0.166650574	0.633959748	-0.473383635	0.178656543
MUT6.1	9.964825261	0.020218111	0.883020794	0.198839192	0.134077395	-0.160523863	0.215304295	0.460037482	0.000366527	0.476819827	0.000112326	0.348063549	0.005143378
MUT60.1	7.718940995	-1.384390802	1.19E-05	-0.484066008	0.074558792	-0.676020862	0.008048541	-0.2506838	0.338389352	1.119044958	4.14E-07	0.324308747	0.160344429
MUT60.2	7.80359362	-0.431834933	0.125602343	-0.514202386	0.061886775	-0.681777844	0.008658713	0.354507127	0.15780014	1.017022608	7.42E-06	0.368627872	0.11619024
MUT600.1	5.488009396	0.115935604	0.793719278	-0.15743495	0.718885032	-0.519798125	0.200686629	-0.365414323	0.409295229	0.103151672	0.773136759	0.414320188	0.204499551
MUT601.1	6.858289763	-0.191384267	0.475671968	-0.056423213	0.818156436	0.218933973	0.286041959	-0.143256434	0.555757823	-0.146986032	0.493451977	-0.126199998	0.538613088
MUT601.2	5.285241866	-0.111190695	0.821003502	0.054742009	0.902057545	0.410989207	0.258154598	-0.769897562	0.127941383	-0.056992873	0.883154343	-0.350669865	0.368388054
MUT604.1	4.207677816	0.936375261	0.512916211	3.318682205	0.000732423	2.779898065	0.004571106	0.624199551	0.643031897	2.85590832	0.002953847	2.578625022	0.007277865
MUT604.2	4.119356814	-1.273584366	0.320446345	-0.136417282	0.896232597	-3.463066508	0.009516966	0.425629263	0.652298028	-0.869117947	0.385724613	0.81285143	0.320925392
MUT605.1	5.174939128	-0.962685135	0.134532089	-0.767419958	0.186171324	0.407757116	0.32889838	0.841582363	0.048143276	-0.615955043	0.202311962	0.184152199	0.652871376
MUT605.2	7.538629122	-0.344875358	0.074430647	-0.504908939	0.006830658	-0.202302416	0.189459708	-0.32504337	0.064421718	-0.510187992	0.00139946	-0.837532187	2.13E-07
MUT606.1	8.411232418	0.000112249	0.999551994	-0.25252648	0.154891311	0.353894967	0.022063055	-0.129548393	0.450441896	-0.649169898	0.000124576	-0.79660003	2.27E-06
MUT611.1	6.104576417	-0.557571469	0.106557163	-0.253740881	0.40394248	-0.126388882	0.623973555	-0.683595673	0.033226193	-0.397958027	0.133978498	-0.601484806	0.021992471
MUT616.1	6.07211782	0.903601911	0.00710719	-0.601233866	0.139172232	0.531168178	0.090271744	-0.277061403	0.464130959	-0.828466955	0.024493629	-0.967926799	0.007658354
MUT617.1	6.791291484	-0.314369146	0.368249326	0.573130931	0.050911835	0.297230564	0.289203947	0.302754551	0.311506389	0.214178012	0.444289794	0.137296416	0.621363031
MUT618.1	4.924094753	0.16528862	0.797725214	-0.103675423	0.871865271	-0.21698758	0.704144272	0.296406598	0.610356983	1.026924469	0.025552041	0.519101819	0.28155946
MUT618.2	6.584374789	0.284074537	0.33717418	-0.188807339	0.533966915	0.134316346	0.599477771	-0.305518364	0.312609335	0.280532846	0.255517634	0.066755914	0.786872194
MUT62.1	4.698583399	0.529088311	0.371929619	-0.086311801	0.88997361	-0.890260543	0.153124133	-0.008006429	0.989253839	0.171597335	0.73608002	-0.056154148	0.911759553
MUT62.2	5.432887999	-0.663508818	0.210430056	-0.669920039	0.183775232	0.052171188	0.896480501	0.07104418	0.871803886	-0.574548561	0.186354902	-0.739605374	0.089037007
MUT620.1	3.752130595	0.288416323	0.831818043	0.076903825	0.953262195	0.355839804	0.746670432	-1.894795492	0.201687344	1.113062949	0.255077496	0.100111465	0.925445259
MUT621.1	3.912011277	1.136723499	0.352664414	0.086746907	0.94965491	1.702470274	0.074250615	-0.017128236	0.991200181	0.799244595	0.455812673	1.183634055	0.224211772
MUT622.1	3.473658248	-5.13E-15	1	-5.13E-15	1	-5.13E-15	1	-5.13E-15	1	-5.13E-15	1	-5.13E-15	1
MUT623.1	3.924242594	-0.503813402	0.689289605	0.087376534	0.934610557	-1.161199719	0.297335418	-2.687104833	0.070957631	-0.035991243	0.969093527	1.306264339	0.072009044
MUT624.1	6.535062616	1.58364716	1.34E-06	1.047706874	0.00221	0.497771007	0.135032068	0.667252586	0.063220587	1.689971942	1.74E-10	2.101886939	8.90E-19
MUT628.1	5.281220776	0.679283462	0.118008937	0.406538593	0.34379174	0.129446747	0.742833154	-0.275434376	0.562761974	-0.470970505	0.273920796	-0.134867322	0.727994936
MUT629.1	5.295095839	1.218798701	0.012068338	1.025546493	0.031809223	0.506804509	0.272019124	0.310123703	0.557433402	0.099963613	0.839087075	0.456872011	0.306199374
MUT633.1	5.088765272	-0.145258533	0.787052815	0.100867666	0.833359686	0.283138735	0.483766001	0.282469753	0.53139702	-0.716426215	0.129914199	-0.546995519	0.211751104
MUT633.2	3.640526989	-1.674493858	0.348229454	-1.674493858	0.316289029	0.336800762	0.901960705	-1.674493858	0.303489718	0.665371576	0.709475118	0.176184567	0.916680057
MUT636.1	4.945725006	0.925556771	0.107134589	0.679831643	0.233901886	-0.210115547	0.718353203	-0.014289247	0.981990099	0.544848365	0.288047471	0.572749902	0.244058118
MUT636.2	6.123702335	-0.435689709	0.336096875	-0.148676159	0.727040816	-0.016134132	0.967674572	-0.429583656	0.321028776	-0.839087242	0.046761154	-0.772558465	0.063580029
MUT64.1	10.49357202	-0.158413064	0.329379329	-0.214560613	0.18574641	-0.429702736	0.007161364	-0.209838556	0.192630019	-0.348475623	0.028075848	-0.526707462	0.000984028
MUT642.1	6.227046742	0.268836282	0.484017744	0.153503184	0.683416935	0.241031595	0.476838101	-0.202026351	0.603458167	0.176450975	0.602225336	0.054318593	0.869578655
MUT643.1	3.624721999	-1.258996522	0.427911709	0.618385461	0.665706872	0.458321147	0.775712797	-1.258996522	0.377294399	1.560304767	0.244430154	-1.258996522	0.27013068
MUT645.1	7.44761647	-0.677940364	0.003901856	-0.00806061	0.967287319	0.138285607	0.41429478	0.112620247	0.547575226	-0.310884347	0.082056238	-0.475529844	0.007065043
MUT650.1	5.908277584	0.790555055	0.072552084	0.98419172	0.016329851	1.246943572	0.000535003	0.287962049	0.520463137	0.246252418	0.547666775	0.803197743	0.028885489
MUT652.1	4.567922455	-0.099224703	0.888736043	-1.036616798	0.187842268	0.113436253	0.838044507	-0.466260342	0.499249551	0.142705278	0.792318511	0.128323755	0.805080886
MUT653.1	3.64180267	0.937244248	0.551041912	-1.260806275	0.393494233	0.978950986	0.473611927	-1.260806275	0.378999617	-1.260806275	0.300437571	1.135559794	0.386063341
MUT653.2	5.421609034	-0.002718599	0.995551107	0.17988943	0.71860453	0.711022147	0.084353724	0.720972017	0.10741147	-0.087654091	0.846760714	-0.128796735	0.770654921
MUT66.1	4.360285566	-1.387431366	0.223101777	-0.28275726	0.74590146	0.252896377	0.71457008	-0.009147866	0.990992589	0.344991922	0.606017771	1.150787996	0.040541164
MUT66.2	3.574946281	-5.13E-15	1	1.974439973	0.132452629	-5.13E-15	1	-5.13E-15	1	-5.13E-15	1	2.497767738	0.036732
MUT66.3	3.803464879	1.191307708	0.268068283	0.983504417	0.356247204	0.424502132	0.681108354	-0.421528799	0.735686832	-0.885935268	0.449453784	-2.332677538	0.05298796
MUT660.1	4.27665249	-1.819417955	0.09394651	-0.333364305	0.668913774	-0.624263398	0.379906609	0.109257381	0.876427706	-0.271149578	0.680835651	-0.309701681	0.625451015
MUT660.2	4.998261246	0.128025236	0.828336824	0.539038829	0.291550829	-0.077683109	0.876294659	0.062227711	0.909074151	0.284512505	0.536033725	0.456723449	0.285496505
MUT667.1	6.085778376	0.461291378	0.212860311	-0.062684907	0.870302666	0.064335895	0.846483076	0.476388694	0.1652185	0.574189318	0.058065193	0.424239438	0.156011905
MUT668.1	4.446641624	0.193929267	0.824118464	0.556825694	0.486093191	1.049864551	0.114324335	-1.020125629	0.299909623	0.29810057	0.674333018	0.434593692	0.531515238
MUT669.1	3.74978414	0.283475333	0.834771316	-1.900465174	0.216742593	0.348858795	0.752333203	-0.018528048	0.990464723	0.273748038	0.802384631	0.895955645	0.359380361
MUT670.1	8.808993522	-0.358813505	0.032312809	-0.083675941	0.592935919	-0.724646927	3.44E-06	0.054410809	0.720847715	-0.042284002	0.768203784	-0.133369745	0.352101593
MUT671.1	9.540310209	-0.182998319	0.249624976	0.029508537	0.846927447	0.049749618	0.733958067	0.016913241	0.911246861	-0.151284331	0.301443894	-0.23523843	0.11149589
MUT672.1	3.912210963	-0.149383544	0.897312669	-0.45539568	0.695385932	-1.639124608	0.167851971	-3.140674218	0.042526103	0.533771904	0.580609313	-0.697397086	0.492670033
MUT673.1	5.18026794	-0.289539499	0.563480777	-1.052900348	0.051288708	-0.704247378	0.106848291	-0.413529243	0.375051066	0.273933734	0.447127966	-0.332879598	0.384636554
MUT676.1	6.023728732	-0.133594052	0.757898675	0.043651333	0.913278832	0.096711436	0.783825793	0.820224827	0.017326419	-0.505846759	0.184973081	0.791892244	0.011060516
MUT676.2	5.252790377	0.819106649	0.154638896	0.886333393	0.098508217	0.701934082	0.153764486	0.877723102	0.095274242	0.34295124	0.500895265	1.647819372	4.97E-05
MUT679.1	4.473689897	-1.802728172	0.098243563	0.922570533	0.141901648	-0.897364669	0.231065903	-0.130276403	0.859539472	1.018971409	0.059131694	-0.291324736	0.647725237
MUT681.1	7.745219461	0.485130555	0.034155095	0.302673915	0.179970089	-0.074587218	0.732847489	-0.050479619	0.829073526	0.292912763	0.156963623	0.79984853	4.23E-05
MUT682.1	6.18252647	0.289690934	0.417773716	0.553965738	0.081630978	0.114515322	0.704177641	0.221644398	0.502371069	0.624044691	0.021059688	0.543187708	0.038984959
MUT684.1	4.252326545	-0.196640566	0.855062919	0.091909104	0.923941845	0.609775411	0.438848384	-1.320956621	0.258912546	0.906218314	0.229539333	1.017915165	0.154268187
MUT689.1	3.549881267	-5.13E-15	1	1.951654634	0.13438847	1.560468822	0.187254884	-5.13E-15	1	-5.13E-15	1	1.30956287	0.227680979
MUT689.2	3.598712358	-1.239642237	0.420344052	-1.239642237	0.382288858	1.015333229	0.390263786	0.653579183	0.630360313	0.221093631	0.85776003	-1.239642237	0.255538993
MUT694.1	4.16108464	-0.780409782	0.523429759	-0.188578686	0.854919229	0.859977344	0.255570606	1.535604646	0.039206219	0.330080563	0.683487257	0.352001471	0.648700171
MUT694.2	3.938546497	-1.90332914	0.25443935	1.379614614	0.204962804	0.824211053	0.430436256	1.297593617	0.23131059	1.645884437	0.076416796	0.89957582	0.360330187
MUT695.1	4.934976086	0.916377865	0.163787008	0.302422487	0.661858337	1.420783722	0.00673618	0.693496009	0.275210815	0.70829716	0.218627744	0.882371625	0.101086252
MUT696.1	3.870983862	0.325799913	0.765677758	-2.688303665	0.080450819	-0.43801232	0.663383237	-2.688303665	0.070969253	1.04628081	0.183678385	-0.234898242	0.797491225
MUT697.1	3.473658248	-5.13E-15	1	-5.13E-15	1	-5.13E-15	1	-5.13E-15	1	-5.13E-15	1	-5.13E-15	1
MUT698.1	3.473658248	-5.13E-15	1	-5.13E-15	1	-5.13E-15	1	-5.13E-15	1	-5.13E-15	1	-5.13E-15	1
MUT70.1	3.524532004	2.186262344	0.111714285	-5.13E-15	1	-5.13E-15	1	-5.13E-15	1	1.44158477	0.203246806	-5.13E-15	1
MUT70.2	7.923326683	0.505547494	0.010828282	0.318362894	0.102537363	0.436001151	0.012058809	0.532110338	0.004041611	0.282596943	0.105140243	0.319796085	0.059195957
MUT700.1	3.499801815	-5.13E-15	1	-5.13E-15	1	-5.13E-15	1	-5.13E-15	1	1.478964579	0.199267278	-5.13E-15	1
MUT702.1	3.551705086	-5.13E-15	1	1.974497751	0.132515475	1.529953824	0.190348578	1.900348433	0.141029485	-5.13E-15	1	-5.13E-15	1
MUT708.1	7.38362349	-0.495158522	0.046639142	-0.043876564	0.842756432	-0.068624424	0.73192051	-0.12163407	0.578894374	-0.489918177	0.018570912	0.033550565	0.860202294
MUT713.1	8.634836331	-0.193323806	0.299912242	0.071879921	0.684898621	-0.089021205	0.598034999	0.116140169	0.502359498	-0.502597706	0.00360805	-0.613651526	0.000373684
MUT715.1	4.634577264	-0.301751025	0.704135009	0.570741469	0.379928378	-0.068418845	0.914534764	0.827102586	0.172485084	-0.7028655	0.305695414	0.384744741	0.4932864
MUT72.1	3.624058875	0.287388978	0.832263958	-1.89558222	0.216366026	-1.89558222	0.140076692	0.782931889	0.497091211	-0.430353285	0.716985027	-1.89558222	0.107557769
MUT725.1	7.357922843	-0.086557625	0.66936914	-0.419815426	0.038531506	-0.113064104	0.506169968	-0.16016633	0.397550601	-0.815479024	1.31E-05	-1.343623588	5.74E-12
MUT726.1	4.097070952	0.82579923	0.334231664	-0.133455458	0.88938261	-1.142847448	0.236255439	-0.679497641	0.500899053	0.38157456	0.622919269	-0.536947221	0.518950642
MUT729.1	6.610857833	-0.227579083	0.530274264	-0.333748176	0.345338571	0.020433715	0.949112143	-0.433619374	0.220858994	-0.397500977	0.221314521	0.051471575	0.867558991
MUT73.1	4.123937638	-0.086545289	0.936422087	-0.801407636	0.474739815	-0.328914085	0.733340151	-1.084086044	0.335343563	-0.31040823	0.742497896	-0.215401177	0.818409921
MUT730.1	4.900253754	0.55216079	0.431902053	0.814392289	0.205348052	0.450600001	0.458290844	1.225129392	0.036487964	0.482877067	0.418952644	1.176863457	0.024941173
MUT730.2	3.758805998	1.643723879	0.132772334	-1.895111041	0.2164194	-1.895111041	0.140117173	1.291842519	0.226186849	0.756013311	0.461544735	-0.57720848	0.615167697
MUT732.1	6.680050543	-0.651751216	0.024162612	-1.031898939	0.000368357	1.009877724	4.92E-09	-0.988183146	0.000404254	-0.660081411	0.00388831	-1.175504385	8.17E-07
MUT733.1	6.711105019	0.05106183	0.864183295	-0.17744194	0.547464158	0.489329775	0.04054098	-0.185481798	0.521090498	-0.197789544	0.446420682	0.199554977	0.399508942
MUT739.1	7.192345424	0.015571367	0.958264788	0.660080839	0.011036508	0.279022488	0.266735502	0.505658609	0.054710053	0.216061537	0.388651787	0.134931669	0.586593712
MUT743.1	7.771749937	0.096872813	0.681514499	-0.275010424	0.248997642	0.536192006	0.008501144	-0.212860574	0.361540691	0.056332149	0.788831318	-0.04305437	0.836872408
MUT746.1	3.600638206	1.775976823	0.161775325	0.733123037	0.593031548	-1.238807108	0.29678572	-1.238807108	0.366534007	-1.238807108	0.284682788	0.079106138	0.947410702
MUT748.1	3.473658248	-5.13E-15	1	-5.13E-15	1	-5.13E-15	1	-5.13E-15	1	-5.13E-15	1	-5.13E-15	1
[truncated: 448,869 more chars]
